# Supplementary material for: Comprehensive genomic analysis of microenvironment phenotypes in ovarian cancer
Source: PeerJ. 2020 Nov 23;8:e10255. doi: 10.7717/peerj.10255 (PMC7690309; doi:10.7717/peerj.10255)
Supplement: Supplemental Information 1 [file peerj-08-10255-s001.zip]

Archive with 10 entries (9 files):
- R╙∩╤╘╬─╝■/
- R╙∩╤╘╬─╝■/Box Plot.R
- R╙∩╤╘╬─╝■/Clustering & Survival analysis.R
- R╙∩╤╘╬─╝■/DEG analyses.R
- R╙∩╤╘╬─╝■/Estimating immune cells by GSVA.R
- R╙∩╤╘╬─╝■/Forest Plot.R
- R╙∩╤╘╬─╝■/GO KEGG enrichment.R
- R╙∩╤╘╬─╝■/Random Forest.R
- R╙∩╤╘╬─╝■/SNP and CNV.R
- R╙∩╤╘╬─╝■/Violin plot.R
