# Supplementary material for: Comprehensive genomic analysis of microenvironment phenotypes in ovarian cancer
Source: PeerJ. 2020 Nov 23;8:e10255. doi: 10.7717/peerj.10255 (PMC7690309; doi:10.7717/peerj.10255)
Supplement: Supplemental Information 1 [file peerj-08-10255-s001.zip › R╙∩╤╘╬─╝■/Box Plot.R]

#######Box Plot########
OVbox<-OVgsva
OVbox<-t(OVbox)
OVbox<-as.data.frame(OVbox)
OVbox<-as.data.frame(OVbox)
#±ä³É³¤¸ñÊ½
OVbox<-melt(OVbox,id.vars=c("Infiltration"))
OVbox$Infiltration<-as.factor(OVbox$Infiltration)
#ÏäÏßÍ¼»æÖÆ
ggboxplot(OVbox,x="variable",y="value",fill = "Infiltration",size = 0.1,
          palette = c("#FF3333","#00CCFF"))+
  xlab("")+ylab("Scale of Fraction")+
  theme(axis.text.x = element_text(size = 15, angle = 45, hjust = 0.5, vjust = 0.5))+
  scale_y_continuous(limits  =c(-1,1),breaks = seq(-1,1,0.5))+
  stat_compare_means(aes(group=Infiltration),label = "p.signif",hide.ns = T,
                     bracket.size = 10)+
  theme_gray()+
  theme(axis.text.x = element_text(size = 15, angle = 45, hjust = 0.5, vjust = 0.5))
