# Supplementary material for: Comprehensive genomic analysis of microenvironment phenotypes in ovarian cancer
Source: PeerJ. 2020 Nov 23;8:e10255. doi: 10.7717/peerj.10255 (PMC7690309; doi:10.7717/peerj.10255)
Supplement: Supplemental Information 1 [file peerj-08-10255-s001.zip › R╙∩╤╘╬─╝■/Clustering & Survival analysis.R]

#######Clustering & Survival analysis########
OVgsva<-as.matrix(OVgsva)
results = ConsensusClusterPlus(OVgsva,
                               maxK=3,
                               reps=1000,
                               pItem=0.8,
                               pFeature=1,
                               title=title,
                               clusterAlg="km",
                               distance="euclidean",
                               seed=123456,
                               plot="png")

results[[2]]["consensusClass"] 
fit<-survfit(Surv(OS.time,OS)~gsvagroup,data=OVsurvival)  
ggsurvplot(fit, data=OVsurvival, linetype = 1, palette = c("jco"),size=1,
           surv.scale = c("percent"),pval = TRUE,legend.title = "",
           break.time.by =20,xlim = c(0,200),risk.table = TRUE,
           risk.table.title = "Patients at risk",ylab = "Overall Survival, %",
           xlab = "Months",font.x = c(30,"plain","black"),font.y = c(30,"plain","black"),
           font.tickslab = c(30,"plain","black"),risk.table.fontsize = 8,
           font.legend =c(30,"plain","black"),font.main = c(30,"plain","black"),
           pval.size = 12)
