# Supplementary material for: Comprehensive genomic analysis of microenvironment phenotypes in ovarian cancer
Source: PeerJ. 2020 Nov 23;8:e10255. doi: 10.7717/peerj.10255 (PMC7690309; doi:10.7717/peerj.10255)
Supplement: Supplemental Information 1 [file peerj-08-10255-s001.zip › R╙∩╤╘╬─╝■/DEG analyses.R]

#######DEG analyses########
OVgsva_group<-within(OVgsva_group,{
  high<-NA
  low<-NA
  high[infiltration == "High-infiltration"] = 1
  high[infiltration == "Low-infiltration"] = 0
  low[infiltration == "High-infiltration"] = 0
  low[infiltration == "Low-infiltration"] = 1
})
OVgsva_results<-OVgsva_group[c(3,4)]
fit <- lmFit(OVdata_filter,OVgsva_results)
contrast.matrix <- makeContrasts(high - low,levels=OVgsva_results)
fit2 <- contrasts.fit(fit,contrast.matrix)
fit2 <- eBayes(fit2)
all_diff <- topTable(fit2, adjust.method = 'fdr',coef=1,p.value = 1,lfc <- log(1,2),number = 30000,sort.by = 'logFC')
head(all_diff)
all_diff$logP<- -log10(all_diff$adj.P.Val)
all_diff$ID<-rownames(all_diff)
write.csv(all_diff,file="all_diff.csv")

all_diff$Group = "not-significant"
all_diff$Group[which((all_diff$adj.P.Val<0.05) & (all_diff$logFC> 0.5))] = "up-regulated in High-infiltration group"
all_diff$Group[which((all_diff$adj.P.Val<0.05) & (all_diff$logFC< -0.5))] = "up-regulated in Low-infiltration group"
table(all_diff$Group)
all_diff$Group<-as.factor(all_diff$Group)
all_diff$logP<- -log10(all_diff$adj.P.Val)
ggscatter(all_diff,x="logFC",y="logP",
          color = "Group",
          palette = c("gray","#FF3333","#00CCFF"),
          size = 1.5)+theme_base()
ggscatter(all_diff,x="logFC",y="logP",
          color = "Group",
          palette = c("gray","#FF3333","#00CCFF"),
          size = 1.5)+theme_base() + 
  geom_hline(yintercept = 1.30,linetype = "dashed") + 
  geom_vline(xintercept = c(-0.5,0.5),linetype = "dashed")

all_diff$Label = ""
all_diff<-all_diff[order(all_diff$adj.P.Val),]
rownames(all_diff)<-all_diff$X
all_diff$X<-rownames(all_diff)
up.genes<-head(all_diff$ID[which(all_diff$Group == "up-regulated in High-infiltration group")],10)
down.genes<-head(all_diff$ID[which(all_diff$Group == "up-regulated in Low-infiltration group")],10)
all_diff.top10.genes<-c(as.character(up.genes),as.character(down.genes))
all_diff$Label[match(all_diff.top10.genes,all_diff$ID)]<-all_diff.top10.genes

ggscatter(all_diff,x="logFC",y="logP",
          color = "Group",
          palette = c("gray","#FF3333","#00CCFF"),
          label = all_diff$Label,
          font.label = 10,
          repel = T,
          size = 1.5)+theme_base() + 
  geom_hline(yintercept = 1.30,linetype = "dashed") + 
  geom_vline(xintercept = c(-0.5,0.5),linetype = "dashed")
