# Supplementary material for: Comprehensive genomic analysis of microenvironment phenotypes in ovarian cancer
Source: PeerJ. 2020 Nov 23;8:e10255. doi: 10.7717/peerj.10255 (PMC7690309; doi:10.7717/peerj.10255)
Supplement: Supplemental Information 1 [file peerj-08-10255-s001.zip › R╙∩╤╘╬─╝■/Estimating immune cells by GSVA.R]

#######Estimating immune cells by GSVA########
OVdata<-read.csv("OVdata.csv")
TCGAgs<-read.csv("geneset_immune.csv")
TCGAgs<-as.list(TCGAgs)
TCGAgs<-lapply(TCGAgs, function(x) x[!is.na(x)])
OVgsva <- gsva(OVdata, TCGAgs, 
               min.sz = 1,
               max.sz = Inf,
               mx.diff=TRUE, 
               verbose=FALSE, 
               parallel.sz=0)
