# Supplementary material for: Comprehensive genomic analysis of microenvironment phenotypes in ovarian cancer
Source: PeerJ. 2020 Nov 23;8:e10255. doi: 10.7717/peerj.10255 (PMC7690309; doi:10.7717/peerj.10255)
Supplement: Supplemental Information 1 [file peerj-08-10255-s001.zip › R╙∩╤╘╬─╝■/Forest Plot.R]

#######Forest Plot########## 
res <- data.frame()
cells <- colnames(OVgsva)[-c(25:26)]
for (i in 1:length(cells)) {   
  print(i)
  res.cut <- surv_cutpoint(OVgsva, time = "OS.time", event = "OS",
                           variables = cells[i])
  summary(res.cut)
  res.cat <- surv_categorize(res.cut)
  head(res.cat)
  fit = coxph(Surv(OS.time,OS)~., x = T, y = T, data=res.cat)
  summary<-summary(fit)
  HR<-summary$coefficients
  CI<-summary$conf.int
  res[i,1] = cells[i]
  res[i,2] = HR[2]
  res[i,3] = HR[5]
  res[i,4] = CI[3]
  res[i,5] = CI[4]
}
colnames(res)<-c("Cells","HR","P.value","lower.95","higher.95")
