# Supplementary material for: Comprehensive genomic analysis of microenvironment phenotypes in ovarian cancer
Source: PeerJ. 2020 Nov 23;8:e10255. doi: 10.7717/peerj.10255 (PMC7690309; doi:10.7717/peerj.10255)
Supplement: Supplemental Information 1 [file peerj-08-10255-s001.zip › R╙∩╤╘╬─╝■/GO KEGG enrichment.R]

############GO\KEGG enrichment##########
genelist_input<-all_diff[,c(1,9)]
genelist_input = genelist_input%>%filter(Group != "not-significant")
head(genelist_input)
genelist_inputup = genelist_input%>%filter(Group != "up-regulated in High-infiltration group")
genelist_inputup = genelist_input%>%filter(Group != "up-regulated in Low-infiltration group")

genename <- as.character(genelist_input[,1]) #
genename <- bitr(genename, fromType="SYMBOL", toType=c("ENTREZID"), OrgDb="org.Hs.eg.db")
genename<-genename$ENTREZID
genename <- bitr(genename, fromType="ENTREZID", toType=c("ENSEMBL"), OrgDb="org.Hs.eg.db")
genenameGO<- genename[,2]
genenameKEGG<- genename[,1]
Go_resultBP <- enrichGO(genenameGO, 'org.Hs.eg.db', 
                        keyType = "ENSEMBL", 
                        ont="BP", 
                        pvalueCutoff=0.05) 

KEGG_resultBH <- enrichKEGG(genenameKEGG, organism = "hsa", keyType = "kegg", pvalueCutoff = 0.05,
                            qvalueCutoff = 0.2, use_internal_data = FALSE)

goplot(Go_resultBP, showCategory=10) 
goplot(KEGG_resultBH, showCategory=10) 
  geom_vline(xintercept = c(-0.5,0.5),linetype = "dashed")
