# Supplementary material for: Comprehensive genomic analysis of microenvironment phenotypes in ovarian cancer
Source: PeerJ. 2020 Nov 23;8:e10255. doi: 10.7717/peerj.10255 (PMC7690309; doi:10.7717/peerj.10255)
Supplement: Supplemental Information 1 [file peerj-08-10255-s001.zip › R╙∩╤╘╬─╝■/Random Forest.R]

########Random Forest########
OVgsva<-OVgsva[c(1:24)]
OVgsva_group<-OVgsva_group[match(rownames(OVgsva),rownames(OVgsva_group)),]
OVgsva$infiltration<-OVgsva_group$infiltration
train <- sample(1:nrow(OVgsva), round(nrow(OVgsva) * 0.70))
OVgsva_train<-OVgsva[train,]
OVgsva_test<-OVgsva[-train,]

n<-length(names(OVgsva_train))    
rate=1     
for(i in 1:(n-1)){
  set.seed(100)
  print(i)
  rf_train<-randomForest(as.factor(OVgsva_train$infiltration)~.,data=OVgsva_train,mtry=i,ntree=1000)
  rate[i]<-mean(rf_train$err.rate)  
  print(rf_train)    
}
plot(rate)

#ntree
rf_train<-randomForest(as.factor(OVgsva_train$infiltration)~.,data=OVgsva_train
                       ,mtry=5,importance=TRUE,
                       na.action=na.omit,ntree = 5000)
plot(rf_train)
rf_train<-randomForest(as.factor(OVgsva_train$infiltration)~.,data=OVgsva_train,
                       mtry=4,ntree=4000,
                       importance=TRUE,proximity=TRUE,
                       na.action = na.omit)    
rf_train
summary(rf_train)
plot(rf_train)

importance(rf_train)# IncMSE/IncNodePurity 
rf_TCGA_importance<-importance(rf_train)
rf_TCGA_importance<-as.data.frame(rf_TCGA_importance)
write.csv(rf_TCGA_importance,file = "rf_TCGA_importance.csv")
MDSplot(rf_train,OVgsva_train$infiltration,palette=c('High-infiltration'="#00CCFF",'Low-infiltration'="#FF3333"),pch=as.numeric(OVgsva_train$infiltration))
pred1<-predict(rf_train,OVgsva_train)
Freq1<-table(pred1,OVgsva_train$infiltration)
sum(diag(Freq1))/sum(Freq1)

pred2<-predict(rf_train,OVgsva_test)
Freq2<-table(pred2,OVgsva_test$infiltration)
sum(diag(Freq2))/sum(Freq2)
class(rf_train)
