# Supplementary material for: Comprehensive genomic analysis of microenvironment phenotypes in ovarian cancer
Source: PeerJ. 2020 Nov 23;8:e10255. doi: 10.7717/peerj.10255 (PMC7690309; doi:10.7717/peerj.10255)
Supplement: Supplemental Information 1 [file peerj-08-10255-s001.zip › R╙∩╤╘╬─╝■/SNP and CNV.R]

#######SNP and CNV########
OVdataMAFA.plus.cn<-read.maf("OV.maf")
#Shows sample summry.
getSampleSummary(OVdataMAFA.plus.cn)
SampleSummaryA<-getSampleSummary(OVdataMAFA.plus.cn)
#Shows gene summary.
getGeneSummary(OVdataMAFA.plus.cn)
GeneSummary<-getGeneSummary(OVdataMAFA.plus.cn)
#Shows all fields in MAF
getFields(OVdataMAFA.plus.cn)
Fields<-getFields(OVdataMAFA.plus.cn)
#shows clinical data associated with samples
getClinicalData(OVdataMAFA.plus.cn)
ClinicalData<-getClinicalData(OVdataMAFA.plus.cn)
#Writes maf summary to an output file with basename laml.
#write.mafSummary(maf = OVdataMAFA.plus.cn, basename = 'OVdataMAFA.plus.cn')
#plotmafSummary
plotmafSummary(maf = OVdataMAFA.plus.cn, rmOutlier = TRUE, addStat = 'median', dashboard = TRUE, titvRaw = FALSE)
oncoplot(maf = OVdataMAFA.plus.cn, top = 20)
oncoplot(maf = OVdataMAFA.plus.cn,
         genes = c("TP53","EGFR","ALK","BRAF","RET","ROS1","KEAP1","NF1","STK11","PIK3CA","ARID1A","NOTCH1","RHOA","KMT2D","NFE2L2","RB1","CDKN2A","FBXW7","KRAS","PTEN","ARHGAP35","CLASP2","SETD2","PBRM1","SMARCA4"))

compareMAF_AB <- mafCompare(m1 = OVdataMAFA.plus.cn, m2 = OVdataMAFB.plus.cn, 
                            m1Name = 'Low-infiltration', m2Name = 'High-infiltration', minMut = 5)#×îÐ¡mutÊýÎª5µÄ»ùÒò
summary_compareMAF<-as.data.frame(compareMAF_AB$results)
