# Supplementary material for: Comprehensive genomic analysis of microenvironment phenotypes in ovarian cancer
Source: PeerJ. 2020 Nov 23;8:e10255. doi: 10.7717/peerj.10255 (PMC7690309; doi:10.7717/peerj.10255)
Supplement: Supplemental Information 1 [file peerj-08-10255-s001.zip › R╙∩╤╘╬─╝■/Violin plot.R]

########Violin plot#######
ggviolin(x="infiltration",y="value",fill = "infiltration",data = IFNG,size = 0.1,
         palette = c("#FF3333","#00CCFF"),add = "boxplot", add.params = list(fill = "white"))+
  xlab("")+ylab("")+
  scale_y_continuous(limits  =c(-1,2),breaks = seq(-1,2,1))+
  stat_compare_means(aes(group=infiltration),label = "p.format",hide.ns = T,
                     bracket.size = 30,label.x = 1.35,label.y = 2,size = 15)+
  theme_gray()+
  theme(axis.text.x = element_text(size = 20, angle = 0, hjust = 0.5, vjust = 0.5),
        axis.text.y = element_text(size = 20, angle = 0, hjust = 0.5, vjust = 0.5))+
  labs(title = "IFNG")+
  theme(plot.title = element_text(size = 55, color = "black", 
                                  hjust = 0.5,  
                                  angle = 0))
