# Supplementary material for: Comprehensive genomic analysis of microenvironment phenotypes in ovarian cancer
Source: PeerJ. 2020 Nov 23;8:e10255. doi: 10.7717/peerj.10255 (PMC7690309; doi:10.7717/peerj.10255)
Supplement: Supplemental Information 2 [file peerj-08-10255-s002.txt]

!Series_title	"Ovarian Cancer Dataset"
!Series_geo_accession	"GSE3149"
!Series_status	"Public on Nov 07 2005"
!Series_submission_date	"Aug 17 2005"
!Series_last_update_date	"Aug 10 2018"
!Series_pubmed_id	"16273092"
!Series_summary	"Signatures of Oncogenic Pathway Deregulation in Human Cancers."
!Series_summary	"The ability to define cancer subtypes, recurrence of disease, and response to specific therapies using DNA microarray-based gene expression signatures has been demonstrated in multiple studies. Such data is also of substantial importance to the analysis of cellular signaling pathways central to the oncogenic process. With this focus, we have developed a series of gene expression signatures that reliably reflect the activation status of several oncogenic pathways. When evaluated in several large collections of human cancers, these gene expression signatures identify patterns of pathway deregulation in tumors, and clinically relevant associations with disease outcomes. Combining signature-based predictions across several pathways identifies coordinated patterns of pathway deregulation that distinguish between specific cancers and tumor sub-types. Clustering tumors based on pathway signatures further defines prognosis in respective patient subsets, demonstrating that patterns of oncogenic pathway deregulation underlie the development of the oncogenic phenotype and reflect the biology and outcome of specific cancers. Furthermore, predictions of pathway deregulation in cancer cell lines are shown to coincide with sensitivity to therapeutic agents that target components of the pathway, underscoring the potential for such pathway prediction to guide the use of targeted therapeutics."
!Series_summary	"Keywords: other"
!Series_overall_design	"RNA was extracted from frozen tissue of ovarian tumors for gene array analysis"
!Series_type	"Expression profiling by array"
!Series_contributor	"Joseph,R,Nevins"
!Series_sample_id	"GSM70440 GSM70441 GSM70442 GSM70443 GSM70444 GSM70445 GSM70446 GSM70447 GSM70448 GSM70449 GSM70450 GSM70451 GSM70452 GSM70453 GSM70454 GSM70455 GSM70456 GSM70457 GSM70458 GSM70459 GSM70460 GSM70461 GSM70462 GSM70463 GSM70464 GSM70465 GSM70466 GSM70467 GSM70468 GSM70469 GSM70470 GSM70471 GSM70472 GSM70473 GSM70474 GSM70475 GSM70476 GSM70477 GSM70478 GSM70479 GSM70480 GSM70481 GSM70482 GSM70483 GSM70484 GSM70485 GSM70486 GSM70487 GSM70488 GSM70489 GSM70490 GSM70491 GSM70492 GSM70493 GSM70494 GSM70495 GSM70496 GSM70497 GSM70498 GSM70499 GSM70500 GSM70501 GSM70502 GSM70503 GSM70504 GSM70505 GSM70506 GSM70507 GSM70508 GSM70509 GSM70510 GSM70511 GSM70512 GSM70513 GSM70514 GSM70515 GSM70516 GSM70517 GSM70518 GSM70519 GSM70520 GSM70521 GSM70522 GSM70523 GSM70524 GSM70525 GSM70526 GSM70527 GSM70528 GSM70529 GSM70530 GSM70531 GSM70532 GSM70533 GSM70534 GSM70535 GSM70536 GSM70537 GSM70538 GSM70539 GSM70540 GSM70541 GSM70542 GSM70543 GSM70544 GSM70545 GSM70546 GSM70547 GSM70548 GSM70549 GSM70550 GSM70551 GSM70552 GSM70553 GSM70554 GSM70555 GSM70556 GSM70557 GSM70558 GSM70559 GSM70560 GSM70561 GSM70562 GSM70563 GSM70564 GSM70565 GSM70566 GSM70567 GSM70568 GSM70569 GSM70570 GSM70571 GSM70572 GSM70573 GSM70574 GSM70575 GSM70576 GSM70577 GSM70578 GSM70579 GSM70580 GSM70581 GSM70582 GSM70583 GSM70584 GSM70585 GSM70586 GSM70587 GSM70588 GSM70589 GSM70590 GSM70591 GSM70592 "
!Series_contact_name	"Joseph,R.,Nevins"
!Series_contact_department	"IGSP"
!Series_contact_institute	"Duke University"
!Series_contact_address	"2133 CIEMAS, 101 Science Dr."
!Series_contact_city	"Durham"
!Series_contact_state	"NC"
!Series_contact_zip/postal_code	"27708"
!Series_contact_country	"USA"
!Series_platform_id	"GPL96"
!Series_platform_taxid	"9606"
!Series_sample_taxid	"9606"
!Series_relation	"BioProject: https://www.ncbi.nlm.nih.gov/bioproject/PRJNA92979"

!Sample_title	"872"	"922"	"1451"	"1526"	"1784"	"1834"	"1846"	"2075"	"2204"	"2419"	"0.08"	"860"	"1615"	"1665"	"1675"	"1858"	"2422"	"2465"	"2999"	"3142"	"1504"	"1590"	"1623"	"2324"	"1674"	"1774"	"1929"	"2064"	"2967"	"1877_a"	"2505_b"	"2673_a"	"2739_a"	"1024_b"	"2063_b"	"2424_a"	"2198"	"2573"	"2849"	"3102"	"2479_a"	"1877_b"	"2046"	"2479_b"	"2802"	"2542"	"2424_b"	"2063_a"	"1024_a"	"2739_b"	"2673_b"	"2505_a"	"2476"	"1447"	"1913"	"1552"	"1578"	"3107"	"2895"	"3018"	"3090"	"2981"	"3250"	"D1462"	"D1805"	"D1837"	"D2098"	"D2147"	"D2159"	"D2171"	"D2208"	"D2247"	"D2251"	"D2287"	"D2332"	"D2342"	"D2358"	"D2421"	"D2432"	"D2433"	"D2443"	"D2480"	"D2528"	"D2557"	"D2559"	"D2560"	"D2572"	"D2575"	"D2576"	"D2578"	"D2581"	"D2603"	"D2610"	"D2611"	"D2612"	"D2622"	"D2629"	"D2640"	"D2648"	"D2651"	"D2668"	"D2679"	"D2689"	"D2691"	"D2700"	"D2711"	"D2726"	"D2727"	"D2732"	"D2733"	"D2734"	"D2736"	"D2738"	"D2749"	"D2775"	"D2776"	"D2791"	"D2792"	"M1025"	"M1054"	"M1055"	"M120"	"M1241"	"M1390"	"M1503"	"M1572"	"M1777"	"M17 0"	"M1891"	"M2070"	"M2097"	"M2184"	"M2437"	"M2515"	"M2729"	"M2807"	"M3035"	"M3142"	"M337"	"M3484"	"M3514"	"M359"	"M3627"	"M4161"	"M4171"	"M444"	"M485"	"M503"	"M5668"	"M5775"	"M6199"	"M806"	"M810"
!Sample_geo_accession	"GSM70440"	"GSM70441"	"GSM70442"	"GSM70443"	"GSM70444"	"GSM70445"	"GSM70446"	"GSM70447"	"GSM70448"	"GSM70449"	"GSM70450"	"GSM70451"	"GSM70452"	"GSM70453"	"GSM70454"	"GSM70455"	"GSM70456"	"GSM70457"	"GSM70458"	"GSM70459"	"GSM70460"	"GSM70461"	"GSM70462"	"GSM70463"	"GSM70464"	"GSM70465"	"GSM70466"	"GSM70467"	"GSM70468"	"GSM70469"	"GSM70470"	"GSM70471"	"GSM70472"	"GSM70473"	"GSM70474"	"GSM70475"	"GSM70476"	"GSM70477"	"GSM70478"	"GSM70479"	"GSM70480"	"GSM70481"	"GSM70482"	"GSM70483"	"GSM70484"	"GSM70485"	"GSM70486"	"GSM70487"	"GSM70488"	"GSM70489"	"GSM70490"	"GSM70491"	"GSM70492"	"GSM70493"	"GSM70494"	"GSM70495"	"GSM70496"	"GSM70497"	"GSM70498"	"GSM70499"	"GSM70500"	"GSM70501"	"GSM70502"	"GSM70503"	"GSM70504"	"GSM70505"	"GSM70506"	"GSM70507"	"GSM70508"	"GSM70509"	"GSM70510"	"GSM70511"	"GSM70512"	"GSM70513"	"GSM70514"	"GSM70515"	"GSM70516"	"GSM70517"	"GSM70518"	"GSM70519"	"GSM70520"	"GSM70521"	"GSM70522"	"GSM70523"	"GSM70524"	"GSM70525"	"GSM70526"	"GSM70527"	"GSM70528"	"GSM70529"	"GSM70530"	"GSM70531"	"GSM70532"	"GSM70533"	"GSM70534"	"GSM70535"	"GSM70536"	"GSM70537"	"GSM70538"	"GSM70539"	"GSM70540"	"GSM70541"	"GSM70542"	"GSM70543"	"GSM70544"	"GSM70545"	"GSM70546"	"GSM70547"	"GSM70548"	"GSM70549"	"GSM70550"	"GSM70551"	"GSM70552"	"GSM70553"	"GSM70554"	"GSM70555"	"GSM70556"	"GSM70557"	"GSM70558"	"GSM70559"	"GSM70560"	"GSM70561"	"GSM70562"	"GSM70563"	"GSM70564"	"GSM70565"	"GSM70566"	"GSM70567"	"GSM70568"	"GSM70569"	"GSM70570"	"GSM70571"	"GSM70572"	"GSM70573"	"GSM70574"	"GSM70575"	"GSM70576"	"GSM70577"	"GSM70578"	"GSM70579"	"GSM70580"	"GSM70581"	"GSM70582"	"GSM70583"	"GSM70584"	"GSM70585"	"GSM70586"	"GSM70587"	"GSM70588"	"GSM70589"	"GSM70590"	"GSM70591"	"GSM70592"
!Sample_status	"Public on Nov 07 2005"	"Public on Nov 07 2005"	"Public on Nov 07 2005"	"Public on Nov 07 2005"	"Public on Nov 07 2005"	"Public on Nov 07 2005"	"Public on Nov 07 2005"	"Public on Nov 07 2005"	"Public on Nov 07 2005"	"Public on Nov 07 2005"	"Public on Nov 07 2005"	"Public on Nov 07 2005"	"Public on Nov 07 2005"	"Public on Nov 07 2005"	"Public on Nov 07 2005"	"Public on Nov 07 2005"	"Public on Nov 07 2005"	"Public on Nov 07 2005"	"Public on Nov 07 2005"	"Public on Nov 07 2005"	"Public on Nov 07 2005"	"Public on Nov 07 2005"	"Public on Nov 07 2005"	"Public on Nov 07 2005"	"Public on Nov 07 2005"	"Public on Nov 07 2005"	"Public on Nov 07 2005"	"Public on Nov 07 2005"	"Public on Nov 07 2005"	"Public on Nov 07 2005"	"Public on Nov 07 2005"	"Public on Nov 07 2005"	"Public on Nov 07 2005"	"Public on Nov 07 2005"	"Public on Nov 07 2005"	"Public on Nov 07 2005"	"Public on Nov 07 2005"	"Public on Nov 07 2005"	"Public on Nov 07 2005"	"Public on Nov 07 2005"	"Public on Nov 07 2005"	"Public on Nov 07 2005"	"Public on Nov 07 2005"	"Public on Nov 07 2005"	"Public on Nov 07 2005"	"Public on Nov 07 2005"	"Public on Nov 07 2005"	"Public on Nov 07 2005"	"Public on Nov 07 2005"	"Public on Nov 07 2005"	"Public on Nov 07 2005"	"Public on Nov 07 2005"	"Public on Nov 07 2005"	"Public on Nov 07 2005"	"Public on Nov 07 2005"	"Public on Nov 07 2005"	"Public on Nov 07 2005"	"Public on Nov 07 2005"	"Public on Nov 07 2005"	"Public on Nov 07 2005"	"Public on Nov 07 2005"	"Public on Nov 07 2005"	"Public on Nov 07 2005"	"Public on Nov 07 2005"	"Public on Nov 07 2005"	"Public on Nov 07 2005"	"Public on Nov 07 2005"	"Public on Nov 07 2005"	"Public on Nov 07 2005"	"Public on Nov 07 2005"	"Public on Nov 07 2005"	"Public on Nov 07 2005"	"Public on Nov 07 2005"	"Public on Nov 07 2005"	"Public on Nov 07 2005"	"Public on Nov 07 2005"	"Public on Nov 07 2005"	"Public on Nov 07 2005"	"Public on Nov 07 2005"	"Public on Nov 07 2005"	"Public on Nov 07 2005"	"Public on Nov 07 2005"	"Public on Nov 07 2005"	"Public on Nov 07 2005"	"Public on Nov 07 2005"	"Public on Nov 07 2005"	"Public on Nov 07 2005"	"Public on Nov 07 2005"	"Public on Nov 07 2005"	"Public on Nov 07 2005"	"Public on Nov 07 2005"	"Public on Nov 07 2005"	"Public on Nov 07 2005"	"Public on Nov 07 2005"	"Public on Nov 07 2005"	"Public on Nov 07 2005"	"Public on Nov 07 2005"	"Public on Nov 07 2005"	"Public on Nov 07 2005"	"Public on Nov 07 2005"	"Public on Nov 07 2005"	"Public on Nov 07 2005"	"Public on Nov 07 2005"	"Public on Nov 07 2005"	"Public on Nov 07 2005"	"Public on Nov 07 2005"	"Public on Nov 07 2005"	"Public on Nov 07 2005"	"Public on Nov 07 2005"	"Public on Nov 07 2005"	"Public on Nov 07 2005"	"Public on Nov 07 2005"	"Public on Nov 07 2005"	"Public on Nov 07 2005"	"Public on Nov 07 2005"	"Public on Nov 07 2005"	"Public on Nov 07 2005"	"Public on Nov 07 2005"	"Public on Nov 07 2005"	"Public on Nov 07 2005"	"Public on Nov 07 2005"	"Public on Nov 07 2005"	"Public on Nov 07 2005"	"Public on Nov 07 2005"	"Public on Nov 07 2005"	"Public on Nov 07 2005"	"Public on Nov 07 2005"	"Public on Nov 07 2005"	"Public on Nov 07 2005"	"Public on Nov 07 2005"	"Public on Nov 07 2005"	"Public on Nov 07 2005"	"Public on Nov 07 2005"	"Public on Nov 07 2005"	"Public on Nov 07 2005"	"Public on Nov 07 2005"	"Public on Nov 07 2005"	"Public on Nov 07 2005"	"Public on Nov 07 2005"	"Public on Nov 07 2005"	"Public on Nov 07 2005"	"Public on Nov 07 2005"	"Public on Nov 07 2005"	"Public on Nov 07 2005"	"Public on Nov 07 2005"	"Public on Nov 07 2005"	"Public on Nov 07 2005"	"Public on Nov 07 2005"	"Public on Nov 07 2005"	"Public on Nov 07 2005"	"Public on Nov 07 2005"	"Public on Nov 07 2005"	"Public on Nov 07 2005"
!Sample_submission_date	"Aug 17 2005"	"Aug 17 2005"	"Aug 17 2005"	"Aug 17 2005"	"Aug 17 2005"	"Aug 17 2005"	"Aug 17 2005"	"Aug 17 2005"	"Aug 17 2005"	"Aug 17 2005"	"Aug 17 2005"	"Aug 17 2005"	"Aug 17 2005"	"Aug 17 2005"	"Aug 17 2005"	"Aug 17 2005"	"Aug 17 2005"	"Aug 17 2005"	"Aug 17 2005"	"Aug 17 2005"	"Aug 17 2005"	"Aug 17 2005"	"Aug 17 2005"	"Aug 17 2005"	"Aug 17 2005"	"Aug 17 2005"	"Aug 17 2005"	"Aug 17 2005"	"Aug 17 2005"	"Aug 17 2005"	"Aug 17 2005"	"Aug 17 2005"	"Aug 17 2005"	"Aug 17 2005"	"Aug 17 2005"	"Aug 17 2005"	"Aug 17 2005"	"Aug 17 2005"	"Aug 17 2005"	"Aug 17 2005"	"Aug 17 2005"	"Aug 17 2005"	"Aug 17 2005"	"Aug 17 2005"	"Aug 17 2005"	"Aug 17 2005"	"Aug 17 2005"	"Aug 17 2005"	"Aug 17 2005"	"Aug 17 2005"	"Aug 17 2005"	"Aug 17 2005"	"Aug 17 2005"	"Aug 17 2005"	"Aug 17 2005"	"Aug 17 2005"	"Aug 17 2005"	"Aug 17 2005"	"Aug 17 2005"	"Aug 17 2005"	"Aug 17 2005"	"Aug 17 2005"	"Aug 17 2005"	"Aug 17 2005"	"Aug 17 2005"	"Aug 17 2005"	"Aug 17 2005"	"Aug 17 2005"	"Aug 17 2005"	"Aug 17 2005"	"Aug 17 2005"	"Aug 17 2005"	"Aug 17 2005"	"Aug 17 2005"	"Aug 17 2005"	"Aug 17 2005"	"Aug 17 2005"	"Aug 17 2005"	"Aug 17 2005"	"Aug 17 2005"	"Aug 17 2005"	"Aug 17 2005"	"Aug 17 2005"	"Aug 17 2005"	"Aug 17 2005"	"Aug 17 2005"	"Aug 17 2005"	"Aug 17 2005"	"Aug 17 2005"	"Aug 17 2005"	"Aug 17 2005"	"Aug 17 2005"	"Aug 17 2005"	"Aug 17 2005"	"Aug 17 2005"	"Aug 17 2005"	"Aug 17 2005"	"Aug 17 2005"	"Aug 17 2005"	"Aug 17 2005"	"Aug 17 2005"	"Aug 17 2005"	"Aug 17 2005"	"Aug 17 2005"	"Aug 17 2005"	"Aug 17 2005"	"Aug 17 2005"	"Aug 17 2005"	"Aug 17 2005"	"Aug 17 2005"	"Aug 17 2005"	"Aug 17 2005"	"Aug 17 2005"	"Aug 17 2005"	"Aug 17 2005"	"Aug 17 2005"	"Aug 17 2005"	"Aug 17 2005"	"Aug 17 2005"	"Aug 17 2005"	"Aug 17 2005"	"Aug 17 2005"	"Aug 17 2005"	"Aug 17 2005"	"Aug 17 2005"	"Aug 17 2005"	"Aug 17 2005"	"Aug 17 2005"	"Aug 17 2005"	"Aug 17 2005"	"Aug 17 2005"	"Aug 17 2005"	"Aug 17 2005"	"Aug 17 2005"	"Aug 17 2005"	"Aug 17 2005"	"Aug 17 2005"	"Aug 17 2005"	"Aug 17 2005"	"Aug 17 2005"	"Aug 17 2005"	"Aug 17 2005"	"Aug 17 2005"	"Aug 17 2005"	"Aug 17 2005"	"Aug 17 2005"	"Aug 17 2005"	"Aug 17 2005"	"Aug 17 2005"	"Aug 17 2005"	"Aug 17 2005"	"Aug 17 2005"	"Aug 17 2005"
!Sample_last_update_date	"Nov 07 2005"	"Nov 07 2005"	"Nov 07 2005"	"Nov 07 2005"	"Nov 07 2005"	"Nov 07 2005"	"Nov 07 2005"	"Nov 07 2005"	"Nov 07 2005"	"Nov 07 2005"	"Nov 07 2005"	"Nov 07 2005"	"Nov 07 2005"	"Nov 07 2005"	"Nov 07 2005"	"Nov 07 2005"	"Nov 07 2005"	"Nov 07 2005"	"Nov 07 2005"	"Nov 07 2005"	"Nov 07 2005"	"Nov 07 2005"	"Nov 07 2005"	"Nov 07 2005"	"Nov 07 2005"	"Nov 07 2005"	"Nov 07 2005"	"Nov 07 2005"	"Nov 07 2005"	"Nov 07 2005"	"Nov 07 2005"	"Nov 07 2005"	"Nov 07 2005"	"Nov 07 2005"	"Nov 07 2005"	"Nov 07 2005"	"Nov 07 2005"	"Nov 07 2005"	"Nov 07 2005"	"Nov 07 2005"	"Nov 07 2005"	"Nov 07 2005"	"Nov 07 2005"	"Nov 07 2005"	"Nov 07 2005"	"Nov 07 2005"	"Nov 07 2005"	"Nov 07 2005"	"Nov 07 2005"	"Nov 07 2005"	"Nov 07 2005"	"Nov 07 2005"	"Nov 07 2005"	"Nov 07 2005"	"Nov 07 2005"	"Nov 07 2005"	"Nov 07 2005"	"Nov 07 2005"	"Nov 07 2005"	"Nov 07 2005"	"Nov 07 2005"	"Nov 07 2005"	"Nov 07 2005"	"Nov 07 2005"	"Nov 07 2005"	"Nov 07 2005"	"Nov 07 2005"	"Nov 07 2005"	"Nov 07 2005"	"Nov 07 2005"	"Nov 07 2005"	"Nov 07 2005"	"Nov 07 2005"	"Nov 07 2005"	"Nov 07 2005"	"Nov 07 2005"	"Nov 07 2005"	"Nov 07 2005"	"Nov 07 2005"	"Nov 07 2005"	"Nov 07 2005"	"Nov 07 2005"	"Nov 07 2005"	"Nov 07 2005"	"Nov 07 2005"	"Nov 07 2005"	"Nov 07 2005"	"Nov 07 2005"	"Nov 07 2005"	"Nov 07 2005"	"Nov 07 2005"	"Nov 07 2005"	"Nov 07 2005"	"Nov 07 2005"	"Nov 07 2005"	"Nov 07 2005"	"Nov 07 2005"	"Nov 07 2005"	"Nov 07 2005"	"Nov 07 2005"	"Nov 07 2005"	"Nov 07 2005"	"Nov 07 2005"	"Nov 07 2005"	"Nov 07 2005"	"Nov 07 2005"	"Nov 07 2005"	"Nov 07 2005"	"Nov 07 2005"	"Nov 07 2005"	"Nov 07 2005"	"Nov 07 2005"	"Nov 07 2005"	"Nov 07 2005"	"Nov 07 2005"	"Nov 07 2005"	"Nov 07 2005"	"Nov 07 2005"	"Nov 07 2005"	"Nov 07 2005"	"Nov 07 2005"	"Nov 07 2005"	"Nov 07 2005"	"Nov 07 2005"	"Nov 07 2005"	"Nov 07 2005"	"Nov 07 2005"	"Nov 07 2005"	"Nov 07 2005"	"Nov 07 2005"	"Nov 07 2005"	"Nov 07 2005"	"Nov 07 2005"	"Nov 07 2005"	"Nov 07 2005"	"Nov 07 2005"	"Nov 07 2005"	"Nov 07 2005"	"Nov 07 2005"	"Nov 07 2005"	"Nov 07 2005"	"Nov 07 2005"	"Nov 07 2005"	"Nov 07 2005"	"Nov 07 2005"	"Nov 07 2005"	"Nov 07 2005"	"Nov 07 2005"	"Nov 07 2005"	"Nov 07 2005"	"Nov 07 2005"	"Nov 07 2005"	"Nov 07 2005"
!Sample_type	"RNA"	"RNA"	"RNA"	"RNA"	"RNA"	"RNA"	"RNA"	"RNA"	"RNA"	"RNA"	"RNA"	"RNA"	"RNA"	"RNA"	"RNA"	"RNA"	"RNA"	"RNA"	"RNA"	"RNA"	"RNA"	"RNA"	"RNA"	"RNA"	"RNA"	"RNA"	"RNA"	"RNA"	"RNA"	"RNA"	"RNA"	"RNA"	"RNA"	"RNA"	"RNA"	"RNA"	"RNA"	"RNA"	"RNA"	"RNA"	"RNA"	"RNA"	"RNA"	"RNA"	"RNA"	"RNA"	"RNA"	"RNA"	"RNA"	"RNA"	"RNA"	"RNA"	"RNA"	"RNA"	"RNA"	"RNA"	"RNA"	"RNA"	"RNA"	"RNA"	"RNA"	"RNA"	"RNA"	"RNA"	"RNA"	"RNA"	"RNA"	"RNA"	"RNA"	"RNA"	"RNA"	"RNA"	"RNA"	"RNA"	"RNA"	"RNA"	"RNA"	"RNA"	"RNA"	"RNA"	"RNA"	"RNA"	"RNA"	"RNA"	"RNA"	"RNA"	"RNA"	"RNA"	"RNA"	"RNA"	"RNA"	"RNA"	"RNA"	"RNA"	"RNA"	"RNA"	"RNA"	"RNA"	"RNA"	"RNA"	"RNA"	"RNA"	"RNA"	"RNA"	"RNA"	"RNA"	"RNA"	"RNA"	"RNA"	"RNA"	"RNA"	"RNA"	"RNA"	"RNA"	"RNA"	"RNA"	"RNA"	"RNA"	"RNA"	"RNA"	"RNA"	"RNA"	"RNA"	"RNA"	"RNA"	"RNA"	"RNA"	"RNA"	"RNA"	"RNA"	"RNA"	"RNA"	"RNA"	"RNA"	"RNA"	"RNA"	"RNA"	"RNA"	"RNA"	"RNA"	"RNA"	"RNA"	"RNA"	"RNA"	"RNA"	"RNA"	"RNA"	"RNA"	"RNA"	"RNA"	"RNA"	"RNA"	"RNA"
!Sample_channel_count	"1"	"1"	"1"	"1"	"1"	"1"	"1"	"1"	"1"	"1"	"1"	"1"	"1"	"1"	"1"	"1"	"1"	"1"	"1"	"1"	"1"	"1"	"1"	"1"	"1"	"1"	"1"	"1"	"1"	"1"	"1"	"1"	"1"	"1"	"1"	"1"	"1"	"1"	"1"	"1"	"1"	"1"	"1"	"1"	"1"	"1"	"1"	"1"	"1"	"1"	"1"	"1"	"1"	"1"	"1"	"1"	"1"	"1"	"1"	"1"	"1"	"1"	"1"	"1"	"1"	"1"	"1"	"1"	"1"	"1"	"1"	"1"	"1"	"1"	"1"	"1"	"1"	"1"	"1"	"1"	"1"	"1"	"1"	"1"	"1"	"1"	"1"	"1"	"1"	"1"	"1"	"1"	"1"	"1"	"1"	"1"	"1"	"1"	"1"	"1"	"1"	"1"	"1"	"1"	"1"	"1"	"1"	"1"	"1"	"1"	"1"	"1"	"1"	"1"	"1"	"1"	"1"	"1"	"1"	"1"	"1"	"1"	"1"	"1"	"1"	"1"	"1"	"1"	"1"	"1"	"1"	"1"	"1"	"1"	"1"	"1"	"1"	"1"	"1"	"1"	"1"	"1"	"1"	"1"	"1"	"1"	"1"	"1"	"1"	"1"	"1"	"1"	"1"
!Sample_source_name_ch1	"ovarian tumors"	"ovarian tumors"	"ovarian tumors"	"ovarian tumors"	"ovarian tumors"	"ovarian tumors"	"ovarian tumors"	"ovarian tumors"	"ovarian tumors"	"ovarian tumors"	"ovarian tumors"	"ovarian tumors"	"ovarian tumors"	"ovarian tumors"	"ovarian tumors"	"ovarian tumors"	"ovarian tumors"	"ovarian tumors"	"ovarian tumors"	"ovarian tumors"	"ovarian tumors"	"ovarian tumors"	"ovarian tumors"	"ovarian tumors"	"ovarian tumors"	"ovarian tumors"	"ovarian tumors"	"ovarian tumors"	"ovarian tumors"	"ovarian tumors"	"ovarian tumors"	"ovarian tumors"	"ovarian tumors"	"ovarian tumors"	"ovarian tumors"	"ovarian tumors"	"ovarian tumors"	"ovarian tumors"	"ovarian tumors"	"ovarian tumors"	"ovarian tumors"	"ovarian tumors"	"ovarian tumors"	"ovarian tumors"	"ovarian tumors"	"ovarian tumors"	"ovarian tumors"	"ovarian tumors"	"ovarian tumors"	"ovarian tumors"	"ovarian tumors"	"ovarian tumors"	"ovarian tumors"	"ovarian tumors"	"ovarian tumors"	"ovarian tumors"	"ovarian tumors"	"ovarian tumors"	"ovarian tumors"	"ovarian tumors"	"ovarian tumors"	"ovarian tumors"	"ovarian tumors"	"ovarian tumors"	"ovarian tumors"	"ovarian tumors"	"ovarian tumors"	"ovarian tumors"	"ovarian tumors"	"ovarian tumors"	"ovarian tumors"	"ovarian tumors"	"ovarian tumors"	"ovarian tumors"	"ovarian tumors"	"ovarian tumors"	"ovarian tumors"	"ovarian tumors"	"ovarian tumors"	"ovarian tumors"	"ovarian tumors"	"ovarian tumors"	"ovarian tumors"	"ovarian tumors"	"ovarian tumors"	"ovarian tumors"	"ovarian tumors"	"ovarian tumors"	"ovarian tumors"	"ovarian tumors"	"ovarian tumors"	"ovarian tumors"	"ovarian tumors"	"ovarian tumors"	"ovarian tumors"	"ovarian tumors"	"ovarian tumors"	"ovarian tumors"	"ovarian tumors"	"ovarian tumors"	"ovarian tumors"	"ovarian tumors"	"ovarian tumors"	"ovarian tumors"	"ovarian tumors"	"ovarian tumors"	"ovarian tumors"	"ovarian tumors"	"ovarian tumors"	"ovarian tumors"	"ovarian tumors"	"ovarian tumors"	"ovarian tumors"	"ovarian tumors"	"ovarian tumors"	"ovarian tumors"	"ovarian tumors"	"ovarian tumors"	"ovarian tumors"	"ovarian tumors"	"ovarian tumors"	"ovarian tumors"	"ovarian tumors"	"ovarian tumors"	"ovarian tumors"	"ovarian tumors"	"ovarian tumors"	"ovarian tumors"	"ovarian tumors"	"ovarian tumors"	"ovarian tumors"	"ovarian tumors"	"ovarian tumors"	"ovarian tumors"	"ovarian tumors"	"ovarian tumors"	"ovarian tumors"	"ovarian tumors"	"ovarian tumors"	"ovarian tumors"	"ovarian tumors"	"ovarian tumors"	"ovarian tumors"	"ovarian tumors"	"ovarian tumors"	"ovarian tumors"	"ovarian tumors"	"ovarian tumors"	"ovarian tumors"	"ovarian tumors"	"ovarian tumors"	"ovarian tumors"	"ovarian tumors"
!Sample_organism_ch1	"Homo sapiens"	"Homo sapiens"	"Homo sapiens"	"Homo sapiens"	"Homo sapiens"	"Homo sapiens"	"Homo sapiens"	"Homo sapiens"	"Homo sapiens"	"Homo sapiens"	"Homo sapiens"	"Homo sapiens"	"Homo sapiens"	"Homo sapiens"	"Homo sapiens"	"Homo sapiens"	"Homo sapiens"	"Homo sapiens"	"Homo sapiens"	"Homo sapiens"	"Homo sapiens"	"Homo sapiens"	"Homo sapiens"	"Homo sapiens"	"Homo sapiens"	"Homo sapiens"	"Homo sapiens"	"Homo sapiens"	"Homo sapiens"	"Homo sapiens"	"Homo sapiens"	"Homo sapiens"	"Homo sapiens"	"Homo sapiens"	"Homo sapiens"	"Homo sapiens"	"Homo sapiens"	"Homo sapiens"	"Homo sapiens"	"Homo sapiens"	"Homo sapiens"	"Homo sapiens"	"Homo sapiens"	"Homo sapiens"	"Homo sapiens"	"Homo sapiens"	"Homo sapiens"	"Homo sapiens"	"Homo sapiens"	"Homo sapiens"	"Homo sapiens"	"Homo sapiens"	"Homo sapiens"	"Homo sapiens"	"Homo sapiens"	"Homo sapiens"	"Homo sapiens"	"Homo sapiens"	"Homo sapiens"	"Homo sapiens"	"Homo sapiens"	"Homo sapiens"	"Homo sapiens"	"Homo sapiens"	"Homo sapiens"	"Homo sapiens"	"Homo sapiens"	"Homo sapiens"	"Homo sapiens"	"Homo sapiens"	"Homo sapiens"	"Homo sapiens"	"Homo sapiens"	"Homo sapiens"	"Homo sapiens"	"Homo sapiens"	"Homo sapiens"	"Homo sapiens"	"Homo sapiens"	"Homo sapiens"	"Homo sapiens"	"Homo sapiens"	"Homo sapiens"	"Homo sapiens"	"Homo sapiens"	"Homo sapiens"	"Homo sapiens"	"Homo sapiens"	"Homo sapiens"	"Homo sapiens"	"Homo sapiens"	"Homo sapiens"	"Homo sapiens"	"Homo sapiens"	"Homo sapiens"	"Homo sapiens"	"Homo sapiens"	"Homo sapiens"	"Homo sapiens"	"Homo sapiens"	"Homo sapiens"	"Homo sapiens"	"Homo sapiens"	"Homo sapiens"	"Homo sapiens"	"Homo sapiens"	"Homo sapiens"	"Homo sapiens"	"Homo sapiens"	"Homo sapiens"	"Homo sapiens"	"Homo sapiens"	"Homo sapiens"	"Homo sapiens"	"Homo sapiens"	"Homo sapiens"	"Homo sapiens"	"Homo sapiens"	"Homo sapiens"	"Homo sapiens"	"Homo sapiens"	"Homo sapiens"	"Homo sapiens"	"Homo sapiens"	"Homo sapiens"	"Homo sapiens"	"Homo sapiens"	"Homo sapiens"	"Homo sapiens"	"Homo sapiens"	"Homo sapiens"	"Homo sapiens"	"Homo sapiens"	"Homo sapiens"	"Homo sapiens"	"Homo sapiens"	"Homo sapiens"	"Homo sapiens"	"Homo sapiens"	"Homo sapiens"	"Homo sapiens"	"Homo sapiens"	"Homo sapiens"	"Homo sapiens"	"Homo sapiens"	"Homo sapiens"	"Homo sapiens"	"Homo sapiens"	"Homo sapiens"	"Homo sapiens"	"Homo sapiens"	"Homo sapiens"	"Homo sapiens"
!Sample_characteristics_ch1	"frozen tissue of ovarian tumors"	"frozen tissue of ovarian tumors"	"frozen tissue of ovarian tumors"	"frozen tissue of ovarian tumors"	"frozen tissue of ovarian tumors"	"frozen tissue of ovarian tumors"	"frozen tissue of ovarian tumors"	"frozen tissue of ovarian tumors"	"frozen tissue of ovarian tumors"	"frozen tissue of ovarian tumors"	"frozen tissue of ovarian tumors"	"frozen tissue of ovarian tumors"	"frozen tissue of ovarian tumors"	"frozen tissue of ovarian tumors"	"frozen tissue of ovarian tumors"	"frozen tissue of ovarian tumors"	"frozen tissue of ovarian tumors"	"frozen tissue of ovarian tumors"	"frozen tissue of ovarian tumors"	"frozen tissue of ovarian tumors"	"frozen tissue of ovarian tumors"	"frozen tissue of ovarian tumors"	"frozen tissue of ovarian tumors"	"frozen tissue of ovarian tumors"	"frozen tissue of ovarian tumors"	"frozen tissue of ovarian tumors"	"frozen tissue of ovarian tumors"	"frozen tissue of ovarian tumors"	"frozen tissue of ovarian tumors"	"frozen tissue of ovarian tumors"	"frozen tissue of ovarian tumors"	"frozen tissue of ovarian tumors"	"frozen tissue of ovarian tumors"	"frozen tissue of ovarian tumors"	"frozen tissue of ovarian tumors"	"frozen tissue of ovarian tumors"	"frozen tissue of ovarian tumors"	"frozen tissue of ovarian tumors"	"frozen tissue of ovarian tumors"	"frozen tissue of ovarian tumors"	"frozen tissue of ovarian tumors"	"frozen tissue of ovarian tumors"	"frozen tissue of ovarian tumors"	"frozen tissue of ovarian tumors"	"frozen tissue of ovarian tumors"	"frozen tissue of ovarian tumors"	"frozen tissue of ovarian tumors"	"frozen tissue of ovarian tumors"	"frozen tissue of ovarian tumors"	"frozen tissue of ovarian tumors"	"frozen tissue of ovarian tumors"	"frozen tissue of ovarian tumors"	"frozen tissue of ovarian tumors"	"frozen tissue of ovarian tumors"	"frozen tissue of ovarian tumors"	"frozen tissue of ovarian tumors"	"frozen tissue of ovarian tumors"	"frozen tissue of ovarian tumors"	"frozen tissue of ovarian tumors"	"frozen tissue of ovarian tumors"	"frozen tissue of ovarian tumors"	"frozen tissue of ovarian tumors"	"frozen tissue of ovarian tumors"	"frozen tissue of ovarian tumors"	"frozen tissue of ovarian tumors"	"frozen tissue of ovarian tumors"	"frozen tissue of ovarian tumors"	"frozen tissue of ovarian tumors"	"frozen tissue of ovarian tumors"	"frozen tissue of ovarian tumors"	"frozen tissue of ovarian tumors"	"frozen tissue of ovarian tumors"	"frozen tissue of ovarian tumors"	"frozen tissue of ovarian tumors"	"frozen tissue of ovarian tumors"	"frozen tissue of ovarian tumors"	"frozen tissue of ovarian tumors"	"frozen tissue of ovarian tumors"	"frozen tissue of ovarian tumors"	"frozen tissue of ovarian tumors"	"frozen tissue of ovarian tumors"	"frozen tissue of ovarian tumors"	"frozen tissue of ovarian tumors"	"frozen tissue of ovarian tumors"	"frozen tissue of ovarian tumors"	"frozen tissue of ovarian tumors"	"frozen tissue of ovarian tumors"	"frozen tissue of ovarian tumors"	"frozen tissue of ovarian tumors"	"frozen tissue of ovarian tumors"	"frozen tissue of ovarian tumors"	"frozen tissue of ovarian tumors"	"frozen tissue of ovarian tumors"	"frozen tissue of ovarian tumors"	"frozen tissue of ovarian tumors"	"frozen tissue of ovarian tumors"	"frozen tissue of ovarian tumors"	"frozen tissue of ovarian tumors"	"frozen tissue of ovarian tumors"	"frozen tissue of ovarian tumors"	"frozen tissue of ovarian tumors"	"frozen tissue of ovarian tumors"	"frozen tissue of ovarian tumors"	"frozen tissue of ovarian tumors"	"frozen tissue of ovarian tumors"	"frozen tissue of ovarian tumors"	"frozen tissue of ovarian tumors"	"frozen tissue of ovarian tumors"	"frozen tissue of ovarian tumors"	"frozen tissue of ovarian tumors"	"frozen tissue of ovarian tumors"	"frozen tissue of ovarian tumors"	"frozen tissue of ovarian tumors"	"frozen tissue of ovarian tumors"	"frozen tissue of ovarian tumors"	"frozen tissue of ovarian tumors"	"frozen tissue of ovarian tumors"	"frozen tissue of ovarian tumors"	"frozen tissue of ovarian tumors"	"frozen tissue of ovarian tumors"	"frozen tissue of ovarian tumors"	"frozen tissue of ovarian tumors"	"frozen tissue of ovarian tumors"	"frozen tissue of ovarian tumors"	"frozen tissue of ovarian tumors"	"frozen tissue of ovarian tumors"	"frozen tissue of ovarian tumors"	"frozen tissue of ovarian tumors"	"frozen tissue of ovarian tumors"	"frozen tissue of ovarian tumors"	"frozen tissue of ovarian tumors"	"frozen tissue of ovarian tumors"	"frozen tissue of ovarian tumors"	"frozen tissue of ovarian tumors"	"frozen tissue of ovarian tumors"	"frozen tissue of ovarian tumors"	"frozen tissue of ovarian tumors"	"frozen tissue of ovarian tumors"	"frozen tissue of ovarian tumors"	"frozen tissue of ovarian tumors"	"frozen tissue of ovarian tumors"	"frozen tissue of ovarian tumors"	"frozen tissue of ovarian tumors"	"frozen tissue of ovarian tumors"	"frozen tissue of ovarian tumors"	"frozen tissue of ovarian tumors"	"frozen tissue of ovarian tumors"	"frozen tissue of ovarian tumors"	"frozen tissue of ovarian tumors"	"frozen tissue of ovarian tumors"	"frozen tissue of ovarian tumors"	"frozen tissue of ovarian tumors"	"frozen tissue of ovarian tumors"
!Sample_molecule_ch1	"total RNA"	"total RNA"	"total RNA"	"total RNA"	"total RNA"	"total RNA"	"total RNA"	"total RNA"	"total RNA"	"total RNA"	"total RNA"	"total RNA"	"total RNA"	"total RNA"	"total RNA"	"total RNA"	"total RNA"	"total RNA"	"total RNA"	"total RNA"	"total RNA"	"total RNA"	"total RNA"	"total RNA"	"total RNA"	"total RNA"	"total RNA"	"total RNA"	"total RNA"	"total RNA"	"total RNA"	"total RNA"	"total RNA"	"total RNA"	"total RNA"	"total RNA"	"total RNA"	"total RNA"	"total RNA"	"total RNA"	"total RNA"	"total RNA"	"total RNA"	"total RNA"	"total RNA"	"total RNA"	"total RNA"	"total RNA"	"total RNA"	"total RNA"	"total RNA"	"total RNA"	"total RNA"	"total RNA"	"total RNA"	"total RNA"	"total RNA"	"total RNA"	"total RNA"	"total RNA"	"total RNA"	"total RNA"	"total RNA"	"total RNA"	"total RNA"	"total RNA"	"total RNA"	"total RNA"	"total RNA"	"total RNA"	"total RNA"	"total RNA"	"total RNA"	"total RNA"	"total RNA"	"total RNA"	"total RNA"	"total RNA"	"total RNA"	"total RNA"	"total RNA"	"total RNA"	"total RNA"	"total RNA"	"total RNA"	"total RNA"	"total RNA"	"total RNA"	"total RNA"	"total RNA"	"total RNA"	"total RNA"	"total RNA"	"total RNA"	"total RNA"	"total RNA"	"total RNA"	"total RNA"	"total RNA"	"total RNA"	"total RNA"	"total RNA"	"total RNA"	"total RNA"	"total RNA"	"total RNA"	"total RNA"	"total RNA"	"total RNA"	"total RNA"	"total RNA"	"total RNA"	"total RNA"	"total RNA"	"total RNA"	"total RNA"	"total RNA"	"total RNA"	"total RNA"	"total RNA"	"total RNA"	"total RNA"	"total RNA"	"total RNA"	"total RNA"	"total RNA"	"total RNA"	"total RNA"	"total RNA"	"total RNA"	"total RNA"	"total RNA"	"total RNA"	"total RNA"	"total RNA"	"total RNA"	"total RNA"	"total RNA"	"total RNA"	"total RNA"	"total RNA"	"total RNA"	"total RNA"	"total RNA"	"total RNA"	"total RNA"	"total RNA"	"total RNA"	"total RNA"	"total RNA"	"total RNA"	"total RNA"	"total RNA"
!Sample_label_ch1	"biotin"	"biotin"	"biotin"	"biotin"	"biotin"	"biotin"	"biotin"	"biotin"	"biotin"	"biotin"	"biotin"	"biotin"	"biotin"	"biotin"	"biotin"	"biotin"	"biotin"	"biotin"	"biotin"	"biotin"	"biotin"	"biotin"	"biotin"	"biotin"	"biotin"	"biotin"	"biotin"	"biotin"	"biotin"	"biotin"	"biotin"	"biotin"	"biotin"	"biotin"	"biotin"	"biotin"	"biotin"	"biotin"	"biotin"	"biotin"	"biotin"	"biotin"	"biotin"	"biotin"	"biotin"	"biotin"	"biotin"	"biotin"	"biotin"	"biotin"	"biotin"	"biotin"	"biotin"	"biotin"	"biotin"	"biotin"	"biotin"	"biotin"	"biotin"	"biotin"	"biotin"	"biotin"	"biotin"	"biotin"	"biotin"	"biotin"	"biotin"	"biotin"	"biotin"	"biotin"	"biotin"	"biotin"	"biotin"	"biotin"	"biotin"	"biotin"	"biotin"	"biotin"	"biotin"	"biotin"	"biotin"	"biotin"	"biotin"	"biotin"	"biotin"	"biotin"	"biotin"	"biotin"	"biotin"	"biotin"	"biotin"	"biotin"	"biotin"	"biotin"	"biotin"	"biotin"	"biotin"	"biotin"	"biotin"	"biotin"	"biotin"	"biotin"	"biotin"	"biotin"	"biotin"	"biotin"	"biotin"	"biotin"	"biotin"	"biotin"	"biotin"	"biotin"	"biotin"	"biotin"	"biotin"	"biotin"	"biotin"	"biotin"	"biotin"	"biotin"	"biotin"	"biotin"	"biotin"	"biotin"	"biotin"	"biotin"	"biotin"	"biotin"	"biotin"	"biotin"	"biotin"	"biotin"	"biotin"	"biotin"	"biotin"	"biotin"	"biotin"	"biotin"	"biotin"	"biotin"	"biotin"	"biotin"	"biotin"	"biotin"	"biotin"	"biotin"	"biotin"	"biotin"	"biotin"	"biotin"	"biotin"	"biotin"	"biotin"
!Sample_taxid_ch1	"9606"	"9606"	"9606"	"9606"	"9606"	"9606"	"9606"	"9606"	"9606"	"9606"	"9606"	"9606"	"9606"	"9606"	"9606"	"9606"	"9606"	"9606"	"9606"	"9606"	"9606"	"9606"	"9606"	"9606"	"9606"	"9606"	"9606"	"9606"	"9606"	"9606"	"9606"	"9606"	"9606"	"9606"	"9606"	"9606"	"9606"	"9606"	"9606"	"9606"	"9606"	"9606"	"9606"	"9606"	"9606"	"9606"	"9606"	"9606"	"9606"	"9606"	"9606"	"9606"	"9606"	"9606"	"9606"	"9606"	"9606"	"9606"	"9606"	"9606"	"9606"	"9606"	"9606"	"9606"	"9606"	"9606"	"9606"	"9606"	"9606"	"9606"	"9606"	"9606"	"9606"	"9606"	"9606"	"9606"	"9606"	"9606"	"9606"	"9606"	"9606"	"9606"	"9606"	"9606"	"9606"	"9606"	"9606"	"9606"	"9606"	"9606"	"9606"	"9606"	"9606"	"9606"	"9606"	"9606"	"9606"	"9606"	"9606"	"9606"	"9606"	"9606"	"9606"	"9606"	"9606"	"9606"	"9606"	"9606"	"9606"	"9606"	"9606"	"9606"	"9606"	"9606"	"9606"	"9606"	"9606"	"9606"	"9606"	"9606"	"9606"	"9606"	"9606"	"9606"	"9606"	"9606"	"9606"	"9606"	"9606"	"9606"	"9606"	"9606"	"9606"	"9606"	"9606"	"9606"	"9606"	"9606"	"9606"	"9606"	"9606"	"9606"	"9606"	"9606"	"9606"	"9606"	"9606"	"9606"	"9606"	"9606"	"9606"	"9606"	"9606"
!Sample_description	"frozen tissue of ovarian tumors"	"frozen tissue of ovarian tumors"	"frozen tissue of ovarian tumors"	"frozen tissue of ovarian tumors"	"frozen tissue of ovarian tumors"	"frozen tissue of ovarian tumors"	"frozen tissue of ovarian tumors"	"frozen tissue of ovarian tumors"	"frozen tissue of ovarian tumors"	"frozen tissue of ovarian tumors"	"frozen tissue of ovarian tumors"	"frozen tissue of ovarian tumors"	"frozen tissue of ovarian tumors"	"frozen tissue of ovarian tumors"	"frozen tissue of ovarian tumors"	"frozen tissue of ovarian tumors"	"frozen tissue of ovarian tumors"	"frozen tissue of ovarian tumors"	"frozen tissue of ovarian tumors"	"frozen tissue of ovarian tumors"	"frozen tissue of ovarian tumors"	"frozen tissue of ovarian tumors"	"frozen tissue of ovarian tumors"	"frozen tissue of ovarian tumors"	"frozen tissue of ovarian tumors"	"frozen tissue of ovarian tumors"	"frozen tissue of ovarian tumors"	"frozen tissue of ovarian tumors"	"frozen tissue of ovarian tumors"	"frozen tissue of ovarian tumors"	"frozen tissue of ovarian tumors"	"frozen tissue of ovarian tumors"	"frozen tissue of ovarian tumors"	"frozen tissue of ovarian tumors"	"frozen tissue of ovarian tumors"	"frozen tissue of ovarian tumors"	"frozen tissue of ovarian tumors"	"frozen tissue of ovarian tumors"	"frozen tissue of ovarian tumors"	"frozen tissue of ovarian tumors"	"frozen tissue of ovarian tumors"	"frozen tissue of ovarian tumors"	"frozen tissue of ovarian tumors"	"frozen tissue of ovarian tumors"	"frozen tissue of ovarian tumors"	"frozen tissue of ovarian tumors"	"frozen tissue of ovarian tumors"	"frozen tissue of ovarian tumors"	"frozen tissue of ovarian tumors"	"frozen tissue of ovarian tumors"	"frozen tissue of ovarian tumors"	"frozen tissue of ovarian tumors"	"frozen tissue of ovarian tumors"	"frozen tissue of ovarian tumors"	"frozen tissue of ovarian tumors"	"frozen tissue of ovarian tumors"	"frozen tissue of ovarian tumors"	"frozen tissue of ovarian tumors"	"frozen tissue of ovarian tumors"	"frozen tissue of ovarian tumors"	"frozen tissue of ovarian tumors"	"frozen tissue of ovarian tumors"	"frozen tissue of ovarian tumors"	"frozen tissue of ovarian tumors"	"frozen tissue of ovarian tumors"	"frozen tissue of ovarian tumors"	"frozen tissue of ovarian tumors"	"frozen tissue of ovarian tumors"	"frozen tissue of ovarian tumors"	"frozen tissue of ovarian tumors"	"frozen tissue of ovarian tumors"	"frozen tissue of ovarian tumors"	"frozen tissue of ovarian tumors"	"frozen tissue of ovarian tumors"	"frozen tissue of ovarian tumors"	"frozen tissue of ovarian tumors"	"frozen tissue of ovarian tumors"	"frozen tissue of ovarian tumors"	"frozen tissue of ovarian tumors"	"frozen tissue of ovarian tumors"	"frozen tissue of ovarian tumors"	"frozen tissue of ovarian tumors"	"frozen tissue of ovarian tumors"	"frozen tissue of ovarian tumors"	"frozen tissue of ovarian tumors"	"frozen tissue of ovarian tumors"	"frozen tissue of ovarian tumors"	"frozen tissue of ovarian tumors"	"frozen tissue of ovarian tumors"	"frozen tissue of ovarian tumors"	"frozen tissue of ovarian tumors"	"frozen tissue of ovarian tumors"	"frozen tissue of ovarian tumors"	"frozen tissue of ovarian tumors"	"frozen tissue of ovarian tumors"	"frozen tissue of ovarian tumors"	"frozen tissue of ovarian tumors"	"frozen tissue of ovarian tumors"	"frozen tissue of ovarian tumors"	"frozen tissue of ovarian tumors"	"frozen tissue of ovarian tumors"	"frozen tissue of ovarian tumors"	"frozen tissue of ovarian tumors"	"frozen tissue of ovarian tumors"	"frozen tissue of ovarian tumors"	"frozen tissue of ovarian tumors"	"frozen tissue of ovarian tumors"	"frozen tissue of ovarian tumors"	"frozen tissue of ovarian tumors"	"frozen tissue of ovarian tumors"	"frozen tissue of ovarian tumors"	"frozen tissue of ovarian tumors"	"frozen tissue of ovarian tumors"	"frozen tissue of ovarian tumors"	"frozen tissue of ovarian tumors"	"frozen tissue of ovarian tumors"	"frozen tissue of ovarian tumors"	"frozen tissue of ovarian tumors"	"frozen tissue of ovarian tumors"	"frozen tissue of ovarian tumors"	"frozen tissue of ovarian tumors"	"frozen tissue of ovarian tumors"	"frozen tissue of ovarian tumors"	"frozen tissue of ovarian tumors"	"frozen tissue of ovarian tumors"	"frozen tissue of ovarian tumors"	"frozen tissue of ovarian tumors"	"frozen tissue of ovarian tumors"	"frozen tissue of ovarian tumors"	"frozen tissue of ovarian tumors"	"frozen tissue of ovarian tumors"	"frozen tissue of ovarian tumors"	"frozen tissue of ovarian tumors"	"frozen tissue of ovarian tumors"	"frozen tissue of ovarian tumors"	"frozen tissue of ovarian tumors"	"frozen tissue of ovarian tumors"	"frozen tissue of ovarian tumors"	"frozen tissue of ovarian tumors"	"frozen tissue of ovarian tumors"	"frozen tissue of ovarian tumors"	"frozen tissue of ovarian tumors"	"frozen tissue of ovarian tumors"	"frozen tissue of ovarian tumors"	"frozen tissue of ovarian tumors"	"frozen tissue of ovarian tumors"	"frozen tissue of ovarian tumors"	"frozen tissue of ovarian tumors"	"frozen tissue of ovarian tumors"	"frozen tissue of ovarian tumors"	"frozen tissue of ovarian tumors"	"frozen tissue of ovarian tumors"	"frozen tissue of ovarian tumors"
!Sample_data_processing	"Affymetrix Microarray Suite version 5.0"	"Affymetrix Microarray Suite version 5.0"	"Affymetrix Microarray Suite version 5.0"	"Affymetrix Microarray Suite version 5.0"	"Affymetrix Microarray Suite version 5.0"	"Affymetrix Microarray Suite version 5.0"	"Affymetrix Microarray Suite version 5.0"	"Affymetrix Microarray Suite version 5.0"	"Affymetrix Microarray Suite version 5.0"	"Affymetrix Microarray Suite version 5.0"	"Affymetrix Microarray Suite version 5.0"	"Affymetrix Microarray Suite version 5.0"	"Affymetrix Microarray Suite version 5.0"	"Affymetrix Microarray Suite version 5.0"	"Affymetrix Microarray Suite version 5.0"	"Affymetrix Microarray Suite version 5.0"	"Affymetrix Microarray Suite version 5.0"	"Affymetrix Microarray Suite version 5.0"	"Affymetrix Microarray Suite version 5.0"	"Affymetrix Microarray Suite version 5.0"	"Affymetrix Microarray Suite version 5.0"	"Affymetrix Microarray Suite version 5.0"	"Affymetrix Microarray Suite version 5.0"	"Affymetrix Microarray Suite version 5.0"	"Affymetrix Microarray Suite version 5.0"	"Affymetrix Microarray Suite version 5.0"	"Affymetrix Microarray Suite version 5.0"	"Affymetrix Microarray Suite version 5.0"	"Affymetrix Microarray Suite version 5.0"	"Affymetrix Microarray Suite version 5.0"	"Affymetrix Microarray Suite version 5.0"	"Affymetrix Microarray Suite version 5.0"	"Affymetrix Microarray Suite version 5.0"	"Affymetrix Microarray Suite version 5.0"	"Affymetrix Microarray Suite version 5.0"	"Affymetrix Microarray Suite version 5.0"	"Affymetrix Microarray Suite version 5.0"	"Affymetrix Microarray Suite version 5.0"	"Affymetrix Microarray Suite version 5.0"	"Affymetrix Microarray Suite version 5.0"	"Affymetrix Microarray Suite version 5.0"	"Affymetrix Microarray Suite version 5.0"	"Affymetrix Microarray Suite version 5.0"	"Affymetrix Microarray Suite version 5.0"	"Affymetrix Microarray Suite version 5.0"	"Affymetrix Microarray Suite version 5.0"	"Affymetrix Microarray Suite version 5.0"	"Affymetrix Microarray Suite version 5.0"	"Affymetrix Microarray Suite version 5.0"	"Affymetrix Microarray Suite version 5.0"	"Affymetrix Microarray Suite version 5.0"	"Affymetrix Microarray Suite version 5.0"	"Affymetrix Microarray Suite version 5.0"	"Affymetrix Microarray Suite version 5.0"	"Affymetrix Microarray Suite version 5.0"	"Affymetrix Microarray Suite version 5.0"	"Affymetrix Microarray Suite version 5.0"	"Affymetrix Microarray Suite version 5.0"	"Affymetrix Microarray Suite version 5.0"	"Affymetrix Microarray Suite version 5.0"	"Affymetrix Microarray Suite version 5.0"	"Affymetrix Microarray Suite version 5.0"	"Affymetrix Microarray Suite version 5.0"	"Affymetrix Microarray Suite version 5.0"	"Affymetrix Microarray Suite version 5.0"	"Affymetrix Microarray Suite version 5.0"	"Affymetrix Microarray Suite version 5.0"	"Affymetrix Microarray Suite version 5.0"	"Affymetrix Microarray Suite version 5.0"	"Affymetrix Microarray Suite version 5.0"	"Affymetrix Microarray Suite version 5.0"	"Affymetrix Microarray Suite version 5.0"	"Affymetrix Microarray Suite version 5.0"	"Affymetrix Microarray Suite version 5.0"	"Affymetrix Microarray Suite version 5.0"	"Affymetrix Microarray Suite version 5.0"	"Affymetrix Microarray Suite version 5.0"	"Affymetrix Microarray Suite version 5.0"	"Affymetrix Microarray Suite version 5.0"	"Affymetrix Microarray Suite version 5.0"	"Affymetrix Microarray Suite version 5.0"	"Affymetrix Microarray Suite version 5.0"	"Affymetrix Microarray Suite version 5.0"	"Affymetrix Microarray Suite version 5.0"	"Affymetrix Microarray Suite version 5.0"	"Affymetrix Microarray Suite version 5.0"	"Affymetrix Microarray Suite version 5.0"	"Affymetrix Microarray Suite version 5.0"	"Affymetrix Microarray Suite version 5.0"	"Affymetrix Microarray Suite version 5.0"	"Affymetrix Microarray Suite version 5.0"	"Affymetrix Microarray Suite version 5.0"	"Affymetrix Microarray Suite version 5.0"	"Affymetrix Microarray Suite version 5.0"	"Affymetrix Microarray Suite version 5.0"	"Affymetrix Microarray Suite version 5.0"	"Affymetrix Microarray Suite version 5.0"	"Affymetrix Microarray Suite version 5.0"	"Affymetrix Microarray Suite version 5.0"	"Affymetrix Microarray Suite version 5.0"	"Affymetrix Microarray Suite version 5.0"	"Affymetrix Microarray Suite version 5.0"	"Affymetrix Microarray Suite version 5.0"	"Affymetrix Microarray Suite version 5.0"	"Affymetrix Microarray Suite version 5.0"	"Affymetrix Microarray Suite version 5.0"	"Affymetrix Microarray Suite version 5.0"	"Affymetrix Microarray Suite version 5.0"	"Affymetrix Microarray Suite version 5.0"	"Affymetrix Microarray Suite version 5.0"	"Affymetrix Microarray Suite version 5.0"	"Affymetrix Microarray Suite version 5.0"	"Affymetrix Microarray Suite version 5.0"	"Affymetrix Microarray Suite version 5.0"	"Affymetrix Microarray Suite version 5.0"	"Affymetrix Microarray Suite version 5.0"	"Affymetrix Microarray Suite version 5.0"	"Affymetrix Microarray Suite version 5.0"	"Affymetrix Microarray Suite version 5.0"	"Affymetrix Microarray Suite version 5.0"	"Affymetrix Microarray Suite version 5.0"	"Affymetrix Microarray Suite version 5.0"	"Affymetrix Microarray Suite version 5.0"	"Affymetrix Microarray Suite version 5.0"	"Affymetrix Microarray Suite version 5.0"	"Affymetrix Microarray Suite version 5.0"	"Affymetrix Microarray Suite version 5.0"	"Affymetrix Microarray Suite version 5.0"	"Affymetrix Microarray Suite version 5.0"	"Affymetrix Microarray Suite version 5.0"	"Affymetrix Microarray Suite version 5.0"	"Affymetrix Microarray Suite version 5.0"	"Affymetrix Microarray Suite version 5.0"	"Affymetrix Microarray Suite version 5.0"	"Affymetrix Microarray Suite version 5.0"	"Affymetrix Microarray Suite version 5.0"	"Affymetrix Microarray Suite version 5.0"	"Affymetrix Microarray Suite version 5.0"	"Affymetrix Microarray Suite version 5.0"	"Affymetrix Microarray Suite version 5.0"	"Affymetrix Microarray Suite version 5.0"	"Affymetrix Microarray Suite version 5.0"	"Affymetrix Microarray Suite version 5.0"	"Affymetrix Microarray Suite version 5.0"	"Affymetrix Microarray Suite version 5.0"	"Affymetrix Microarray Suite version 5.0"	"Affymetrix Microarray Suite version 5.0"	"Affymetrix Microarray Suite version 5.0"	"Affymetrix Microarray Suite version 5.0"	"Affymetrix Microarray Suite version 5.0"	"Affymetrix Microarray Suite version 5.0"	"Affymetrix Microarray Suite version 5.0"	"Affymetrix Microarray Suite version 5.0"
!Sample_platform_id	"GPL96"	"GPL96"	"GPL96"	"GPL96"	"GPL96"	"GPL96"	"GPL96"	"GPL96"	"GPL96"	"GPL96"	"GPL96"	"GPL96"	"GPL96"	"GPL96"	"GPL96"	"GPL96"	"GPL96"	"GPL96"	"GPL96"	"GPL96"	"GPL96"	"GPL96"	"GPL96"	"GPL96"	"GPL96"	"GPL96"	"GPL96"	"GPL96"	"GPL96"	"GPL96"	"GPL96"	"GPL96"	"GPL96"	"GPL96"	"GPL96"	"GPL96"	"GPL96"	"GPL96"	"GPL96"	"GPL96"	"GPL96"	"GPL96"	"GPL96"	"GPL96"	"GPL96"	"GPL96"	"GPL96"	"GPL96"	"GPL96"	"GPL96"	"GPL96"	"GPL96"	"GPL96"	"GPL96"	"GPL96"	"GPL96"	"GPL96"	"GPL96"	"GPL96"	"GPL96"	"GPL96"	"GPL96"	"GPL96"	"GPL96"	"GPL96"	"GPL96"	"GPL96"	"GPL96"	"GPL96"	"GPL96"	"GPL96"	"GPL96"	"GPL96"	"GPL96"	"GPL96"	"GPL96"	"GPL96"	"GPL96"	"GPL96"	"GPL96"	"GPL96"	"GPL96"	"GPL96"	"GPL96"	"GPL96"	"GPL96"	"GPL96"	"GPL96"	"GPL96"	"GPL96"	"GPL96"	"GPL96"	"GPL96"	"GPL96"	"GPL96"	"GPL96"	"GPL96"	"GPL96"	"GPL96"	"GPL96"	"GPL96"	"GPL96"	"GPL96"	"GPL96"	"GPL96"	"GPL96"	"GPL96"	"GPL96"	"GPL96"	"GPL96"	"GPL96"	"GPL96"	"GPL96"	"GPL96"	"GPL96"	"GPL96"	"GPL96"	"GPL96"	"GPL96"	"GPL96"	"GPL96"	"GPL96"	"GPL96"	"GPL96"	"GPL96"	"GPL96"	"GPL96"	"GPL96"	"GPL96"	"GPL96"	"GPL96"	"GPL96"	"GPL96"	"GPL96"	"GPL96"	"GPL96"	"GPL96"	"GPL96"	"GPL96"	"GPL96"	"GPL96"	"GPL96"	"GPL96"	"GPL96"	"GPL96"	"GPL96"	"GPL96"	"GPL96"	"GPL96"	"GPL96"	"GPL96"	"GPL96"	"GPL96"
!Sample_contact_name	"Joseph,R.,Nevins"	"Joseph,R.,Nevins"	"Joseph,R.,Nevins"	"Joseph,R.,Nevins"	"Joseph,R.,Nevins"	"Joseph,R.,Nevins"	"Joseph,R.,Nevins"	"Joseph,R.,Nevins"	"Joseph,R.,Nevins"	"Joseph,R.,Nevins"	"Joseph,R.,Nevins"	"Joseph,R.,Nevins"	"Joseph,R.,Nevins"	"Joseph,R.,Nevins"	"Joseph,R.,Nevins"	"Joseph,R.,Nevins"	"Joseph,R.,Nevins"	"Joseph,R.,Nevins"	"Joseph,R.,Nevins"	"Joseph,R.,Nevins"	"Joseph,R.,Nevins"	"Joseph,R.,Nevins"	"Joseph,R.,Nevins"	"Joseph,R.,Nevins"	"Joseph,R.,Nevins"	"Joseph,R.,Nevins"	"Joseph,R.,Nevins"	"Joseph,R.,Nevins"	"Joseph,R.,Nevins"	"Joseph,R.,Nevins"	"Joseph,R.,Nevins"	"Joseph,R.,Nevins"	"Joseph,R.,Nevins"	"Joseph,R.,Nevins"	"Joseph,R.,Nevins"	"Joseph,R.,Nevins"	"Joseph,R.,Nevins"	"Joseph,R.,Nevins"	"Joseph,R.,Nevins"	"Joseph,R.,Nevins"	"Joseph,R.,Nevins"	"Joseph,R.,Nevins"	"Joseph,R.,Nevins"	"Joseph,R.,Nevins"	"Joseph,R.,Nevins"	"Joseph,R.,Nevins"	"Joseph,R.,Nevins"	"Joseph,R.,Nevins"	"Joseph,R.,Nevins"	"Joseph,R.,Nevins"	"Joseph,R.,Nevins"	"Joseph,R.,Nevins"	"Joseph,R.,Nevins"	"Joseph,R.,Nevins"	"Joseph,R.,Nevins"	"Joseph,R.,Nevins"	"Joseph,R.,Nevins"	"Joseph,R.,Nevins"	"Joseph,R.,Nevins"	"Joseph,R.,Nevins"	"Joseph,R.,Nevins"	"Joseph,R.,Nevins"	"Joseph,R.,Nevins"	"Joseph,R.,Nevins"	"Joseph,R.,Nevins"	"Joseph,R.,Nevins"	"Joseph,R.,Nevins"	"Joseph,R.,Nevins"	"Joseph,R.,Nevins"	"Joseph,R.,Nevins"	"Joseph,R.,Nevins"	"Joseph,R.,Nevins"	"Joseph,R.,Nevins"	"Joseph,R.,Nevins"	"Joseph,R.,Nevins"	"Joseph,R.,Nevins"	"Joseph,R.,Nevins"	"Joseph,R.,Nevins"	"Joseph,R.,Nevins"	"Joseph,R.,Nevins"	"Joseph,R.,Nevins"	"Joseph,R.,Nevins"	"Joseph,R.,Nevins"	"Joseph,R.,Nevins"	"Joseph,R.,Nevins"	"Joseph,R.,Nevins"	"Joseph,R.,Nevins"	"Joseph,R.,Nevins"	"Joseph,R.,Nevins"	"Joseph,R.,Nevins"	"Joseph,R.,Nevins"	"Joseph,R.,Nevins"	"Joseph,R.,Nevins"	"Joseph,R.,Nevins"	"Joseph,R.,Nevins"	"Joseph,R.,Nevins"	"Joseph,R.,Nevins"	"Joseph,R.,Nevins"	"Joseph,R.,Nevins"	"Joseph,R.,Nevins"	"Joseph,R.,Nevins"	"Joseph,R.,Nevins"	"Joseph,R.,Nevins"	"Joseph,R.,Nevins"	"Joseph,R.,Nevins"	"Joseph,R.,Nevins"	"Joseph,R.,Nevins"	"Joseph,R.,Nevins"	"Joseph,R.,Nevins"	"Joseph,R.,Nevins"	"Joseph,R.,Nevins"	"Joseph,R.,Nevins"	"Joseph,R.,Nevins"	"Joseph,R.,Nevins"	"Joseph,R.,Nevins"	"Joseph,R.,Nevins"	"Joseph,R.,Nevins"	"Joseph,R.,Nevins"	"Joseph,R.,Nevins"	"Joseph,R.,Nevins"	"Joseph,R.,Nevins"	"Joseph,R.,Nevins"	"Joseph,R.,Nevins"	"Joseph,R.,Nevins"	"Joseph,R.,Nevins"	"Joseph,R.,Nevins"	"Joseph,R.,Nevins"	"Joseph,R.,Nevins"	"Joseph,R.,Nevins"	"Joseph,R.,Nevins"	"Joseph,R.,Nevins"	"Joseph,R.,Nevins"	"Joseph,R.,Nevins"	"Joseph,R.,Nevins"	"Joseph,R.,Nevins"	"Joseph,R.,Nevins"	"Joseph,R.,Nevins"	"Joseph,R.,Nevins"	"Joseph,R.,Nevins"	"Joseph,R.,Nevins"	"Joseph,R.,Nevins"	"Joseph,R.,Nevins"	"Joseph,R.,Nevins"	"Joseph,R.,Nevins"	"Joseph,R.,Nevins"	"Joseph,R.,Nevins"	"Joseph,R.,Nevins"	"Joseph,R.,Nevins"	"Joseph,R.,Nevins"	"Joseph,R.,Nevins"	"Joseph,R.,Nevins"	"Joseph,R.,Nevins"	"Joseph,R.,Nevins"
!Sample_contact_department	"IGSP"	"IGSP"	"IGSP"	"IGSP"	"IGSP"	"IGSP"	"IGSP"	"IGSP"	"IGSP"	"IGSP"	"IGSP"	"IGSP"	"IGSP"	"IGSP"	"IGSP"	"IGSP"	"IGSP"	"IGSP"	"IGSP"	"IGSP"	"IGSP"	"IGSP"	"IGSP"	"IGSP"	"IGSP"	"IGSP"	"IGSP"	"IGSP"	"IGSP"	"IGSP"	"IGSP"	"IGSP"	"IGSP"	"IGSP"	"IGSP"	"IGSP"	"IGSP"	"IGSP"	"IGSP"	"IGSP"	"IGSP"	"IGSP"	"IGSP"	"IGSP"	"IGSP"	"IGSP"	"IGSP"	"IGSP"	"IGSP"	"IGSP"	"IGSP"	"IGSP"	"IGSP"	"IGSP"	"IGSP"	"IGSP"	"IGSP"	"IGSP"	"IGSP"	"IGSP"	"IGSP"	"IGSP"	"IGSP"	"IGSP"	"IGSP"	"IGSP"	"IGSP"	"IGSP"	"IGSP"	"IGSP"	"IGSP"	"IGSP"	"IGSP"	"IGSP"	"IGSP"	"IGSP"	"IGSP"	"IGSP"	"IGSP"	"IGSP"	"IGSP"	"IGSP"	"IGSP"	"IGSP"	"IGSP"	"IGSP"	"IGSP"	"IGSP"	"IGSP"	"IGSP"	"IGSP"	"IGSP"	"IGSP"	"IGSP"	"IGSP"	"IGSP"	"IGSP"	"IGSP"	"IGSP"	"IGSP"	"IGSP"	"IGSP"	"IGSP"	"IGSP"	"IGSP"	"IGSP"	"IGSP"	"IGSP"	"IGSP"	"IGSP"	"IGSP"	"IGSP"	"IGSP"	"IGSP"	"IGSP"	"IGSP"	"IGSP"	"IGSP"	"IGSP"	"IGSP"	"IGSP"	"IGSP"	"IGSP"	"IGSP"	"IGSP"	"IGSP"	"IGSP"	"IGSP"	"IGSP"	"IGSP"	"IGSP"	"IGSP"	"IGSP"	"IGSP"	"IGSP"	"IGSP"	"IGSP"	"IGSP"	"IGSP"	"IGSP"	"IGSP"	"IGSP"	"IGSP"	"IGSP"	"IGSP"	"IGSP"	"IGSP"	"IGSP"	"IGSP"	"IGSP"	"IGSP"	"IGSP"	"IGSP"
!Sample_contact_institute	"Duke University"	"Duke University"	"Duke University"	"Duke University"	"Duke University"	"Duke University"	"Duke University"	"Duke University"	"Duke University"	"Duke University"	"Duke University"	"Duke University"	"Duke University"	"Duke University"	"Duke University"	"Duke University"	"Duke University"	"Duke University"	"Duke University"	"Duke University"	"Duke University"	"Duke University"	"Duke University"	"Duke University"	"Duke University"	"Duke University"	"Duke University"	"Duke University"	"Duke University"	"Duke University"	"Duke University"	"Duke University"	"Duke University"	"Duke University"	"Duke University"	"Duke University"	"Duke University"	"Duke University"	"Duke University"	"Duke University"	"Duke University"	"Duke University"	"Duke University"	"Duke University"	"Duke University"	"Duke University"	"Duke University"	"Duke University"	"Duke University"	"Duke University"	"Duke University"	"Duke University"	"Duke University"	"Duke University"	"Duke University"	"Duke University"	"Duke University"	"Duke University"	"Duke University"	"Duke University"	"Duke University"	"Duke University"	"Duke University"	"Duke University"	"Duke University"	"Duke University"	"Duke University"	"Duke University"	"Duke University"	"Duke University"	"Duke University"	"Duke University"	"Duke University"	"Duke University"	"Duke University"	"Duke University"	"Duke University"	"Duke University"	"Duke University"	"Duke University"	"Duke University"	"Duke University"	"Duke University"	"Duke University"	"Duke University"	"Duke University"	"Duke University"	"Duke University"	"Duke University"	"Duke University"	"Duke University"	"Duke University"	"Duke University"	"Duke University"	"Duke University"	"Duke University"	"Duke University"	"Duke University"	"Duke University"	"Duke University"	"Duke University"	"Duke University"	"Duke University"	"Duke University"	"Duke University"	"Duke University"	"Duke University"	"Duke University"	"Duke University"	"Duke University"	"Duke University"	"Duke University"	"Duke University"	"Duke University"	"Duke University"	"Duke University"	"Duke University"	"Duke University"	"Duke University"	"Duke University"	"Duke University"	"Duke University"	"Duke University"	"Duke University"	"Duke University"	"Duke University"	"Duke University"	"Duke University"	"Duke University"	"Duke University"	"Duke University"	"Duke University"	"Duke University"	"Duke University"	"Duke University"	"Duke University"	"Duke University"	"Duke University"	"Duke University"	"Duke University"	"Duke University"	"Duke University"	"Duke University"	"Duke University"	"Duke University"	"Duke University"	"Duke University"	"Duke University"	"Duke University"	"Duke University"	"Duke University"	"Duke University"	"Duke University"
!Sample_contact_address	"2133 CIEMAS, 101 Science Dr."	"2133 CIEMAS, 101 Science Dr."	"2133 CIEMAS, 101 Science Dr."	"2133 CIEMAS, 101 Science Dr."	"2133 CIEMAS, 101 Science Dr."	"2133 CIEMAS, 101 Science Dr."	"2133 CIEMAS, 101 Science Dr."	"2133 CIEMAS, 101 Science Dr."	"2133 CIEMAS, 101 Science Dr."	"2133 CIEMAS, 101 Science Dr."	"2133 CIEMAS, 101 Science Dr."	"2133 CIEMAS, 101 Science Dr."	"2133 CIEMAS, 101 Science Dr."	"2133 CIEMAS, 101 Science Dr."	"2133 CIEMAS, 101 Science Dr."	"2133 CIEMAS, 101 Science Dr."	"2133 CIEMAS, 101 Science Dr."	"2133 CIEMAS, 101 Science Dr."	"2133 CIEMAS, 101 Science Dr."	"2133 CIEMAS, 101 Science Dr."	"2133 CIEMAS, 101 Science Dr."	"2133 CIEMAS, 101 Science Dr."	"2133 CIEMAS, 101 Science Dr."	"2133 CIEMAS, 101 Science Dr."	"2133 CIEMAS, 101 Science Dr."	"2133 CIEMAS, 101 Science Dr."	"2133 CIEMAS, 101 Science Dr."	"2133 CIEMAS, 101 Science Dr."	"2133 CIEMAS, 101 Science Dr."	"2133 CIEMAS, 101 Science Dr."	"2133 CIEMAS, 101 Science Dr."	"2133 CIEMAS, 101 Science Dr."	"2133 CIEMAS, 101 Science Dr."	"2133 CIEMAS, 101 Science Dr."	"2133 CIEMAS, 101 Science Dr."	"2133 CIEMAS, 101 Science Dr."	"2133 CIEMAS, 101 Science Dr."	"2133 CIEMAS, 101 Science Dr."	"2133 CIEMAS, 101 Science Dr."	"2133 CIEMAS, 101 Science Dr."	"2133 CIEMAS, 101 Science Dr."	"2133 CIEMAS, 101 Science Dr."	"2133 CIEMAS, 101 Science Dr."	"2133 CIEMAS, 101 Science Dr."	"2133 CIEMAS, 101 Science Dr."	"2133 CIEMAS, 101 Science Dr."	"2133 CIEMAS, 101 Science Dr."	"2133 CIEMAS, 101 Science Dr."	"2133 CIEMAS, 101 Science Dr."	"2133 CIEMAS, 101 Science Dr."	"2133 CIEMAS, 101 Science Dr."	"2133 CIEMAS, 101 Science Dr."	"2133 CIEMAS, 101 Science Dr."	"2133 CIEMAS, 101 Science Dr."	"2133 CIEMAS, 101 Science Dr."	"2133 CIEMAS, 101 Science Dr."	"2133 CIEMAS, 101 Science Dr."	"2133 CIEMAS, 101 Science Dr."	"2133 CIEMAS, 101 Science Dr."	"2133 CIEMAS, 101 Science Dr."	"2133 CIEMAS, 101 Science Dr."	"2133 CIEMAS, 101 Science Dr."	"2133 CIEMAS, 101 Science Dr."	"2133 CIEMAS, 101 Science Dr."	"2133 CIEMAS, 101 Science Dr."	"2133 CIEMAS, 101 Science Dr."	"2133 CIEMAS, 101 Science Dr."	"2133 CIEMAS, 101 Science Dr."	"2133 CIEMAS, 101 Science Dr."	"2133 CIEMAS, 101 Science Dr."	"2133 CIEMAS, 101 Science Dr."	"2133 CIEMAS, 101 Science Dr."	"2133 CIEMAS, 101 Science Dr."	"2133 CIEMAS, 101 Science Dr."	"2133 CIEMAS, 101 Science Dr."	"2133 CIEMAS, 101 Science Dr."	"2133 CIEMAS, 101 Science Dr."	"2133 CIEMAS, 101 Science Dr."	"2133 CIEMAS, 101 Science Dr."	"2133 CIEMAS, 101 Science Dr."	"2133 CIEMAS, 101 Science Dr."	"2133 CIEMAS, 101 Science Dr."	"2133 CIEMAS, 101 Science Dr."	"2133 CIEMAS, 101 Science Dr."	"2133 CIEMAS, 101 Science Dr."	"2133 CIEMAS, 101 Science Dr."	"2133 CIEMAS, 101 Science Dr."	"2133 CIEMAS, 101 Science Dr."	"2133 CIEMAS, 101 Science Dr."	"2133 CIEMAS, 101 Science Dr."	"2133 CIEMAS, 101 Science Dr."	"2133 CIEMAS, 101 Science Dr."	"2133 CIEMAS, 101 Science Dr."	"2133 CIEMAS, 101 Science Dr."	"2133 CIEMAS, 101 Science Dr."	"2133 CIEMAS, 101 Science Dr."	"2133 CIEMAS, 101 Science Dr."	"2133 CIEMAS, 101 Science Dr."	"2133 CIEMAS, 101 Science Dr."	"2133 CIEMAS, 101 Science Dr."	"2133 CIEMAS, 101 Science Dr."	"2133 CIEMAS, 101 Science Dr."	"2133 CIEMAS, 101 Science Dr."	"2133 CIEMAS, 101 Science Dr."	"2133 CIEMAS, 101 Science Dr."	"2133 CIEMAS, 101 Science Dr."	"2133 CIEMAS, 101 Science Dr."	"2133 CIEMAS, 101 Science Dr."	"2133 CIEMAS, 101 Science Dr."	"2133 CIEMAS, 101 Science Dr."	"2133 CIEMAS, 101 Science Dr."	"2133 CIEMAS, 101 Science Dr."	"2133 CIEMAS, 101 Science Dr."	"2133 CIEMAS, 101 Science Dr."	"2133 CIEMAS, 101 Science Dr."	"2133 CIEMAS, 101 Science Dr."	"2133 CIEMAS, 101 Science Dr."	"2133 CIEMAS, 101 Science Dr."	"2133 CIEMAS, 101 Science Dr."	"2133 CIEMAS, 101 Science Dr."	"2133 CIEMAS, 101 Science Dr."	"2133 CIEMAS, 101 Science Dr."	"2133 CIEMAS, 101 Science Dr."	"2133 CIEMAS, 101 Science Dr."	"2133 CIEMAS, 101 Science Dr."	"2133 CIEMAS, 101 Science Dr."	"2133 CIEMAS, 101 Science Dr."	"2133 CIEMAS, 101 Science Dr."	"2133 CIEMAS, 101 Science Dr."	"2133 CIEMAS, 101 Science Dr."	"2133 CIEMAS, 101 Science Dr."	"2133 CIEMAS, 101 Science Dr."	"2133 CIEMAS, 101 Science Dr."	"2133 CIEMAS, 101 Science Dr."	"2133 CIEMAS, 101 Science Dr."	"2133 CIEMAS, 101 Science Dr."	"2133 CIEMAS, 101 Science Dr."	"2133 CIEMAS, 101 Science Dr."	"2133 CIEMAS, 101 Science Dr."	"2133 CIEMAS, 101 Science Dr."	"2133 CIEMAS, 101 Science Dr."	"2133 CIEMAS, 101 Science Dr."	"2133 CIEMAS, 101 Science Dr."	"2133 CIEMAS, 101 Science Dr."	"2133 CIEMAS, 101 Science Dr."	"2133 CIEMAS, 101 Science Dr."	"2133 CIEMAS, 101 Science Dr."	"2133 CIEMAS, 101 Science Dr."	"2133 CIEMAS, 101 Science Dr."	"2133 CIEMAS, 101 Science Dr."	"2133 CIEMAS, 101 Science Dr."	"2133 CIEMAS, 101 Science Dr."	"2133 CIEMAS, 101 Science Dr."
!Sample_contact_city	"Durham"	"Durham"	"Durham"	"Durham"	"Durham"	"Durham"	"Durham"	"Durham"	"Durham"	"Durham"	"Durham"	"Durham"	"Durham"	"Durham"	"Durham"	"Durham"	"Durham"	"Durham"	"Durham"	"Durham"	"Durham"	"Durham"	"Durham"	"Durham"	"Durham"	"Durham"	"Durham"	"Durham"	"Durham"	"Durham"	"Durham"	"Durham"	"Durham"	"Durham"	"Durham"	"Durham"	"Durham"	"Durham"	"Durham"	"Durham"	"Durham"	"Durham"	"Durham"	"Durham"	"Durham"	"Durham"	"Durham"	"Durham"	"Durham"	"Durham"	"Durham"	"Durham"	"Durham"	"Durham"	"Durham"	"Durham"	"Durham"	"Durham"	"Durham"	"Durham"	"Durham"	"Durham"	"Durham"	"Durham"	"Durham"	"Durham"	"Durham"	"Durham"	"Durham"	"Durham"	"Durham"	"Durham"	"Durham"	"Durham"	"Durham"	"Durham"	"Durham"	"Durham"	"Durham"	"Durham"	"Durham"	"Durham"	"Durham"	"Durham"	"Durham"	"Durham"	"Durham"	"Durham"	"Durham"	"Durham"	"Durham"	"Durham"	"Durham"	"Durham"	"Durham"	"Durham"	"Durham"	"Durham"	"Durham"	"Durham"	"Durham"	"Durham"	"Durham"	"Durham"	"Durham"	"Durham"	"Durham"	"Durham"	"Durham"	"Durham"	"Durham"	"Durham"	"Durham"	"Durham"	"Durham"	"Durham"	"Durham"	"Durham"	"Durham"	"Durham"	"Durham"	"Durham"	"Durham"	"Durham"	"Durham"	"Durham"	"Durham"	"Durham"	"Durham"	"Durham"	"Durham"	"Durham"	"Durham"	"Durham"	"Durham"	"Durham"	"Durham"	"Durham"	"Durham"	"Durham"	"Durham"	"Durham"	"Durham"	"Durham"	"Durham"	"Durham"	"Durham"	"Durham"	"Durham"	"Durham"	"Durham"	"Durham"	"Durham"
!Sample_contact_state	"NC"	"NC"	"NC"	"NC"	"NC"	"NC"	"NC"	"NC"	"NC"	"NC"	"NC"	"NC"	"NC"	"NC"	"NC"	"NC"	"NC"	"NC"	"NC"	"NC"	"NC"	"NC"	"NC"	"NC"	"NC"	"NC"	"NC"	"NC"	"NC"	"NC"	"NC"	"NC"	"NC"	"NC"	"NC"	"NC"	"NC"	"NC"	"NC"	"NC"	"NC"	"NC"	"NC"	"NC"	"NC"	"NC"	"NC"	"NC"	"NC"	"NC"	"NC"	"NC"	"NC"	"NC"	"NC"	"NC"	"NC"	"NC"	"NC"	"NC"	"NC"	"NC"	"NC"	"NC"	"NC"	"NC"	"NC"	"NC"	"NC"	"NC"	"NC"	"NC"	"NC"	"NC"	"NC"	"NC"	"NC"	"NC"	"NC"	"NC"	"NC"	"NC"	"NC"	"NC"	"NC"	"NC"	"NC"	"NC"	"NC"	"NC"	"NC"	"NC"	"NC"	"NC"	"NC"	"NC"	"NC"	"NC"	"NC"	"NC"	"NC"	"NC"	"NC"	"NC"	"NC"	"NC"	"NC"	"NC"	"NC"	"NC"	"NC"	"NC"	"NC"	"NC"	"NC"	"NC"	"NC"	"NC"	"NC"	"NC"	"NC"	"NC"	"NC"	"NC"	"NC"	"NC"	"NC"	"NC"	"NC"	"NC"	"NC"	"NC"	"NC"	"NC"	"NC"	"NC"	"NC"	"NC"	"NC"	"NC"	"NC"	"NC"	"NC"	"NC"	"NC"	"NC"	"NC"	"NC"	"NC"	"NC"	"NC"	"NC"	"NC"
!Sample_contact_zip/postal_code	"27708"	"27708"	"27708"	"27708"	"27708"	"27708"	"27708"	"27708"	"27708"	"27708"	"27708"	"27708"	"27708"	"27708"	"27708"	"27708"	"27708"	"27708"	"27708"	"27708"	"27708"	"27708"	"27708"	"27708"	"27708"	"27708"	"27708"	"27708"	"27708"	"27708"	"27708"	"27708"	"27708"	"27708"	"27708"	"27708"	"27708"	"27708"	"27708"	"27708"	"27708"	"27708"	"27708"	"27708"	"27708"	"27708"	"27708"	"27708"	"27708"	"27708"	"27708"	"27708"	"27708"	"27708"	"27708"	"27708"	"27708"	"27708"	"27708"	"27708"	"27708"	"27708"	"27708"	"27708"	"27708"	"27708"	"27708"	"27708"	"27708"	"27708"	"27708"	"27708"	"27708"	"27708"	"27708"	"27708"	"27708"	"27708"	"27708"	"27708"	"27708"	"27708"	"27708"	"27708"	"27708"	"27708"	"27708"	"27708"	"27708"	"27708"	"27708"	"27708"	"27708"	"27708"	"27708"	"27708"	"27708"	"27708"	"27708"	"27708"	"27708"	"27708"	"27708"	"27708"	"27708"	"27708"	"27708"	"27708"	"27708"	"27708"	"27708"	"27708"	"27708"	"27708"	"27708"	"27708"	"27708"	"27708"	"27708"	"27708"	"27708"	"27708"	"27708"	"27708"	"27708"	"27708"	"27708"	"27708"	"27708"	"27708"	"27708"	"27708"	"27708"	"27708"	"27708"	"27708"	"27708"	"27708"	"27708"	"27708"	"27708"	"27708"	"27708"	"27708"	"27708"	"27708"	"27708"	"27708"	"27708"	"27708"	"27708"	"27708"	"27708"
!Sample_contact_country	"USA"	"USA"	"USA"	"USA"	"USA"	"USA"	"USA"	"USA"	"USA"	"USA"	"USA"	"USA"	"USA"	"USA"	"USA"	"USA"	"USA"	"USA"	"USA"	"USA"	"USA"	"USA"	"USA"	"USA"	"USA"	"USA"	"USA"	"USA"	"USA"	"USA"	"USA"	"USA"	"USA"	"USA"	"USA"	"USA"	"USA"	"USA"	"USA"	"USA"	"USA"	"USA"	"USA"	"USA"	"USA"	"USA"	"USA"	"USA"	"USA"	"USA"	"USA"	"USA"	"USA"	"USA"	"USA"	"USA"	"USA"	"USA"	"USA"	"USA"	"USA"	"USA"	"USA"	"USA"	"USA"	"USA"	"USA"	"USA"	"USA"	"USA"	"USA"	"USA"	"USA"	"USA"	"USA"	"USA"	"USA"	"USA"	"USA"	"USA"	"USA"	"USA"	"USA"	"USA"	"USA"	"USA"	"USA"	"USA"	"USA"	"USA"	"USA"	"USA"	"USA"	"USA"	"USA"	"USA"	"USA"	"USA"	"USA"	"USA"	"USA"	"USA"	"USA"	"USA"	"USA"	"USA"	"USA"	"USA"	"USA"	"USA"	"USA"	"USA"	"USA"	"USA"	"USA"	"USA"	"USA"	"USA"	"USA"	"USA"	"USA"	"USA"	"USA"	"USA"	"USA"	"USA"	"USA"	"USA"	"USA"	"USA"	"USA"	"USA"	"USA"	"USA"	"USA"	"USA"	"USA"	"USA"	"USA"	"USA"	"USA"	"USA"	"USA"	"USA"	"USA"	"USA"	"USA"	"USA"	"USA"	"USA"	"USA"	"USA"	"USA"
!Sample_supplementary_file	"NONE"	"NONE"	"NONE"	"NONE"	"NONE"	"NONE"	"NONE"	"NONE"	"NONE"	"NONE"	"NONE"	"NONE"	"NONE"	"NONE"	"NONE"	"NONE"	"NONE"	"NONE"	"NONE"	"NONE"	"NONE"	"NONE"	"NONE"	"NONE"	"NONE"	"NONE"	"NONE"	"NONE"	"NONE"	"NONE"	"NONE"	"NONE"	"NONE"	"NONE"	"NONE"	"NONE"	"NONE"	"NONE"	"NONE"	"NONE"	"NONE"	"NONE"	"NONE"	"NONE"	"NONE"	"NONE"	"NONE"	"NONE"	"NONE"	"NONE"	"NONE"	"NONE"	"NONE"	"NONE"	"NONE"	"NONE"	"NONE"	"NONE"	"NONE"	"NONE"	"NONE"	"NONE"	"NONE"	"NONE"	"NONE"	"NONE"	"NONE"	"NONE"	"NONE"	"NONE"	"NONE"	"NONE"	"NONE"	"NONE"	"NONE"	"NONE"	"NONE"	"NONE"	"NONE"	"NONE"	"NONE"	"NONE"	"NONE"	"NONE"	"NONE"	"NONE"	"NONE"	"NONE"	"NONE"	"NONE"	"NONE"	"NONE"	"NONE"	"NONE"	"NONE"	"NONE"	"NONE"	"NONE"	"NONE"	"NONE"	"NONE"	"NONE"	"NONE"	"NONE"	"NONE"	"NONE"	"NONE"	"NONE"	"NONE"	"NONE"	"NONE"	"NONE"	"NONE"	"NONE"	"NONE"	"NONE"	"NONE"	"NONE"	"NONE"	"NONE"	"NONE"	"NONE"	"NONE"	"NONE"	"NONE"	"NONE"	"NONE"	"NONE"	"NONE"	"NONE"	"NONE"	"NONE"	"NONE"	"NONE"	"NONE"	"NONE"	"NONE"	"NONE"	"NONE"	"NONE"	"NONE"	"NONE"	"NONE"	"NONE"	"NONE"	"NONE"	"NONE"	"NONE"	"NONE"	"NONE"	"NONE"	"NONE"	"NONE"
!Sample_data_row_count	"22283"	"22283"	"22283"	"22283"	"22283"	"22283"	"22283"	"22283"	"22283"	"22283"	"22283"	"22283"	"22283"	"22283"	"22283"	"22283"	"22283"	"22283"	"22283"	"22283"	"22283"	"22283"	"22283"	"22283"	"22283"	"22283"	"22283"	"22283"	"22283"	"22283"	"22283"	"22283"	"22283"	"22283"	"22283"	"22283"	"22283"	"22283"	"22283"	"22283"	"22283"	"22283"	"22283"	"22283"	"22283"	"22283"	"22283"	"22283"	"22283"	"22283"	"22283"	"22283"	"22283"	"22283"	"22283"	"22283"	"22283"	"22283"	"22283"	"22283"	"22283"	"22283"	"22283"	"22283"	"22283"	"22283"	"22283"	"22283"	"22283"	"22283"	"22283"	"22283"	"22283"	"22283"	"22283"	"22283"	"22283"	"22283"	"22283"	"22283"	"22283"	"22283"	"22283"	"22283"	"22283"	"22283"	"22283"	"22283"	"22283"	"22283"	"22283"	"22283"	"22283"	"22283"	"22283"	"22283"	"22283"	"22283"	"22283"	"22283"	"22283"	"22283"	"22283"	"22283"	"22283"	"22283"	"22283"	"22283"	"22283"	"22283"	"22283"	"22283"	"22283"	"22283"	"22283"	"22283"	"22283"	"22283"	"22283"	"22283"	"22283"	"22283"	"22283"	"22283"	"22283"	"22283"	"22283"	"22283"	"22283"	"22283"	"22283"	"22283"	"22283"	"22283"	"22283"	"22283"	"22283"	"22283"	"22283"	"22283"	"22283"	"22283"	"22283"	"22283"	"22283"	"22283"	"22283"	"22283"	"22283"	"22283"	"22283"	"22283"	"22283"
!series_matrix_table_begin
"ID_REF"	"GSM70440"	"GSM70441"	"GSM70442"	"GSM70443"	"GSM70444"	"GSM70445"	"GSM70446"	"GSM70447"	"GSM70448"	"GSM70449"	"GSM70450"	"GSM70451"	"GSM70452"	"GSM70453"	"GSM70454"	"GSM70455"	"GSM70456"	"GSM70457"	"GSM70458"	"GSM70459"	"GSM70460"	"GSM70461"	"GSM70462"	"GSM70463"	"GSM70464"	"GSM70465"	"GSM70466"	"GSM70467"	"GSM70468"	"GSM70469"	"GSM70470"	"GSM70471"	"GSM70472"	"GSM70473"	"GSM70474"	"GSM70475"	"GSM70476"	"GSM70477"	"GSM70478"	"GSM70479"	"GSM70480"	"GSM70481"	"GSM70482"	"GSM70483"	"GSM70484"	"GSM70485"	"GSM70486"	"GSM70487"	"GSM70488"	"GSM70489"	"GSM70490"	"GSM70491"	"GSM70492"	"GSM70493"	"GSM70494"	"GSM70495"	"GSM70496"	"GSM70497"	"GSM70498"	"GSM70499"	"GSM70500"	"GSM70501"	"GSM70502"	"GSM70503"	"GSM70504"	"GSM70505"	"GSM70506"	"GSM70507"	"GSM70508"	"GSM70509"	"GSM70510"	"GSM70511"	"GSM70512"	"GSM70513"	"GSM70514"	"GSM70515"	"GSM70516"	"GSM70517"	"GSM70518"	"GSM70519"	"GSM70520"	"GSM70521"	"GSM70522"	"GSM70523"	"GSM70524"	"GSM70525"	"GSM70526"	"GSM70527"	"GSM70528"	"GSM70529"	"GSM70530"	"GSM70531"	"GSM70532"	"GSM70533"	"GSM70534"	"GSM70535"	"GSM70536"	"GSM70537"	"GSM70538"	"GSM70539"	"GSM70540"	"GSM70541"	"GSM70542"	"GSM70543"	"GSM70544"	"GSM70545"	"GSM70546"	"GSM70547"	"GSM70548"	"GSM70549"	"GSM70550"	"GSM70551"	"GSM70552"	"GSM70553"	"GSM70554"	"GSM70555"	"GSM70556"	"GSM70557"	"GSM70558"	"GSM70559"	"GSM70560"	"GSM70561"	"GSM70562"	"GSM70563"	"GSM70564"	"GSM70565"	"GSM70566"	"GSM70567"	"GSM70568"	"GSM70569"	"GSM70570"	"GSM70571"	"GSM70572"	"GSM70573"	"GSM70574"	"GSM70575"	"GSM70576"	"GSM70577"	"GSM70578"	"GSM70579"	"GSM70580"	"GSM70581"	"GSM70582"	"GSM70583"	"GSM70584"	"GSM70585"	"GSM70586"	"GSM70587"	"GSM70588"	"GSM70589"	"GSM70590"	"GSM70591"	"GSM70592"
"1007_s_at"	3337.8	3665	3504.8	3546.6	3008.3	4718.7	3610.8	4063.3	3295.8	4943	6914.9	5815.3	3589.1	7038.3	4211.6	2719.3	8250.2	9228.1	4103.7	4474.3	5330.5	3066	4424	3801.8	10499.5	3928.6	3777.1	3823.5	3099.1	4018.2	4370.9	5357.1	4186	6763.3	451.7	5405.9	4301.8	3941.6	4892.5	3457.8	8452.1	3000.9	3900.6	6826.3	3501.4	5332.9	3718.2	4183	4590.4	3228.7	3724	2534.8	3473.7	5590.7	4409.5	4904.2	5088.4	5297.1	5247.8	4026.8	5341	3486	6091.6	3705.2	4345.7	4216.2	6066	5638.8	6207.2	4524.3	3821.1	3276.3	3276.3	4058.5	3591.1	2673.2	4098.7	2000.7	3537.7	4513	2005.1	7773.3	5563.3	1642.9	3191.7	4253.7	5726.9	3132.3	3628	1135.2	4589.6	3018.9	3914.8	3602.2	3330.3	2663.2	3127.9	4450.9	6107.6	1317.2	4053.7	5558.9	4412.9	6274.1	5684.9	2647.6	4640.3	4640.3	3938.9	4071.6	3778.7	3191.5	2623.6	2490.8	5746.1	4273.5	5068.1	4186.8	2055	4674.7	2968.1	3690	4588.4	3524.1	6362	3904.8	5661	3888.4	5653.7	6080.4	5041.6	4031.2	3369	2057.3	4906.8	4904	3238	4258.5	3737.3	5572	4095.9	2933.6	4681.5	4233.9	4594.8	4113.6	3779	5316.1	4265.2	3727.5	4966.3	3731.9	2994.1
"1053_at"	380	243.7	193.3	230.9	332.6	131.7	204.7	216.5	223.6	645.3	140.5	115.9	171.3	151.4	128.1	229	246.6	240.4	171.9	448.9	343	273.3	143.4	448.5	257.1	114.8	226.3	290.8	119.1	212.8	225.9	71	148.5	64.3	137.1	25	169.1	150.6	262.2	126.8	204.2	454.5	275.1	231	147.8	219.7	300.8	119.7	231.9	119.7	292.5	247.6	223.5	184.6	226.3	235.2	173.9	246.4	215.5	320.5	276.2	242.3	387.8	196.6	126.3	229.6	277.2	246.6	48.1	411.3	355.5	230.8	230.8	236.5	181	132.2	283.6	231.3	217.7	239.5	183.7	232.8	132.8	198.8	147.3	152.3	433.3	147.5	128.8	109.2	183.6	250	230.8	191	152.5	191.9	252.9	300	218.5	326.1	179.8	383.9	152.7	230	172.5	442.5	240	240	296.5	209.9	128.5	136.2	318	463	109.6	256	54.4	290.4	209.6	194.8	146.8	205.8	169.2	120.4	115.2	111	186.9	403.7	105.6	302.5	184.6	305.1	269.5	311.2	363.5	273.3	196.8	291.7	391.1	196.5	379.2	169	306.2	199.6	33	166.9	231.2	244.1	146.8	118.6	143.1	208.9	167.4
"117_at"	162.6	316.7	296.7	188.6	218.3	174.2	127.4	239.3	186.6	204.7	203.8	324.2	101.9	159.1	111.4	544.3	327.1	362.8	255.2	162.6	79	266	253.6	103	194.3	139.2	114.9	305.2	262.7	51.1	205.5	67.8	186.2	308.2	685.1	272.2	253.2	320.3	179.1	319.5	268.8	175.6	131.6	150.5	155.7	256.7	633.3	222.2	301.6	252.2	204.4	231.5	148.5	242.2	477.9	213	204.7	106.8	311.5	121.9	244.1	190.2	289.2	232.7	103.3	88.2	235.8	222.6	235.7	138.9	310.3	130.4	130.4	179.1	127.2	298.4	220	214	236.3	167.3	220.3	190.4	156.7	186.5	202.9	183.2	249.5	418.2	166.6	254.2	136.5	255.4	186.9	137.6	270.5	142.9	205.8	240.5	313.1	278.6	262.5	334.7	342.6	78.1	120.5	314.9	222.7	222.7	75.6	301.1	323.2	254.8	84.4	274.4	280.6	245.5	214.4	314.6	279.9	255.2	474.4	515.2	138.9	442.1	329.1	251	334.5	176.6	252.4	162	304.3	246	183.5	387.1	179.5	362.7	180.6	378.5	431.3	260.4	396.7	200.7	96.6	236.7	311.5	149.1	266.2	294.9	177.7	207.2	156.5	219	436
"121_at"	3864.5	9003.2	8048.7	14844.2	3705.2	9965.1	7354.2	5441.3	4440.8	8577.2	7344.3	11518.2	6083.1	8786.4	8726.4	7867.4	7642.5	10687.4	7444.7	8040.2	10123.1	7831.8	8987.6	7396.9	8366.8	8148.1	10059.5	6383.1	9661.4	1061.5	5094.2	9679.2	12962.2	22635.3	100.1	10788.1	7521.5	6486.1	10856.3	4228.3	6415.6	771.6	4063.6	5168.9	5836	7465.1	7360.6	5873	14173.3	8115.6	7185.5	3826.8	11791.7	7923.8	9216.3	6170	5601.6	9187.8	11329.4	8982.7	10336.4	7995.7	11441.1	4741.8	17374.7	5353.9	5441.4	8765	9785	6927	3719.9	1099.7	1099.7	9351.6	5151.7	3093.6	5651.7	5164.5	6861.4	1182.4	1057.6	5817.7	8681.4	5073.7	6872.9	8760.2	9439.4	4771.1	7095.2	1987.9	5428.2	6556.5	6512.6	5659.2	1238.6	1366.6	4268.4	7619.1	4806.6	1236.6	5385.1	4786.8	6115.4	8360.2	982.2	1216.6	7283.2	7283.2	12395.3	4637.1	8597.6	8589.1	5941.2	8159.2	4407.2	13126.7	10898.5	9014.2	4011.3	5545.5	4833.7	6957	8161.6	5526.4	9437.9	6053.5	4946.7	6766.9	5558.4	4347.4	5916.7	6405.4	7007	3814.1	6486.8	4577.7	5643.2	5916.8	1791.8	6912.5	7655.5	3986.5	8042.2	11279.5	4379.7	8525.6	5544.6	7889.4	8247.9	6017.2	10079.2	4969.5	9329.9
"1255_g_at"	40.6	61.6	47.1	110.8	36.3	64	42.8	60.2	21.7	9.8	25.9	69.1	70.7	78.1	77	262.3	22	117.4	33	45.4	54.7	47.5	47.1	24.9	55.4	68.9	105.8	69.2	39.2	126.5	84.5	11.1	53.4	149.5	1314.9	110.1	93.5	83	43.8	107.3	57.4	34.2	23.8	12.1	60.2	124.9	79.8	78	86.6	61.1	46.4	71	93.4	11.8	64.1	67.5	71.7	91.9	136.4	88.7	58.1	38.6	53.9	47.7	102.9	42.7	33.3	58.7	40.6	47.4	28.8	27.1	27.1	25.6	69.6	72.4	51.7	53.2	30.2	54.6	33	90.2	52.5	57.4	95.3	31.3	44.3	104.5	49.2	7.2	21.7	42.5	56	58.1	77.2	39.8	74.2	79.2	73.1	85.6	54.9	64	35.2	45.6	40.9	41.8	50.7	50.7	56.9	60.1	88.8	55.7	6.4	66.8	59.3	83.6	114.8	39.2	83.5	83.3	107.8	103.8	32.4	21.4	109.6	69.3	90.8	71.5	83.3	59.1	102.1	96.5	42.8	9.3	53.1	109.3	126.4	28.1	71.6	26.8	60.9	85.9	30.9	96.8	84.4	108.8	36.4	82.2	54	88.5	79.8	63.6	86.8
"1294_at"	848.8	654.5	602.1	692.8	939.9	1163.2	830.2	617.3	660.3	356.6	977.7	1294.7	608.1	1725.1	774.9	2768.9	930.6	819.7	877.7	295.6	1023.5	513.4	1089.9	356.8	543.7	694.6	925.3	843.2	678.2	1181.5	1666.7	811.9	656	1320.6	172.9	460.4	721	694	863	625	790.3	774.2	994.1	760.1	603.8	552.4	396.6	994.8	1221.1	357.5	488.7	1116.1	650.1	777.8	306.2	1059.1	982.2	1386.7	1086	558	673.5	704.8	567.4	478.6	437.6	647.7	618.5	313.8	507.7	274.4	600	368.9	368.9	405.4	575.2	784	594.3	380	994.7	353	540.2	385.6	556.3	627.9	832.1	999.3	984	575.4	1025.9	813.7	664.6	730.3	350.5	479.4	759	489.5	740.5	575	577.6	193.2	771.9	654.3	604.6	1230.7	323.3	545.1	374	374	245.7	836.9	328.4	451.4	306.4	542.8	439.9	980.1	809.1	537.3	353.2	662.4	642.1	507.7	493.4	1034.3	382.8	857	588.6	448.6	624.8	595.4	612	237.4	526.1	592.8	467	584.7	383.1	457	849.9	534.4	604.4	273.8	869.9	397.7	838.3	593.8	623	602.6	515.4	537.6	542.7	499	422.2
"1316_at"	94.8	171.8	111.2	254.6	99.1	248.8	116.9	168.7	98.9	113	199.8	260.7	99.8	164	136.9	559.6	144.8	269.2	166.3	218.9	170.2	245.7	108.7	234.4	136.9	219.9	222.2	175.3	129.9	365.4	169	212.3	232.5	383.1	1420.4	223.3	168.5	261.9	208.2	262.1	185.9	127	154.3	93.4	139.3	275.4	91.4	157.6	141.3	237.6	137.4	113.9	190	174.5	108.9	125.2	194.7	154.8	283.1	162.7	183.4	107.5	182.8	130.8	183.8	150.9	146.2	228.7	124.4	186.5	142.4	130.3	130.3	122.2	112	206.1	133.2	89.9	134	145	123.3	207.2	194.2	100.5	210.6	108.3	150.6	220.1	134.9	141.1	140	150	100.3	122.1	193.8	236.5	162.2	173.5	165	151.4	74	172.5	117.2	99.5	109.8	167.1	185.5	185.5	125.6	152.3	180.7	107.6	109.9	114	148.8	202.7	303.8	141.9	113.2	208	192.6	169.4	157.2	166.8	166.8	191.2	231.9	223.4	235.6	170.2	196.7	227.4	146.6	142.2	142	223.8	179.6	157.4	250.3	124.4	174.7	242.6	133.3	158.2	288.6	213.8	134	198.8	209.7	175.5	165.5	225.3	148.3
"1320_at"	29.5	36.6	89.9	18.5	62.8	74.5	98.3	21.3	46.4	34.2	60.3	162.2	15.1	18.1	25.4	177.1	77.2	21.9	107	179.3	26.5	74	14.9	119	91.8	25.4	25.3	19.4	73.9	17.1	47.7	13	28	32	64.4	29.5	79.7	46.9	123	106.5	68.2	16	22.8	20.1	18.9	29.1	79.3	17.9	15	79.3	64.5	16.1	164.7	109.1	70.3	104	66.8	20.2	25.2	66.6	151.7	45.5	24.2	157.7	72.4	128	115.9	76.5	82.3	98.7	132.9	228.6	228.6	165.5	97.2	59.9	55.4	102.7	80.2	29.1	179.3	196.7	45.5	99	193.6	121.3	166.9	265.5	97.3	80.9	163.7	121	127.8	111.2	220.5	38	140.1	39.1	153.3	28.5	61.8	114.1	190.1	124.9	133.8	31.1	106	106	114.9	57	34.4	180.6	182	81.5	142.9	68.3	29.1	105.5	166.9	61.4	184	152.4	142.5	77.3	176.1	155.5	92.9	165.5	168.2	80.6	192.9	140.9	201	100.8	120.2	204	84.8	123.1	31.8	147.3	148.5	254.4	144.7	87.8	27.8	177.3	187.5	94	32.8	102.7	147.6	79.7	155.5
"1405_i_at"	120.8	29.1	498.1	30.3	364.4	19.2	64.5	119	114.8	163.4	206.6	55.1	129.6	114.7	286.8	61.3	322.9	11.6	193.5	63.6	12.9	233.4	89.4	61.6	186.6	14.6	254.3	215.3	834.6	375.6	568.3	688	828.7	117.6	129.8	195.3	41.8	274.4	200.5	181.5	97.7	437.4	461.8	232.2	125.9	111.4	141.7	486.2	122.5	673.7	427.7	432.4	9.9	41.9	72.4	310.9	41	18.9	414	14.9	14.8	21	72.8	193.5	11.5	254.5	602.5	16.6	299.3	8.2	384.1	68.5	68.5	3.4	67.1	931.3	212.3	326.3	1231.4	78.2	76.9	29.5	159.6	531.5	87.3	23.3	230.4	358.8	307.3	1611.6	72.3	896.6	5.6	32.1	5.8	540.3	36.5	171.7	143.1	9.6	197.5	344	409.4	52	11.8	53.5	6.2	6.2	24.7	413.3	19.3	199.3	74.3	18.1	186.9	181.6	98.9	50.7	326.1	88.5	654	185.6	31.1	590.2	106.5	283.9	394.4	50.1	93.3	237	141.7	29.5	12.4	221.3	109.7	117.3	56.8	49	395.3	439.8	285.5	19.5	8.9	20.5	127.9	19.8	889.2	16.1	11.7	87.9	43.3	19.9	184.8
"1431_at"	70.7	52.4	52.8	153	67.8	203.9	59.1	87.7	84.4	26.3	72.4	117.3	66.3	104.7	121.5	184	65.7	75.7	59.3	239.2	121.5	24.1	146.4	107.4	64.2	127.2	89.1	28.1	34.4	89.2	118.6	89	61.8	36.3	939.5	137.8	114.4	119.4	86.3	42.5	110.4	52.8	12.8	113.6	47.4	167.8	79.8	239.2	126.5	35.9	39.1	86.1	166.6	122.9	150.7	77.5	257.1	195.5	210.8	110.7	182.3	92.3	82.9	55.8	125.6	100.7	51.6	55.6	89.8	57.3	44.3	68.9	68.9	63.1	63.4	58.2	125.7	90	84.7	47.9	93.7	117.5	121.6	57.3	82.6	73.3	94.6	113.7	166.1	110	94.2	116.4	42.3	92.1	140.9	163.1	34	112.1	141.9	85.7	74.9	78.9	97.6	63.2	60.5	97	153.5	153.5	51	145.1	105.4	69.3	181.8	82.7	105.8	167.5	112.8	69.7	68.9	75	120.2	122.4	151.7	113.7	118.7	87.7	101	69.7	112	65.8	129.9	55.2	72	142.4	154.1	98.2	34.3	164.7	151.8	56.9	58.5	141.1	50.2	99.4	226.6	75.3	65.2	58.2	237.7	91.7	119.5	62.6	59.4
"1438_at"	351.3	479.8	294	454	145.7	274.7	166.2	741.8	415	459.2	51.7	511.5	273.2	925.2	421.7	661.6	206.6	1244.6	845.1	1082.4	242.1	169.2	301.8	207	145.5	980.7	86.9	101.9	343.3	199.2	100.2	101	177.4	47.8	436.4	42.1	932.3	690.4	414.1	696.6	349.3	332	196.9	351.1	195.8	205.6	549.1	137.7	30.1	261.3	319.4	506.6	493.1	182	616.9	399.5	1049.5	66.3	78.6	851.8	599.9	829.6	269.4	334.8	623.9	1170.4	2171.9	31.3	818.8	683.4	564.5	813.2	813.2	466.1	655	303.1	544.3	147.1	410	446.1	273.1	516.4	452.3	641.4	706.8	395.9	209.1	378.3	66.9	109	202.4	779.4	262.2	378.5	445.4	244.3	538.4	395.4	833.6	295.2	92.1	179.1	471.3	1486.8	703.3	976.6	360.2	360.2	245.2	826.1	134.4	741.5	353.4	350.2	315.9	472.7	643.6	589.9	489.2	213.7	386.8	447.4	473.7	320	540.8	508.4	576.4	409	465	481.6	912	459.8	616.8	522.2	998.1	916.3	648.4	452.9	336.9	682.7	1276.4	864.2	342.8	817.9	731.4	1017.9	875.3	515.2	475.4	461.5	213.3	937.6	344.6
"1487_at"	663	843	549.5	849.9	611.6	754.9	634.1	490.4	539.3	394.8	1240.1	636.5	469.2	663	733.5	831.6	895.1	1041	751.6	345.1	614.4	744.1	580.7	585.9	645.7	556.5	819.9	1066.6	874.2	909.7	1216.7	843.4	1420	993.2	57.7	613.9	653.7	757.1	544.9	427.3	641.7	664.7	599.5	860.2	760.7	914.4	413.2	1477	989.4	868.5	533.4	828.1	365.7	720.9	356.2	538.9	752.4	848	793.6	496.5	479.4	452.5	550.1	264.1	347.9	713.1	903.6	396.8	483.6	298.1	542	445.4	445.4	292.1	430.8	375.9	416.6	370.8	524.6	270.9	431.8	372.5	468.8	505	433.1	495	470.1	318	727.3	363.9	529	305.3	457.1	320.6	309.8	809.6	472.6	403	636.7	601.3	484.9	578.2	381.2	377	598.1	368.5	422.7	422.7	446.2	899.3	569.9	399.4	336	442.5	340.3	527.1	606.4	229.4	416.9	570.9	412.3	560	418.2	815.5	613.8	619.9	719.8	784	462.7	445.9	625	742.1	658.4	583.3	385.8	506	425.6	819.7	614.8	351.4	640.4	412.3	499.6	598.5	644.4	676.7	365.7	607.6	463.4	893.2	674.6	600	527.1
"1494_f_at"	233.1	311.2	214.1	387.1	240.9	357.5	235.6	295.4	243.2	177.7	386.3	430.1	187.7	306.8	357.3	571.3	204.9	418.1	419.8	224.8	312.5	267.4	320.9	225.3	293	357	353.8	404.3	409.1	451.9	135.6	297.6	218.5	410.6	152.6	242.6	426.9	527.2	289.5	357.7	302.6	245.6	211.5	257.6	222.9	283.6	148.7	266.9	325.9	176.5	207.1	210	348.6	390.7	317.1	359.2	373.2	381.9	578	448.4	324.9	298.2	266.1	203.4	364.5	383.3	242	380.9	244.2	242.1	227.3	232.2	232.2	146.9	268.1	303.9	255.1	277.9	216.5	228.1	210	346.4	308.4	220.8	390.8	227.4	299.4	369.6	278.5	309.1	201.1	322.7	280.3	320.2	290	282.1	306.5	294.6	172.9	310.4	199.4	316.4	284.1	227.8	226.1	250.9	269.6	269.6	306.4	374.6	283.6	309	204.8	245.9	283.9	517.1	345.6	290.1	267.4	350.3	394.9	385.9	329.1	331.7	472.2	323.7	391	380.1	478.6	261.3	520.7	381.2	367.4	400.2	343.6	410.1	309.8	404.8	361.3	213.1	416.7	346.1	363.8	377	427.1	485.6	257.6	365.1	340	325.2	388.9	438.4	283.7
"1598_g_at"	3221.4	5915.6	3904.5	5983	5860.4	2832.6	4665.4	5363.1	2810.2	3364.9	3863.9	8940.1	4230.1	4739.5	7544.5	4707.9	6041.3	3695.3	7190.9	2503.3	11158.3	7731.1	5760.4	2109.4	3129.7	1766.1	3873.1	11895.5	4291	5348.6	7651.4	4017.7	4233.4	2957.3	990.2	2902.4	8482.6	5504.7	9138.2	12329.9	4463.8	3486.5	11075	3751.1	4973.4	4028.4	2704.7	7803.1	1703.5	3487.4	2752.8	3999.6	4124.1	3557.9	3579	4881.8	4659	3843.5	5083	3675.7	2032.5	4310.1	2758.8	5850.5	9412	10441	2096.2	1060.7	2955.6	2445.5	2629	1834.6	1834.6	2233.1	6130.2	11717.9	4773.6	4555.5	3927	3766.3	4153.9	3046.4	1434.9	3368.5	6108.1	3235.6	4823.1	8687.6	4643.6	4514.1	3832.1	4016.4	3144.6	5062.5	4017.2	3656.9	3399.4	5112.6	5433.4	711	7238.2	2929.7	7297.7	1478.6	2715.7	2573.3	5302.9	5302.9	1728.3	4186.8	1897.9	5772.2	2742.4	3972.6	3566	5095.6	4412.7	3315.1	4103.8	2781.7	5206.9	3871.9	5154	3453.6	4449.6	3671.4	4575.1	2635.2	7144	3512.1	4896.3	4246.9	5489.8	2192.2	2883.2	6013.6	2369.3	3152.9	4419.9	2430.4	4334.2	2910.5	2681.7	3525.4	2216.4	6745.6	9598.5	2918.3	4067.2	3576.6	2894.5	3311.9	2839.5
"160020_at"	993.8	1149.3	1308.3	1268.8	737.9	1323.1	802.1	1230.5	1478.5	1784.8	1137.2	2078.7	1559	1188.3	1201.7	2404.2	1903.8	920.2	5326.6	1050.7	1050.1	1588.5	1091.9	3132.3	2124.3	1533	816.3	1182.1	3597.7	1566.8	2046.6	1646	2985.1	2361.3	155.2	1939.8	6507.2	3726.7	2737.4	5674.3	1294.1	639.5	2664.1	762.8	1142.4	1325.2	1364.7	1096.6	1349	1901.2	1337.3	993.9	1922.4	803.2	1540.1	1539.3	875	1542.8	1489.5	1256.6	1217	1684.2	1260.2	1885.4	1107.9	818.1	1053.5	845.4	664.5	878.7	1763.5	658.6	658.6	1784.2	1307.8	2475.5	1733.9	740.5	779.1	1097.2	1205.6	1276.9	802.1	1171.2	1159.9	1218	466.9	2315.7	839.9	535.3	616.4	1234	636.4	1060.4	826.2	1314.1	1508.9	1820.6	683.1	695.7	2672.1	1176.4	1289	772.5	833.9	469.3	1353.8	1353.8	1510.9	2020.1	1208.3	970.2	1038.6	773.9	883	925.1	973.3	980	1502.7	806	1680.2	1459.8	742.9	501.8	1394	1156.7	2876.7	1016.2	2640.6	659.1	1014.4	924	679.5	917.7	660.2	2735.4	1037.9	826.5	1011.7	1118.5	1558.3	3224.8	1048.4	1125.8	975	875.2	667.9	1014.5	862.5	632.6	868.5	1286.1	1359.9
"1729_at"	542.7	313.2	455.2	540.9	649.6	509.1	483.8	352.3	317	195.5	331.1	118.4	362.7	605	493.1	535.6	337.6	331.1	416.1	155.5	311.6	531.7	755.8	309.1	265.2	45.2	270.1	459	237.4	417.9	769.2	624.6	495.6	518	69.6	413.1	415.8	509.5	417.7	502.4	302.8	161.2	350.6	116.9	392.1	591	134.4	668.4	210.7	376.6	351.6	319.6	508.2	621.4	246.4	393.6	271	683.6	502.9	367.6	274.6	428.8	60.8	358.3	283.5	251.5	614.4	413	259.4	351	522.5	260.8	260.8	292.4	338.6	468.8	331.9	372.2	645.4	345	480.6	269.8	978.3	455.6	455.6	381.5	311.5	577.1	279.2	787.8	437.9	577.5	141.6	183.6	557.4	528.3	465.7	518.5	553.6	341.5	529.7	496.6	429.1	270.8	296.4	206.4	278.2	278.2	546.6	464.1	292.7	364.8	250.8	711.7	321.8	422.1	476.8	263.8	336.1	545.1	668.5	503.7	350.2	527.1	372.8	403.1	497.5	220.7	556.4	393.9	357	281	470.7	379	484.6	402.4	439.8	405.2	275.3	325.6	227.7	282	381.2	153.5	1064.6	453.8	517.8	212.9	460.7	515.1	427.5	669.2	329.3
"1773_at"	120.5	171.9	199.8	225	132	193.5	237.6	123	205.1	105.7	112.7	321.8	85.8	219.8	190.9	305.1	146.9	25.9	190.3	235.7	192.9	105.3	107.9	214.2	146.8	49.4	30.2	189.1	119.6	111.4	17.5	166.8	28.8	62.5	72.6	111.9	175.3	23.5	179.3	236.5	236.7	115.2	155.5	137.9	51.6	111.4	63.9	89.1	156.8	19.8	239.6	106.3	439.8	273.4	225.1	293.5	248.6	120.1	156.5	336.7	210.8	214.7	277.6	213.4	183.4	277	180.9	77.6	145.3	234.9	193.2	172.9	172.9	152	170.1	229.6	130.8	124.1	129.8	162.4	191.5	243.8	220.5	191	227	172.4	140	199.9	220.8	177.1	392	191.6	209.2	211.1	108.2	133.3	190.7	193.7	327.7	207.4	226	217.6	208	147.3	136.9	181.2	146	146	146.3	193.3	229.8	219.4	240.6	114.1	186.5	148.2	184.2	132	238.3	246.5	202.1	280.6	187.2	172.4	277.7	189.3	372.7	278.8	298.7	147.3	384.4	208	175.8	177	215.1	241.6	112.9	204	222.1	193	203.2	181.5	237.5	238.4	239.8	172.8	431.4	157	252.8	186.9	252.8	247.4	199.8
"177_at"	128.6	150.4	75.1	77.1	102.6	150	80.3	100.2	70.1	126	67.5	187.3	130.1	48.7	132.5	336.7	54.2	39	103.9	124.7	161.8	182.7	24.6	122	85.3	168.8	39.1	134.7	144.7	130.5	45.7	355.3	83.2	429.8	86.7	417.2	129.2	158.9	123.7	210.7	276	116.4	97.9	187.5	80.3	249.7	95.2	112.7	121.1	164	144.7	76.8	88.3	158.2	78.3	144.6	99.4	35.6	94.1	134.3	113.2	124.2	137.2	116.5	50.9	112.4	99.4	142.7	67.2	73.4	73.3	223	223	149.1	156.7	125.2	128	158.2	90.7	290.4	365.5	59.7	166.8	79.3	179	100.7	116.5	190.7	121.9	143.1	107.1	83.4	92.5	162.6	149.9	178	119.6	148.2	204.6	87.2	116.6	144.9	117.4	150.5	169.5	82.7	88.7	88.7	55.9	57.8	98.2	104.1	224.2	80.9	206	87.2	170.6	30.3	136.1	193.6	128.2	161	131.1	144.2	222.1	280.9	145.5	127.2	131.2	97.1	221.7	161.6	109.8	90	97.9	146.6	152.7	120.8	175.5	56.9	76.1	175.3	152.3	129.4	114.7	85.5	598	157.6	135.7	199.7	177.3	157.7	127.7
"179_at"	899.1	893.3	1369.8	942.3	960.8	843.8	678.5	983.5	780.1	1337.5	1391.6	1512.8	815.8	1873	799.8	1580.4	3049.3	1079	1175.5	1239.2	1750.1	1267.5	949.4	1449.8	836.9	1169.4	2046.4	2871.9	1367.9	837.1	482.7	468.4	900.8	947.9	171	1193.8	1451.4	1135.6	2672.4	2145.2	1042.2	551.2	807.9	695.1	1038.9	617.2	1474.5	447.9	1203.9	650.4	1309.7	695.4	2373.6	938.7	2879.6	1093.6	1259.1	3333.3	1739.2	1952.4	1637	1124.7	1001.4	1656.6	1315.1	1365.8	1159.7	1036.8	852.4	1154.9	981.6	834.7	834.7	2913.4	683.1	892.1	948.8	644.4	1943.7	1061	990.2	1307.1	1029.4	1224.2	3692.2	1087.4	1070.9	1859.3	1327.9	949.2	1042.7	1019.3	1052.2	1071.5	783.9	2079.3	1102.1	1692.8	1261.2	727.8	1393.3	1436.9	885.2	1810	978.4	1462.7	1649.5	1649.5	775.6	986.1	1078.3	2760.8	1748.2	975.8	883.7	1776.1	1473.8	910.6	1377.6	1276	1463.7	1321.4	1030.5	992.2	5453.6	6541	1957.9	1220.1	1559.7	808.1	2775.2	1365.9	5030.8	904.7	1419.9	1466.1	1068.8	1325.1	1098.3	1001.1	2013.8	1431.6	1276.2	3124.1	1372.1	2124.5	3188.1	1502	1475.6	1898	2548.7	1396.5	1242.2
"1861_at"	204.4	207	306.7	244.7	220.8	122.4	294.1	284.3	245	198.7	274.1	219.6	248.6	297.3	331.1	265.9	298.9	399.8	360	170.7	373.1	242.1	253.2	307.8	329.4	290.9	257.9	221.9	448.4	96	165.5	155.9	124.3	221.2	59.4	101.3	255.3	402.6	210.6	331.1	325.1	253.2	209.8	307.1	279.2	288.1	146.4	301.3	218.9	184.1	320.3	279.8	294.2	332.5	315.4	281.7	334.9	330.2	332.1	205	268.5	358.3	375.4	201.7	191.1	221.2	273.1	200.9	262.2	265.8	220.2	253.1	253.1	263.7	259.3	188.2	304.6	207.5	230	136.9	394	231.7	217.5	288.2	275.1	262.1	175.6	319.2	187.3	156.6	297.3	230.8	258.2	315.3	285.6	226.5	266.6	278.2	272.9	238	203.4	335.5	232.1	274.4	255.1	294.8	333.9	333.9	284.4	293.6	133	264.8	299	293.4	274.1	461.4	248	211.5	250.4	287.6	216.5	213.4	274	252.8	248.7	221.1	263.3	305.8	225.9	313.7	299.6	335.6	321.2	315.7	202.7	262.1	204.6	343.7	241.5	198.4	256.2	230.5	227.4	318.9	254	291.8	290.4	278.8	264.9	294.7	234.5	233.9	219.4
"200000_s_at"	886.8	1058	828.3	964.3	859.8	1205.2	1576.4	1253.3	1661.2	750.9	2432.8	1693.8	1499.2	1133.2	985.7	393.6	1234.6	846.7	973	1736.6	1567.5	1076.1	1728.6	2233.5	987.4	2159.9	1704.8	1530.5	866.6	3038.7	1032.2	1566	1789.9	1284.4	171.1	2768	1081.5	1287.7	1256.5	1471.8	1346.3	2913.7	1227.8	1610.8	1203	1037	3674.2	1301.3	1090.6	1769.8	1533.2	868.1	1438.1	2176.7	2664.7	1237.5	1443	2240	1072	1885.3	3126.9	1271.9	2483.9	1818.1	947.3	873.6	1224.2	1238.3	1220.4	1454.8	999.9	1661.5	1661.5	1219.9	1105.9	1686.7	1440.5	2034.5	1118.6	1754.7	1359.8	1341.7	1453.5	1207.4	1042.1	1272.2	1058.8	1149.9	1474.9	1725.8	1964.3	950.4	3250.5	1729.8	1778.8	1275.7	1983.1	1234.5	2600.9	2931.4	1830.7	1688.2	974.1	1490.3	2255.3	1715.1	1328.3	1328.3	2012.3	1193.8	1658.7	1174.6	2124.2	1191.3	1064.4	1538.9	907.6	1158.5	1430.6	1762.3	864.2	1023.1	1654.2	1001	973.7	1672	1001.5	1236.2	1275.9	2377.7	1255.3	1033.9	1506.2	1030.2	1445.6	1141.1	1333.9	895.4	1685.6	1744.9	1206.2	1674	1172.9	1617.4	1825.6	944.7	1593.1	1138.5	1288.4	2295.1	2473.3	1496.5	1522.1
"200001_at"	5016.2	3581.4	6824.6	2129	4362.3	2797.2	3949.8	11153.3	5131.9	5061.6	4449	3280.6	6535.7	6063.3	6471	2109.2	7866.3	2717.1	5255.2	11643.3	9398.3	7479	6285.4	2386.1	4171.9	6371.7	4413.9	5163.9	3416.8	2127.8	2946.2	3463.2	7399.9	6119.9	1781.1	1852.8	4653	4658.7	5941.1	4592.8	4862.4	2349.5	3876.8	4575	7420.7	4394.4	3666.2	2438.2	9013.8	8004.9	5147.5	2843.5	4388.9	6741.2	4359.6	11070.3	3760.3	3238.9	3466.5	11660.6	3426.7	7966.4	8520.4	4730.6	4752.7	4859.8	6642.9	4691.1	4864.2	2892.6	6902.1	2340.9	2340.9	3492.8	4005.2	4429.8	6598.5	3409.5	4823.9	8117	5897.3	3943.4	6717.2	4706.8	3971.1	6323.8	7331.5	3376.8	4480.6	3308.1	7667.6	3179.8	5971.1	4069.8	3736.8	4785.4	3744.5	4363.6	10004.9	4872.5	5836.7	7897.4	4868.7	7024.7	3134.9	3846.1	3314.3	3314.3	6495.5	4023.5	4926.4	5566.1	9439.9	7429.9	8325.6	4122.5	6452.8	15874.8	4628.6	5875.5	4210.9	4681.8	3423.4	8083.6	6908.7	4907.6	4127.9	2327.8	5457.9	2668.5	4582.5	5092.2	6053.7	3664.6	3629.3	4136.6	7461.5	4166.7	4537.6	12690.8	4557	5135.4	7212.1	3448.7	5849.3	5465.5	4468.4	4930.9	3661.3	4653.7	5426	5553.5	3683.4
"200002_at"	11691	6864.5	10546	10080.6	6986	8876.9	19888.8	10796.6	6041.2	8923.8	16613.1	6225.2	30825.4	7287.7	7463.6	10770.7	10018.7	8866.2	6730.2	9990.6	11499.6	8428.6	23124.4	12595.7	11390.5	14544.9	15659.4	17677.9	20420.1	28128.7	12577.1	9023.6	16957.1	8296.5	1003.9	13559.8	7820.4	12593.8	7931.4	12976.4	10885.3	13545	9326.8	12994.8	14731.7	12012.6	14202.1	10098.2	13013.9	17471.9	9417.9	11945.3	6231	17271.4	6629.7	9127.6	16968.5	10968.2	6778	8913.5	9490.3	5744.3	8846.3	6522.4	19603.4	13089.5	12644.4	5494.4	10288	7954.8	8722.5	9087.2	9087.2	6217.6	13261.1	7748.4	7837.6	8768.8	5715.2	6245.3	9478.7	4165.4	7139.5	8053.8	11913.4	7337.4	11026	5530.7	12887.6	11291	13911.1	6734	12070.7	9032.8	16223.1	7692.3	9218.2	7418.1	6200.5	12229.8	16159.1	9887.6	9955.5	9569.8	10782.2	8866.8	8395.1	8395.1	7226.4	9885.7	7497.1	8047.6	7103.3	16210.3	7743.3	7029.4	9282.7	6910.7	8511.4	15416.4	5960.8	8874.4	6364.2	8419	10372.2	9517	10492.1	11953.6	7407.5	8643.8	8022.2	10914	11457	9367.7	7458.3	6698.8	7117.8	12988.3	10709.6	8522.8	10157.6	4602.5	17384.2	12842.4	8797	9521.3	6687.2	8677.5	8575.9	10606.7	7329.4	14841.9	6988.7
"200003_s_at"	14239.8	13477	19514.1	8594.6	18357.6	24666.7	31143.1	13246.7	9872.3	13084.6	29352	11430.3	33592	15693.4	14300.7	16827	21235.8	9416.7	15939.4	7870.8	18541.9	21521	22363.2	12761	7594	14183.4	19636.9	29740.3	21494.8	21566.1	25602.5	18890.4	35592.3	31639.8	213.7	22033.9	12132.1	18744.2	14496.1	17602.1	7413.8	12728.8	28040.1	9564.1	16322	22460.1	16899.1	19887.5	26225.5	20658.7	12895.1	16171.2	9647.3	27150.6	8792.2	13896.7	13912	21182	12945.1	15884.3	14738.5	10073.1	17512.5	16610.8	22701.5	23036.5	11532.5	18110.2	17220.1	13107.8	8127.2	15373.2	15373.2	8415.3	11492.1	15878.2	16883	12989.4	14364.4	10198.5	14229.3	10804.7	11922	12690.8	20499.6	10354.1	16392.3	14773.5	19248.5	19257.3	15944.2	10262.3	10434.7	15587.2	19234	13265.7	14701	13567	17126.3	22967.3	20421.5	11956.4	14456.1	12829.7	15811.9	18380.6	15985.9	15985.9	14494	13574.1	24668.7	16663.8	10549.6	17299.3	20343.1	10583.7	14892.9	12019.9	17245	20403.2	15360.5	14429.4	10176.1	10558.8	21843.6	10545.1	12893.3	10341.4	15770.7	13788.5	13125.4	14527.4	23615.2	12964.4	7785	11257.9	14842.6	17118.2	12395.1	9532.7	17928.3	7810.1	15970.7	15810	11752.3	14745.9	17674.2	9460.1	14122.5	21107	18259.9	23995.3	12283.9
"200004_at"	7423.1	7828.9	4907.3	7208.6	5034.5	5130.7	5138.6	6229.8	8253.4	5286.3	4110.6	4930.8	7113.1	5975	6160.4	2350.7	7364.6	2904.9	5887.5	9974	5521.7	8562.1	4468.1	6999.6	6512.8	6906.8	5751	4052.6	7101.7	4792.9	4501.6	6120.9	7329.9	3317.6	45.6	7613.1	6068.9	4789.4	6054.8	5912.4	10206.7	5578.6	5424.3	8906.5	6396.6	5596.5	7158.4	3072.1	4320	7129.6	5725.3	4557.2	6772.6	5287.5	8803.3	3974.9	7228.3	3299.2	5632.6	5330.5	4727.4	6145.7	5939.3	6050.6	7223.2	5862.2	6492.1	3975.4	5483.6	7265	7496.8	6854.1	6854.1	8609.7	5707.5	7030	5325.8	6365.4	6191.3	6467.2	7368.9	6306.4	6237.4	6437.5	5933.2	7116.8	5058.5	5829.8	5188	5785.1	6667.4	5852.4	7860.7	6360.7	7288.8	5641.1	5727	6159.4	5039.2	6401.2	7121.8	5235.5	6349	3829.9	8314.6	6901.1	5475.4	5475.4	4604	6168.9	4822.5	6526	11368.3	6245	10036.3	5509.8	5301.1	6349.9	7157.9	6090.2	6262.7	7025.1	5837.7	6213.6	4966.5	4806.5	4625.3	7529.4	4880	6008	3947.2	3597.2	4908.3	5309	6485.5	6746.3	4947.7	7889.1	4078.5	5108	6708.3	4689.2	3132.1	6762	4330	4644.8	6818	6270.1	5558.5	7756.3	3989.1	3336.2	6310.8
"200005_at"	1646.5	1252.4	1327.9	1543.1	3174.2	1541.5	6744.4	2109.9	1900.4	2973	1565.4	3982.5	2054.1	1900.4	1549.4	629.7	3817.1	2269.7	2454.5	2199.2	2940.2	3606.2	3558.7	4193.1	1493.8	1286.2	8299.1	5490.3	1151.4	1767.8	1185.2	1621.9	5431.4	3905	52	1252.1	1997	3888.2	2853.8	3364.9	1596.5	2297.8	2465.6	1678.4	3310.7	4729.2	3311.5	2184.4	8063.1	7532	2655.2	1959.3	806.6	6145.2	1590.2	2288.2	1746.8	3049.9	1592.4	2005.6	2482.4	1975	8617.4	2936.5	1422.9	4151.6	2041.8	3543.2	3299.6	2075.9	1873.6	2752.8	2752.8	2398	2568.7	2993.4	2814.7	2768.6	2778	3273.8	2977.5	1936.6	2849.2	2052.8	2975	2380.8	2532.4	1583.2	2426.1	2477.4	5393.6	3847.4	1659.9	3252.6	2239.6	2050	1959	1380.3	7855.1	4276.4	4072.6	1616.3	2083.5	2324.5	1878	2630.6	4389.1	4389.1	3353.6	2492.2	4167.2	2351.1	2211.8	2836.5	3912.7	1476.6	2362.2	6596.8	3154.9	4989.8	1832.4	2178	2321.5	2459.6	1802.3	2234.2	4551.2	2358.2	2028.1	2274.2	3448.4	6237.9	3999.3	2748.4	1170.3	1792.2	2930	3200.5	1438.9	2922	4047.3	1409	2563.6	2802.7	2439.1	3204.7	2622.4	1639	5135.5	4994.8	4564	4752.1	2123.2
"200006_at"	5454.9	6644.8	6892.2	7564.6	6239.8	4663.3	7576.6	5933.1	5784.1	5014.9	6209.8	5229.1	8820.3	3710	4783.2	2220.3	6541	7975.3	5110.1	5376.4	3742.3	6694.1	3634.1	5947.9	4385.2	4806.3	4157	6653.9	4954.2	4619.9	5053.6	11264.7	8830.1	5451.8	254.3	9592.8	6142	6820.9	6176.6	5779.7	3296.2	4697	8005.1	3806.1	8945.8	5288.3	6606.7	9518.9	5338	6539.4	7304.9	4408.8	5496.6	4704.5	6046.9	6542	4469.3	9473.3	5699.3	4875.1	5386.8	5406.8	6482.5	6142.3	3254.2	8961.3	6617.6	8175.2	3665	7452.7	3629.4	4253.2	4253.2	5591.9	6707	6401.3	7229.6	6174.5	5354.7	8130.6	5351.7	4366.1	6173	6005.1	4355.9	6392.2	5006	4971.3	6818.8	5117	3462.5	4329.8	7890.1	4105.4	6123.1	7246.8	6560.2	5179.2	3953.3	5412.4	6395.2	6455.1	4043	5760.3	7489.5	6578.2	7605.2	7605.2	4741.4	6622.6	6666.7	4006	5150.3	7956.2	4223.3	5799.2	6080.2	5890.8	6148.4	3910.8	6299	4042.4	7353.3	7290.1	4655.6	6998.9	6831.5	4177.6	3784.5	4339.6	3322.1	4041.3	5935.2	7267.3	6643.7	5352.5	3604.7	6262.1	3265.6	4895	4111.8	2944	7646.8	6388.8	7022.2	6649.7	6265.4	4054.8	8049.8	6641	4228.7	5768.6	7865.2
"200007_at"	4044.8	4516.1	5784.3	3725.3	4887.7	3993	5571.7	4803.2	6052.8	6700.4	6976.5	5561.3	8022.3	4272.4	9204.9	3724	6945.1	6063.4	6546.2	6412.5	4794.3	4391.4	5724.3	7269.4	6369.9	6243.4	5732.9	4113.3	6032.2	4968.8	6835.6	6870.1	5675.9	4604.2	55.7	6298.6	4407.4	4836	4765.4	5236.1	7723	5376.6	5992.1	7351.1	6040.2	4354.9	6628.4	3913.3	5048.7	5430	6184.5	7116.9	5959	4271.1	4878.8	6316.8	7890.9	4799.1	5549.4	6149.6	6895.7	7745.5	6058.6	5789.7	9181.1	5373.1	5971.9	6597.6	5123.2	5353.1	5099.2	5775.7	5775.7	4908	3068.8	5295.8	6070.7	4537.5	4908.8	2696.3	5868	5764.4	5195.4	5518.9	3874.6	6566.1	3529.9	4539.7	5864.1	5645.9	3316.6	4634.8	5949	7135.2	7235.1	4811	4334.4	5718.5	5970.3	5546.6	4130.8	5975.6	5140.3	5139.5	3378.7	6167.6	4895.9	4895.9	4965.9	4365.7	3236.2	5688.1	6029.3	4837	3563.6	4178.5	4087.5	5486.6	7013.1	5263.6	4923.1	5029.4	4923.6	4377.2	4924.8	4600.2	4542	7784	6065.8	5768.6	3952.2	6361.6	3559.6	5279.8	5274.2	6517	4278.8	3945.7	4520	5384.1	5945.1	6159.9	6536.7	4349.8	4452.3	4921.7	4560.1	4334.1	7341.4	5099.8	4004.8	6152.9	4977.5
"200008_s_at"	724	704.4	5035.7	542.3	1298.1	408	2531.1	1747.1	1591.3	548.5	950.9	1603.1	1088.3	2346.9	1582.2	1555	2603.3	1230.9	1801.7	3896.2	2168.6	1350.6	1078.3	2752.9	1638.3	2173.4	1887.7	3556.4	1202.8	554.5	408	213.8	206.5	207.3	32.9	277.8	968	2042.1	1748.4	1149.3	1765.5	2004.7	1258.2	2026.7	2706.6	1283.8	1756.9	551.6	811.2	3244.3	1886.3	1354.4	1600.2	2333.8	2867.8	2829.6	1085.1	1120.3	959.4	3092.1	2169.7	2734.3	2091.9	3589	1286.8	2216.2	3599.9	955.3	931.2	1547	2146.6	1820.5	1820.5	1897.9	1725.4	1668.7	1634	3187.3	1691.8	3209.6	2324	2533.5	1675.2	2113.7	2229.6	2247.7	1874.1	1783.1	2148.9	2547.9	2682.4	2010.9	3688.9	3154.7	1583.3	1255.1	2608.3	3507.8	2800.5	2495.7	1006.7	2185.6	1910.4	1339.6	4542	2491.2	4881.6	4881.6	2268.1	1716.2	1775.5	2001.6	2303.4	2464.7	3639.7	1581.9	517.8	2503.1	3935	3002.4	2557.3	3270.6	1131.8	2113.3	2017	2492	3038.2	3379.1	2753.3	3246	2281.3	2952.9	4150.2	2894.8	1291.5	3594.4	3845.5	2016.5	3147.1	3673.9	2238.3	3956.3	1872	2242.3	2458.3	1452.8	4320.7	2986.3	3433.3	4611.4	1194.4	1680.5	1921.4
"200009_at"	2832.1	2397.9	10455.2	2916.3	4476.6	1510.2	7184.8	4622.1	3930.7	1900.5	3005.8	3930.1	4274.1	5324.2	4902.7	2648.1	5878	3311.7	4426.2	7146.9	5190.6	4228.3	4377.1	6671.9	4389.4	5925.6	5175.6	8731.1	3034.9	4847.5	2834.8	3086.8	5381	1666.4	84.1	2551.1	2825.5	4144.6	4531.7	3828.4	3852.5	4721.3	4653.2	4067.9	7009.5	4644.6	5320.9	2644.5	2951.5	6712.9	4351	4326	2596.8	5038.2	5409.2	6610.7	2017.3	3898.6	2678.6	3815.5	3918.9	5257.4	5622.3	6850.6	2943.9	5243.8	6532.8	3869.4	2506.2	3741.7	4655.1	3718	3718	4154.4	4703	5691.1	4616.5	6023.3	4803.8	7710.1	6381.9	5046.3	4133.2	4185.6	4354.4	6377	4731.4	3764.3	6326.1	5611.6	5789.9	4041	7262.8	5274.8	4504.5	4431.2	5322.7	7754.5	4467.6	4674	4944.2	4362.1	4825.3	4262	9234.6	7237.1	8654.5	8654.5	5587.7	4269.5	3912.9	4550.6	4391.4	4647.8	7297.4	4152.4	1760.7	6005.8	6084.9	5911.9	6170.6	6959.3	2541.3	4528.4	3156.2	4089.6	6775.4	5925.3	5739.7	7358	4157.7	5207.6	6425.7	7307.3	2694.4	7784.1	6774.3	4236.7	5868.6	6547.2	4456.3	6498	4851.6	4684.8	4514.7	3201.4	7705.9	5224	7560.5	9067.2	2937.1	4137.7	4620.4
"200010_at"	7325.2	4725.9	7180.4	10311	7521.9	4703.4	19300.2	8496.5	7812.4	8164.7	13742.7	10916.4	20449.9	8814.7	5354.7	4348.2	18760.6	10561.6	9322	9665	8550.2	12392.3	9669.8	13849.7	9733.2	12124.8	4848.7	27020.9	16277.9	6019.5	1993.2	5372.8	6169.7	3440.9	30.2	4932.8	7246.9	12810.7	11997.2	12208	6919	9238.4	9623.6	7338	13921.3	9216.2	12671.8	8429.4	10539	11097.7	9852.1	6276.9	11989	15817.6	10347	10405.1	16987.2	15780.4	10320.9	14723.3	15110.5	9911.9	8485.2	12173.8	19739	16156.4	8653	6947.6	6726.3	11490.4	7540.2	10939.7	10939.7	7833.9	9068.6	10198.2	10773.6	9173.4	7101	11746	12974.3	7283.7	9096.6	8708.4	13077.3	8926.1	14072.4	6974.2	16864.2	15782.2	11549.4	7639.5	13072.5	7280.1	13489.3	9178.7	11941.3	10864.9	11027.7	16702.3	12788.2	9812.7	9396.5	7143.9	10348.2	10441.2	10046.8	10046.8	7051.1	8202.1	15971.8	11717.3	13191.1	15364.3	10446	12296	11237	10348.9	15508.3	12028.6	10005.4	12882.6	14708.2	13609.3	11507.3	13780.3	8428.6	10273.4	9378.2	9667.9	11679.5	5945.5	19461.4	14707.9	5944.7	6257.6	7884.1	11474.2	7602.4	7120.7	7312.7	6142.4	14649.4	13448.9	8252.4	8164.4	12007.8	11982.2	15494.1	12258.8	12534.9	14944.2	7430.6
"200011_s_at"	2639.8	2707.3	2531.7	2946.5	1849.6	2123	2953.8	2548.1	2838	3468.8	4123.3	1975.7	2004.3	3385.7	4024.2	1308.7	2801.7	2660.5	1665.9	1488.4	1998.7	1891.3	2163.9	1358.4	2290.5	2848.5	2796.3	1257.1	2118.1	1843.3	3149.3	3112.4	2213	3854.3	173.2	1452.3	1642.5	1994	2460.5	2475.4	2117.7	1875.2	2114.3	2116.2	3325.9	3366.9	1873.7	2674.3	6107.6	2961.7	3235.2	4473.2	3230.2	2674.5	2806.7	2025.3	2978.6	1886.5	2411	3263.3	2510.7	2607.1	2874.2	1960.6	2833.8	1654.7	2991.9	1715.4	3475.4	2485.1	3263.2	1174.8	1174.8	3623.7	3225.3	2232.8	2202.1	1987.7	4387.6	1651.4	2489.6	2365.8	2526.2	2214.7	3092.3	3556.8	3128.7	2135.8	2099.4	1962.7	2773.8	3629.9	2697.7	2326.5	3707.3	1971.9	2447.7	1909	1769.6	1678.7	2410.9	3297.7	2891.8	2073.2	3063.2	3187.6	2590.1	2590.1	2321.2	2696.4	1811.3	2914.4	1588	2761	1763.4	2856.3	1665.7	6115	1675.5	2361.7	2176.2	2775.8	2484.1	3389.3	1434.3	2865.4	2330.2	2613.6	2969.7	2789.3	2600.7	2454.4	2505	1947.1	2201.6	2765.7	2457.8	2727.9	2075.7	4227.8	2917.3	2143.2	2840.5	2838.7	2437	2664.2	2486.3	2842.7	3101.6	4143.3	3223	2926	3549.9
"200012_x_at"	6033.6	5398.3	8824.8	7370.9	8754	5032.9	20366.8	5950.8	6545.9	10606.1	8970	7889.2	21396.4	7043.7	8203.4	12833.8	15117.9	13566.5	11105.8	8801.5	16747.2	13328.2	14144.3	15123.3	6565.9	17769.5	7966.9	28527.7	17101.3	15755.9	17443.2	10393.4	29781.2	10382	273.8	15635.7	7328.4	10938.7	12960	13614.3	7286.2	8129.7	8060.5	7511.5	9721.2	12647.9	12393.7	7291.5	8126.1	13986.4	6979.1	10588.7	7986.8	20551.2	9583.5	9440.6	12987.8	9081.2	7730.3	15954	12297.8	7185.1	10152.7	8074.7	17262.5	17360.3	12853.3	8493.4	8495.7	8078.7	6533.9	18214.5	18214.5	6391.8	10971.7	11138.3	11049	8880.6	11191.2	12567.9	12506.3	6772	9880.6	10337.7	19003.2	6809.9	15693.5	8369.5	11770.8	18624.1	14085.5	7529.9	17822.7	12139.7	23293.7	11945.9	5761.2	10312.1	15973	15009.4	12304.7	7276.6	8239.4	6930.1	9329.1	12336.2	8508.9	8508.9	7942.5	8374.1	8784.5	13542.8	11202	14570.9	11732	3908.4	5385	7990.2	15268.7	17942.7	8606.3	13384.6	11983.8	13100	9831.3	5750.3	12264.8	8443.1	14349.7	9323.5	18905.3	14080.1	20532.3	17238.1	5135.7	10881.4	10054.9	10618.5	6342.5	10957.6	13329.2	8895.9	9308.6	12190.9	10203.9	11716.3	13070.7	12530.7	14873.4	13638.1	15611.9	14734.9	8368.4
"200013_at"	10346.7	7580.2	8214.1	9022.2	10539.7	10735.4	21302.2	7519.2	7552.8	17140.2	20601.4	9634.6	27778.2	9702.2	15001.9	4617.8	12417	5248.7	8576.5	13166.8	8914	9160.1	18388	12204	8986.5	21175.7	14149.6	31750.2	16975.7	12598.5	3830.3	4638.7	9320.1	7842.3	115.2	8499.2	11525.1	11507.6	14304.3	15563.5	11508.4	10857.7	13569	11382.1	13228.6	14831.2	13864.4	6603	17561.9	15541.5	8380.2	8444.6	9450.3	19132.4	10533.1	6422	13260.9	8279.5	13229.9	22923.7	16268.1	10280.6	12385	8100.9	22769.7	25270	7054.7	8909.9	8699.1	11255.2	7907.1	14114.7	14114.7	10932.3	11024.6	9334.9	15882.6	11436.1	7082.6	6044	16481.9	8799.6	7992.2	8710.9	17865.2	10735.5	18425.1	9428.1	12958.3	14006.8	16246.2	9988.5	8722.6	10000.6	15711.8	9307.6	8034.7	14080.6	15997.7	12260	17797.9	7110.8	9649.7	11990	14782.9	9422.4	13280.9	13280.9	10024.8	9504	11966.9	13940.8	14508.3	16192.9	15134.2	6356	18935.3	8138	12489.8	19041.3	8562	13486.1	13156.1	14221.7	7247.5	10111	7361.3	11443.4	9921.4	11408.7	7501.5	9823.4	17743.9	6572.4	4681.6	9440.8	9984.2	13974.4	7856.9	9996.3	11409.2	8952.3	17947.3	10985.1	10065.1	8927.1	12856.6	16663.6	16767.9	15330.1	15513.6	8815.1	7834.9
"200014_s_at"	2327.4	2467.1	2309.5	2404.7	2160.9	2333.1	3187.7	1968.4	1787.8	2836.1	1674.9	1860.4	2455.7	2229	1346.7	677.4	1729.2	1811	1489.9	2472.1	2244.7	1824.1	2727.2	1977.2	1734.7	1613.2	1867.5	1489.5	1709	2187.4	2336.2	2060.9	2141.5	1910.3	710.7	2371.7	1389	1370.4	1645.1	1709.6	1528.6	2431.3	2079.3	1602.1	1570	1900.2	1867.7	2052.4	1506.7	1691.9	1547.8	2344.5	2219.7	2636.7	1494.2	2432.1	2255.7	1127.4	1671.6	1443.2	1507	1803.2	1998.2	2086	2034.7	1702.1	2726.8	2051.7	2107.7	2585.6	1345.3	2813.9	2813.9	1681.2	2047	1785.6	2051.6	1915.1	2027.4	2149.5	1869.8	1553.7	1809.6	1833.6	1397.4	2199.6	2214.1	1519.1	2850.6	1748	2803.6	2067	3457.4	1732.3	1954.9	1793.7	2185.4	1526.9	1800.6	1840.4	2569.2	1628.6	1599.4	2005.5	2515.5	2340	1961.6	1961.6	2135.4	1933.7	2101.4	2011.7	1924.2	1866.1	2001.7	1769.6	1335.1	1737.5	1762.3	2251.7	1599.7	1623.5	2105.5	1959.8	1414.8	1994.4	1521.6	2430.3	1387.3	1773.8	1662.1	2265.3	1148.8	1951.9	2341.1	1454.6	2115	1913.2	1629.5	1822.9	1999.8	1820.7	1717	1667.4	1717	1535.4	1661.8	1384.4	2128.3	1449.4	1659.7	1605.3	1405.3
"200015_s_at"	4170.1	5829.7	4038	5357.4	3257.7	6122	3748.6	2348.4	3201.3	2364	2242.8	2506.7	4689.1	3698.6	2954.9	1604.2	3767.1	1595.4	3163	3153.2	2800.2	4274.3	2752.9	6154.4	3905.3	2626.5	1562.6	5032	2376.4	2527.7	3267.6	3927	2130.9	3087.7	72.4	3113.2	4330.9	3488.7	4316.3	5091.9	1844.5	3176.9	4730.7	1784.9	1903.5	4566.4	2560	3263	3833.6	1709.8	3610.6	3362.2	4151.2	3310.2	3853.3	3500.6	2052.2	3006.1	2297.3	3837.8	3469.9	2879.8	3080.8	3131.7	3599.3	3025.6	2300.2	5463.9	2103	5398.3	2615.5	4095.7	4095.7	4871.9	2997.3	3564.8	4332.4	3696.9	2872.9	2768.6	3397.4	3802.3	3207.2	3310.7	4922.9	3186.4	4966.8	5021.5	2976	4108.2	3884.1	3228.9	4450.4	4938.9	4048.4	4510.3	2663.1	2754.6	2765.8	4602.6	4692.1	4270.7	3764.7	4314.9	3696.7	5463.6	3742.8	3742.8	4219.5	3944.2	3124.6	3426.9	4444.9	4540.6	2808.6	2794.5	6479.7	3420.3	4598.9	2958.3	3231.8	2980	3733.8	3439.8	5447.2	3256.9	3294.2	2901.2	3763.4	1973	2610.9	1335.8	4029.4	2554.7	2852.1	2771.8	3160	3746.7	2257.2	2524.8	2524.4	3588.3	2562	2692.1	2277.1	3040.9	2340.7	2816.5	4327.6	2038.5	4068.5	4375.5	2616.1
"200016_x_at"	11684.2	10662	12329.5	11755.4	10695.3	7424.3	19786.6	10219.9	9771	8879.8	9539.5	9073.6	11960.8	11929.3	11833.5	4363.7	13203.7	8963.5	11716.3	19559.7	11532	10786.4	21424.7	14149.7	12549.9	14354.1	8170.9	16223.3	11985	21998.7	23000.5	13905.5	21014.5	13489.8	826.8	30434.1	6097.2	9831.4	10017.5	12534.6	13233.6	11860.7	11357.5	11344.6	11235.4	13665.3	13700.3	10212.5	9710.8	12112	7928.5	11831.2	17979.3	20744.6	11386.7	9348.2	12049.5	11878.1	12157.7	13569.9	22970.3	10746.8	16185.6	10247.6	24276.3	12270.2	12046.8	8141.8	8533.7	13644.8	10607	12079.4	12079.4	9225.4	10839.5	11580.9	10442.7	9858.1	9282.5	15046.5	13349	12484.2	10364.1	8159.1	13612.8	9102	8548.8	9594.7	18220	10569.2	16609.6	9153.4	14485.4	12123.4	15596.3	10945	12068.6	8855.4	14435.6	15654.2	12143.8	10101.2	9285.4	7088.8	15344.1	8378.1	17405.9	17405.9	9775.9	13392.4	8058.7	10080.1	16246.1	10804.1	14710	7457.6	9935.9	11415.2	14085.4	15075.7	9920.1	10748	12640.1	11196.3	14169	17558.7	6691.2	13414.5	8256.7	11930.2	13324.9	15866	14510.2	12567.2	9359.5	7218.1	14559.7	14866.5	13666.8	8234.2	10028.9	8286	10920.9	14895.9	4638.5	11999.4	8289.1	15270.2	13292.6	13121.2	14053.8	18711.5	7745.7
"200017_at"	11542.9	7604.9	10712	7437.9	7307.1	9668.7	17936.7	7986.8	6159.2	7732.6	8024.1	8667.4	17992.5	7505	12903	9434.4	9634.8	7845	8914.7	11102.5	9041.7	8879.3	15712.7	15836.8	9101.9	17712.7	9058.5	20921.1	16712.5	16584.9	8736	12645.1	22915.4	7201.2	68.2	18352.9	11049.7	10996.5	16220.1	16084.9	11632.9	13046.2	9983.5	14116.5	8940	13976.1	15412.3	5676.7	12002.1	17471.8	13411.2	10497.5	12614.4	24138.5	13043.9	15869.3	23276.5	4758.8	8066.2	26407.1	20599	12655.7	8059.6	9028.4	19605.3	19499.7	15496.3	10493.1	10981	11952.9	9503.9	9556.6	9556.6	10708.5	8093.9	11577.3	12412.5	10367.7	11238.8	7626.5	10356	8370.6	7667.9	11468.7	13301.5	11408.2	16975.4	8958.8	16998.7	15164.6	15253	10087.3	16503.9	11152	11884.6	8025.9	8092.1	14983.2	9708.7	20417.9	15831.1	9634.4	13252.3	13361.3	14557	14024.9	18129	18129	5066.6	15077	6900.7	12983.4	7615.2	12386.9	16259.3	5259.4	9926.1	11177.9	13423	15895.8	9018.9	16692.3	12512.9	14994.1	9259.9	17773.2	12287.7	17014.5	14243.7	13151.4	15204.5	14686.1	16459.2	7471.3	12323.1	5993.7	15725.2	14792.6	5898.4	12127.3	13736.5	12451.4	17734.4	12883.2	10306.4	7878.1	12306.6	13583	18370.6	12818.9	16335	16881	12179
"200018_at"	11810.1	11441.4	8409	11249	9164.2	11832.7	22659.6	10492.7	9845.9	10251.9	18059.7	13623.3	19522.5	11787.4	19915.8	7436.5	18965.8	6240.5	9955.5	19035.3	16914.7	18983.3	21994.3	19668.2	8833.8	17878.2	15613.4	27191.4	20955.9	18495	26199.8	18206.3	41339.3	26485.4	128.7	33097.8	10520	13063.7	20454.5	16384.3	16405.7	10987.9	14457.6	14277.6	16370.5	20331.4	17089	11977.1	21061	22231.5	12519.6	13210.8	13752.4	22501.8	14872.1	8282.6	20220.3	8775.8	14050.9	11745.4	13458.2	13217.9	11265.2	8677.2	22446.6	18584.3	8841.5	12057	11106.8	13515.3	9696	18747.4	18747.4	8795.7	7527.8	14277.7	10168.3	10258.7	11438	10701.2	14857.1	7387.9	11920.2	11953.8	20170.9	13224.4	14126.8	9346.6	19673.4	17387.1	14042.9	10937.7	15145.7	15094.4	17490.5	12197.6	12536.1	13170.4	21620.2	20767.1	18799.1	12413.4	11596.7	7486.2	14897	13050.8	13333.3	13333.3	8335.1	14805.6	11773	14681.8	11224.6	10386.4	15453.8	8494.6	14880.2	9468	13635.8	17874.1	12779	17914.1	9795.5	16174.6	10857.6	12122.6	17417	16625	12501.4	13596.2	14058.5	13126.8	17689.5	9247.5	7873.6	7837.5	15565.3	17002.8	8885.1	10597.4	14019.3	7666.9	16336.5	14557.4	13912.3	8590.6	12594.9	13756.8	20593.6	16313.1	13610.4	16757.3	9633.3
"200019_s_at"	11062.3	8529.6	9974.8	12834.5	9922	19957.3	17484.5	7403.7	7780.8	8344	12284.2	14143.4	24382.6	13230.6	16276.6	6322	14142.7	12294.6	12480.2	7091.4	13506.5	19958.4	17157.2	20300	14033	13429.1	19665.6	20191.8	18266.3	21077.8	19028.5	18467.8	30431.8	30389.3	46.6	25724.4	9355	16726.7	12483.9	11131.4	11045.1	11756.3	16097.8	12679.9	15511	18312.4	13109.3	20372.3	20855.7	17120.7	11111.6	10104.1	11198.1	16171.3	6217	7381.7	13972.7	15261.3	8740.5	14290.4	10686.4	11456.3	17014.5	5409.5	6808.3	11173.2	9142.7	7758.4	13009	7231.9	7687.4	10462.3	10462.3	6194.4	12484.8	8998.9	12287.7	6899.2	9337.1	6072.5	9767.2	3611.4	6971.3	8486.2	11722.6	14046	11319.6	8030.5	13435.4	12941.4	10733.3	6966.2	9320.1	9746	12925.7	9334.6	8241.2	9892.5	11989	12940.3	12663.7	8027.9	9716.4	11232.4	10899.5	10696.3	10426.1	10426.1	7163.6	13535	6018.6	9719.6	8516.3	8167.9	9210.6	8846.9	17017.8	6399.7	9794.4	13485.6	6767.9	10088	11884.5	11791	8597.7	8896	9234.5	9126.8	8447.3	11391.2	10649	11210.3	16496.9	8048.8	6717.1	8410.6	9632.7	12761.3	8157.8	6810.7	9600.3	6541	16295	9348.4	10265.3	7182.9	5629.7	7944.6	14920	15456.5	16737.1	8754.1	7529.8
"200020_at"	2396.7	2395.6	2717.5	2148.5	1732	1173.2	2184.1	2794.7	2132.6	2965	2049.7	2443.4	2186.9	2327.4	1469.2	994	2125.5	2101.7	2143.1	2899.5	2580.8	2279.4	1585.3	2211.9	3386.1	3217.7	2102.9	1697.4	2257.9	1961.5	1581.5	1638.7	1478.4	1487.3	50.7	2341.9	2033.2	1648.1	1938.8	1648.1	1443.9	2333.9	2768.9	1615.3	2230	1802.5	2249.9	2342	1809.5	1811.2	2016	2175.1	2705.5	1650.8	2535.8	2306.6	1758.8	1980.1	2080.9	2500.8	2211.4	2442.4	1815.5	2371.9	3210.4	2085.3	2266.7	1470.1	2143.2	2849.6	2178.6	2479.7	2479.7	2439.7	2787.7	1429.4	1960.2	2163.6	1911.3	3045.4	2299.4	2178.6	1633.1	1970.4	1766.5	2258.7	2507.6	1724.9	2162.1	2032.4	1475.5	1833.1	3256.3	1933.5	2384.3	1802.5	2025	2174.2	2754.6	2089.1	2243.2	2008.6	1614.1	1998.7	2053.4	3355.5	2658.5	2658.5	2451.2	1310.4	1677.4	2200.4	2313.7	2781.7	1665.9	2429.6	1996.6	2592.8	1961	1512.7	1677.5	1771.3	2300.9	2149.9	1810	2353.9	1382.7	1938.4	2254.3	1883.6	1623.3	1748	1938.7	1992.8	2880.5	1992.5	1703.2	2248.9	1722	2470.7	1905.9	2092.5	3510.2	2014.3	1266.7	2482.2	2694	1979.7	2324.2	2950.4	1494.9	1669.3	2331.2
"200021_at"	18927.5	18678.4	19516.1	25199.3	15760.2	31901.8	17618.6	18046.4	16289.4	17763.2	29249	27941.3	21211	25489.9	24863.2	83995.5	21288.5	40354.2	24276.9	22599.3	22182.7	24241.5	18210.1	23046.7	27445.8	26895	37754.9	20430.3	8813.3	45460.9	66130.4	52097.6	62677.2	61968.2	1531.6	52698.5	26423.2	28293.3	25781.9	23339.1	23892.3	13830.5	24384.2	17035.7	19128.2	19837.5	16139	40761.5	23082.5	20900.6	18106.4	15929.8	17588.2	15765.8	18622.4	28725.6	16812.9	34156.6	25042	20675.5	22548.9	24874.2	31156.8	18330.1	20476.6	16194	19128.9	18333.5	17966.9	13324.2	16107.6	19362.3	19362.3	15789.8	23589.4	20306.9	15611.3	12249.2	16987.1	22649.5	20671.3	16066.6	20265.7	14630.8	20241.8	19579.9	19069.5	18674.2	16599.8	22688.8	12163	14006.7	18875	18566.3	19935.6	21815.5	19264.1	18591.8	20538.8	20931.3	20427.6	19161.3	18025.4	15523.6	15812	19217.7	16173.3	16173.3	20679.6	20563.1	18111.5	16894.1	16531.9	18034.2	12867.2	18344.5	30906.7	18686.3	23293.6	13696.7	20151.2	23621.3	18770.9	19549.4	26140.7	16221.1	18899.9	17162.3	32295.4	16991.8	21279.5	23091.9	25269.5	28733.5	13622	24344.7	27705.5	19052.4	20316.2	15242.2	17139.2	17538.5	27339.5	24101.3	29676.8	19785.6	14375.1	14436.6	17349.8	23656	21246	17891.8	18736.7
"200022_at"	10844.9	9995.4	7843.5	8459.1	8204.5	11662.8	25624.1	9782.9	6687.9	8984.9	21547.9	8942.1	16669.4	8864	10300.6	9630.6	15201.8	6737	11901.4	8398.1	17169.8	12495.3	17270.3	7793	6372.8	12857	11917.4	19283.1	17263.9	16292.6	8268.2	8376.6	10899.8	10521.7	146.4	10504	9781.5	15062.4	13250.9	12047.2	11986.9	10180.8	16218.3	11544.1	10224.5	10364.5	11840.4	8691	16269	13382.4	9202.1	9982.8	10057.8	23353.2	7948.5	8073.5	11029.9	10918.5	10004	9173.8	13895.3	5990.3	16434	11483.4	15661.3	18193.3	6746.3	14744.8	10227.3	8114.7	7120.2	12565.2	12565.2	6680.8	10299.5	10337.1	8629.1	8999.3	8254.8	5032.1	13429.6	5637.5	8213	9261.8	14866.8	8221.3	12263.6	9651.3	14850.6	11885.4	14064.1	7414.1	7805.5	12884.5	20499.8	9583.8	10230.1	9503.6	10231.8	22699.7	16881.5	11125.1	10027.5	8861.9	13060.1	13198	12826.5	12826.5	7932.3	9350.3	22318.1	12202.7	9165.6	16190.1	9619.9	8960.6	9781.8	7693.9	8683	17439.4	7052.9	13241.1	9936.1	10043.8	15301.8	9683.8	10776.2	9688.2	13292.7	11238.4	9004.9	10586.9	16761.2	7386.8	7581.6	8992.7	9913.4	14768	12161.8	7853.6	8229.4	5661.2	12816	13450.8	9667.8	11834.7	10220	7080.2	13259.1	8067.7	12904.7	16992.5	9888.9
"200023_s_at"	3659.6	3204.1	2912.1	1813.9	1878.2	2015.4	7952.5	2143.7	4609.9	4623.8	3431.9	3251	5058.1	2410.3	7140.4	1855.8	6126.3	2421.1	3257.5	6936.5	5631.2	6040.2	5320	6012.3	2487.4	5047.9	4091.7	6582.7	6539.8	3896.9	1610.5	2518.4	9051.3	3026.3	816.8	5887.1	2422	2881.8	5802.3	4346.9	4436.6	4248.6	3313.5	5009.9	4759.1	5188.3	6932.9	1696	4307.6	7942.6	3196.6	1588.4	4253.3	6793.7	5314.9	1669.4	3540.6	1775.6	2425.8	5651.2	4881.1	2434.4	4442.9	3319	5432.1	4588.4	2071.5	2807	1857	3118.4	3330	4926.7	4926.7	3613.1	2893	4735.4	4440.8	4000.7	3175	2416.1	5327.2	2465.5	2724.4	3026.8	3927.6	2814.2	2025.8	3164.6	3808.5	3826.4	4387.5	2511.6	7027.5	4738	5206.3	4256.1	1871.7	3576	4449.8	6909.5	5449.8	2428.3	3029.3	1491.8	4006.8	3451.9	3253.6	3253.6	2731.3	3268.2	2006.7	3845.1	4086.7	3368.4	5082.5	3012.5	3207.5	2892.7	2613.7	5876.7	4611.2	5647.4	4388.7	4309.8	3079.8	3088.9	3329.4	5184	3363.8	5349.1	2492.9	2177.8	4576.7	1911	3888.9	3309.1	3241.4	4550.1	1679.7	2930	4435.1	2990.8	2560.9	4466.5	2445.5	2727.1	2852.5	4862.1	4251.5	3497.2	3271.6	3530.8	3150.1
"200024_at"	5691.2	4939.1	11096.1	2774.1	11832.7	4589.3	22806.1	6416.7	7599.3	8731.5	4491.9	2758.6	12568.6	9390.9	6271.3	2780.5	15449.8	3461.7	7594.3	6040.9	11871.7	9140.4	11670	7562.2	3015.3	6029.7	6122.7	21496.1	10551.2	5769.3	2997.1	5551.5	11650.7	5711.5	31.2	6436.3	4458.6	7806.3	5363.3	6956.2	4437	7451.9	9585.5	5308.7	6951.7	8198.7	9822.4	3405.6	7968.1	12426.2	8045.6	3589.4	3710	18124.2	7062.9	5582.5	7684.3	3985.4	2741.7	15609.6	10612.6	5167.7	10912.1	10924.3	17741.2	18380.9	6720	10469.3	9930.9	8389.2	4595.5	14942.9	14942.9	5964.5	9440.5	7510.2	13784	8973.9	7855.4	5322.4	11898.5	8962.2	6705.2	8454.3	13962.4	6955.1	12728.3	6843.9	18699.1	13751.8	13837.9	6806.9	8206.5	11629.1	11100.5	7135	10346.7	4610.6	12619.5	21139.6	13649.9	5170.9	6658.9	4422.2	11617.3	12176.7	12786.2	12786.2	8657.5	7084.5	11388.5	15820.1	8617.1	15517	14830.1	5607.2	4962.1	5632.3	15193.9	16022.3	9086.4	6971.7	4314.5	5806.4	14441.3	6244.9	7420.2	6191	9613	9554	9387.7	9749.1	19425.9	7816.6	5394.2	5707.8	10529.7	10164.2	6030.7	6539.6	13980.9	3218	7411.3	8838.5	6160.2	3335.5	8440.1	7327.8	10065.8	17582.2	15604.9	12535.7	7740.1
"200025_s_at"	13792.2	7960.2	7462.3	8734.7	8375.4	10632.1	20871.5	11138.4	7414.7	12024.2	19439.9	11932.3	18372.9	9415.9	10194.6	18417.4	12945.8	12569.3	11147.1	13698	14514.1	10645.5	19593.4	17394	10316	11683.7	15875.1	29620.2	18898.5	19703.2	17987.4	23314.9	21831.6	25453.1	305.6	21003.3	11808.8	18344.1	13701.9	17320.8	10668.1	10463.9	14172.8	11136.2	11104.6	13188.3	10680.9	19275.8	16604.9	12778.1	12322.6	9447.6	10550.9	20674.2	14316.7	12000.8	14151.7	11053.4	10607.5	19088.3	15926.8	8823.7	17897.8	10401	15803.8	16741.2	11029.8	16128.3	8637.1	10685.8	7624	14234.3	14234.3	9600.6	11844.7	14306.1	12227.3	10528.6	9974.6	13104.6	12324.8	7044.5	11414.3	9507.8	12227.6	8666.4	14340.9	9510	18917.9	13778.7	12565.6	8856.6	17574.8	12993.2	16326	12551.9	10464.3	11198.4	14493.2	20711	13839.7	7547.4	10777.7	7311.7	8883.3	14620.9	14423.4	14423.4	9098.3	13743.1	15529.1	11471.3	11525.2	10199.6	10802.2	10761.6	23301.1	9492.4	14988.2	16583.2	8645.8	12278.5	10536.5	9027.8	16265.9	15709.9	10294.7	11354.3	9841.5	12130	13318.6	12824.5	18938.9	13741.1	8517.6	8830	12998.8	12814.2	7880.7	9618.2	10273.7	10937.3	14233	15288	13899.5	8682.1	10737.8	13183.3	13039.5	11177.2	17689.3	17415.1	12214.7
"200026_at"	9009.8	8068	14410.3	27335.7	8503.2	18004.2	27660.9	6575.5	6271.2	13990	14146.6	12059.9	30623.4	6164.8	18930.8	11931.4	14571.5	6899.8	13551.4	8849.5	12080.1	9560.1	26452.1	17230.8	18919.5	14083.1	9876.2	30991	25124.8	18926.3	9334.6	17136.9	31008.1	16561.9	52.4	19428	8767.3	20358.1	17007.8	17937.1	8708	13614	21238.1	13672.2	17081.3	19231.8	20132.5	14245.9	25748.9	20468.3	14882.4	12459	14423.9	29686.5	12685.9	7590.6	25415.8	14835.6	19347.7	12735.9	25159.5	6263.3	16619.6	9217.1	36755.3	13689.2	10090.7	17312.9	8432.6	12453.5	5338.2	17286.4	17286.4	7534.3	7419.8	17463.8	14807.2	12123.4	12007.4	12129.7	13467.3	6467.7	14196.4	8211.8	14096.7	6975	13207.3	9906.7	26980.3	20360.6	19406.8	9412.8	18576.1	10511.9	22977.7	15189	7018	17876.4	13287.3	18274.6	22500.9	12047	13033.7	9747.1	13429.7	9174.5	21563.6	21563.6	16807.8	17002.1	12045.6	11409.9	14482.1	11159.1	21895.8	11242.2	24963.8	8283.3	17167.8	21765.8	13293.9	13767.2	17540.7	16075.5	15805.9	15231.6	10673.5	10659.1	10631.3	10825.8	9104.3	9024.5	18762.8	12520.5	4763.1	7254.4	11796	10111.5	6649	11150.8	13406.8	5976.4	14793.5	15488.4	18114.7	8040.4	12323.3	15212.4	25728.6	12002.4	13155.3	17625.9	10812.1
"200027_at"	5044.2	4056.3	2766.5	3933.6	6495	4912.3	5484.4	3538.5	6246.9	4674.4	2772.2	5471.3	4156.8	4810.8	4329.4	2086.7	3048.9	2408	2294.2	1955.6	5819	5535.9	4708.6	3871	3940	1656.8	2723.5	4113.6	3341.8	10677.7	10460.3	6671.6	6592.8	5403.9	64.6	7778.1	2260.6	3130.2	3326	3732.8	4612.6	6872.5	4328.3	4878	3437.9	3655.7	3509	8625.3	4825.8	3407.2	3705.9	6227.2	2632.2	2325	4182.8	3215.9	5463.1	3146.7	4421.8	3309.8	4334.9	2267.2	4253.3	2654.5	3463.6	3836.8	4301.3	5241.9	1895.4	4439.7	4352.6	2686.2	2686.2	2766.4	3469.2	3013	3530.2	2739.5	2712.6	2545.1	2455	3257.5	4151.9	2915.1	2349.3	3884.6	3649.9	2606.3	3125.9	2478.1	4063.8	3193.2	3642.2	4401.3	3120.1	2768.8	1923.7	2100.6	2084.1	2829.8	4001.1	6541.6	3279	3427.6	3150.7	1313.8	2869	2869	2879.8	2715.9	2964.6	4058	2563.9	2903.4	4270.9	6084.4	4179.3	3320.5	2198.1	3710.8	3752.7	4190.8	5120.1	4430.6	3144.5	4295.8	2585.8	2429.7	3320.2	3270.5	4363.5	5813.2	3739.1	5053.5	4166.1	2916.6	1991.3	5676.7	5975.3	4247.6	2517.8	3028.5	2918.5	5032.5	3703.5	3144.5	4030.1	3758.4	2337	2981.1	5451.8	4315.6	3611
"200028_s_at"	4129.1	2520.2	3682.5	2757.3	2981.3	1951.2	2468.6	3860.2	2796.8	3359.5	2584.9	2014.2	2825.4	4996.8	3169.9	2183.5	4596.6	3436.7	2358.6	3423.8	4498.3	4367.3	2707.9	2315.4	3424.8	3194.8	1569.5	3574.3	2117.8	3309	5103.1	4799.9	2890.6	3588.6	61.4	4089	2576.8	1984.9	2627.2	3587	2897.6	2970.4	3592.5	3329.3	3715.6	2612.3	3589.8	1931.4	2997.2	2401	3660.6	4298.2	2786.7	2315.8	3147.7	3490.4	3767.7	2331.8	1903.1	3142	3050.1	1504.7	2319.7	2910.9	3990.5	3524.1	3739.2	1619.8	4235.7	3184.2	2661.4	4236.8	4236.8	3926.3	5471.1	1530.9	2030.6	2633.6	3667.7	3163.5	1757.2	3397.6	1577.1	2563.4	3599.3	3814.1	4546.8	2956.1	2123.5	2422.7	3304.2	2826.9	4621	2526.1	1898.3	2432.8	2893.8	2606.7	2444.7	4018.9	4064.3	4500.1	2941.5	4914.2	5140.3	3756	2958	2958	3342.4	2652.3	1860.4	4403.3	3435.6	3549.7	2981.9	2960.8	3050.6	3044.4	2483.7	2824	3222.7	2634.6	4926	3183.3	5506.2	4469	2507.4	3866.6	1596	3494.7	2976.9	3850.4	5306.3	5246.3	4867	3360.2	3092.8	3056.6	3457.4	3715.6	3730.8	2066.2	3104.5	4360.3	1368	4126.5	3801.3	3262.8	2911.2	5253.3	2986.2	2793.1	3329
"200029_at"	8930.6	9163.6	12188.2	9082	8437.5	13765.7	21469.1	11945	9095.4	13334.4	16152	14999.6	16246.2	9603.1	14227.5	7293	14488.8	14936.6	10806.3	12210.6	14346.6	11208.4	18786.9	21703.1	9573.3	10358.7	18827.7	28941.8	17600.4	13814.3	8053.3	10148.2	9155.6	13438	64.1	13187	8973.7	15493.5	11730.5	16336.1	8050.2	11575.5	17626.3	8313.7	13011.8	12544.2	13966.3	16120.6	20986.7	12041.5	10220.3	8984.6	11495.5	21151.2	9681.5	12979.1	11884	13844.6	12379.6	14900.3	16662.5	10001.9	18008.5	10320.9	15424.8	12065.5	10481.5	20976	14134.7	10779.8	9549.7	13823.2	13823.2	8878.4	11545.8	14959.8	13276	10569.7	13047.8	14565.8	12860.9	9218.9	13764.2	9876.5	16174	11488.8	16711.3	11182.7	19801.4	17153.7	15635.9	9688.2	20223.2	12443.5	16479.9	12955.9	10391.4	10263.5	23517.1	19838.7	15284.6	8399	11583.5	11432.4	8245.2	10896.6	17259.2	17259.2	13179	13273.8	16092.7	13185.1	13224.2	10438.6	10630.5	10424.3	18235.5	12666.3	16484.4	17645.7	11036.3	15639.1	11260.6	10504	20317.8	17754.1	11705.6	11295.6	15740.4	13163.4	15346.5	17606.6	18181	14367.8	6089.2	9979.5	15844.6	9964.9	11988	10690.5	9103.9	9535.5	19052.2	17132.9	13867.1	10071.4	9743.7	12779.1	14775.9	12502.6	21470.7	18988.4	11408.9
"200030_s_at"	8299.5	6435.3	8945.6	5215.3	6817.4	2902.4	9980.9	6610.2	8861.2	5453.7	5745.1	4813.7	5860.5	4030.2	9445.1	2891.9	11037.8	6710.6	7803.8	7574.5	9902.3	5105.9	6648.8	8936.5	7119.8	6194.2	4017.1	14297.9	6172.1	6914.3	2849.5	4285.7	5523.6	2635.3	204	4907.1	4714.5	4999	6541.9	6665.4	7965.5	7210.8	4284.2	7660.5	8336.3	3492.9	8116.1	6298.1	4436.8	8279	6674.2	4316.1	7342.2	8661.6	9469.1	5086.2	4014.8	3084.9	5042.2	10355.1	11265	6574.1	7877.9	5656.1	9315.3	7172.9	8872.7	4230.8	4916.7	10573	7604.5	7865.5	7865.5	7729.8	5642	5528.1	6808.4	6417.2	6125.4	7869.2	6562.9	6607.9	5505.4	6581	9209	6949.6	9577.6	4330.3	8668.7	6126.1	9496	6315.3	11462.5	8766.5	8879.4	6776.8	3452.5	5827.5	10393.3	9115.4	8674.1	7677.9	6483.4	4901.7	8281	5716.6	12478.7	12478.7	5800	4833.5	5701.4	11254.4	8445.6	4555.6	6093.6	6952.7	4693.3	7097.9	7339.6	9581	5743	9158.3	6886.8	6687.5	5697.9	6763.4	8896.4	9445.2	6150.3	6023.6	8781.3	12979.5	13205.5	5308.2	5940.8	7976.5	6338.7	6905.4	7655.5	9554.5	8229.6	5248.5	8313	7075	6687.6	8305.1	5311.1	10695.6	9755.1	13989.2	8221.9	6996	6103.1
"200031_s_at"	16795.2	14983.1	18170.6	10373.3	15861.8	14839	29123.9	14394.1	11143.9	15780.2	34418.4	17042.1	36444.1	17145.9	17038.7	17584.7	25292.9	11034.2	21082.2	16393.9	30841.3	23983.5	27830.9	21101.7	12185.1	27707.8	23686.4	38643.6	28400	29387	27208	26583.1	43071.8	39893	1269.5	20855.5	16671.8	21119.8	23459.8	24144.1	20402.6	14041.5	24529.1	19660.5	17810.9	16538.7	17312.1	18049	26902.5	23087	16976.3	14571.5	14963.8	28867.8	17859.5	15124.4	19732.7	20855.5	15831.8	24269.4	23901	14519.3	27356.4	18879.2	34680.4	27402.1	12545.9	20809	15060.4	13887.5	10108.8	25489.1	25489.1	14942	17617.5	19034	12450.9	16015.8	15703.8	10109.1	19271.8	16869.3	15464.3	15199.7	24365.1	13796.1	20960.1	17850.2	28100.2	23826.4	18313.8	12812	13261.9	21617.4	24436.7	15798.3	16971	20225.6	19840.9	30269.4	22292.6	16972.7	18018.6	15182.9	16837.9	20119.8	22613.7	22613.7	16027.8	16978.9	22412.3	16278.4	18634.2	22713.1	14553.3	12141.8	20810	13257.6	22718.9	25053.3	12160	17741.8	16535.5	17322.1	30195.3	17562.8	15153.3	13737.3	22996.9	18365.2	17981.3	20135.7	28448.1	17059.6	10513.5	14892	24513	21380.3	16553.6	12409.6	13456.7	11626.2	20357.3	20631.9	18705	16547.9	19280	15414.9	20906.6	14338.6	20444.1	25982.7	14552.5
"200032_s_at"	17470.8	10058.3	15931.1	18994.2	13851.6	18765	20754.3	15592.4	13463.7	14064.1	15808.5	15278.9	25667.4	12036.9	14075.7	14969.6	21580.3	13922.6	15094.5	16652.7	15236.6	12888.9	29718.6	20545	16121.5	13951.3	8297.2	31453.7	23158.3	23997.6	22345.4	15386.4	26043.7	13770.7	232	20703.7	14952.7	20276.2	12881.1	21411.1	18905.6	14779.4	14609.6	17371.9	12557.6	24096.6	16907.3	16746.9	17808.9	18371.7	13323.2	14205.8	17836.8	28755.7	9978.5	11256.4	26133.6	18350.9	21386.1	20975.1	23281.1	10603.8	17377.6	14107.6	30833.6	21723.4	14764.2	17110.3	14175.7	15462.5	9792.6	18241.5	18241.5	12148.4	14445.6	18817	17911	14699.9	13090.2	18976.9	18751.2	15423.9	16069.2	12541.6	24439	10828.7	13419.7	15188.4	24579.3	24209.4	19518.4	14270.6	18456	15162.1	22594.5	16970.8	12275.1	12870.3	14496.9	19854.9	21761.8	11312.9	14434.1	10437.7	16103.6	17330.4	20949.7	20949.7	17922.1	17844	18426	17298	18603.9	14763	16364.2	11588.9	17563.3	12848.6	26825.1	19650.3	18455.3	17046.4	14318.5	16064.3	16525.6	19997.7	19604.5	19477.6	21691.5	17878.7	22489.9	22882.1	21119.3	16977.7	8058.5	10233.6	17369.2	21731.7	15685.5	12192.4	14979.2	12230	20540	23641.4	16664.5	16246.1	14616	15921.9	23771.6	20063.2	19153.1	23915	11304.1
"200033_at"	5609.6	5984.4	4663.1	11566.8	7498	4078.5	6944.3	5624.9	3887.5	5725.9	6713.3	4808.9	5230.4	9029.3	3511.4	1112.5	3909.2	3492.5	4567.6	5557.3	2785.3	4239.3	5759.7	6269.8	5687.7	4886.4	4195.6	4630.3	6398.7	4486.6	3270.4	4746.6	5048	1799.4	1700.9	3851.8	5457.7	3442.1	6934.9	6783.7	4072.4	5682.4	7196.5	3840.3	7069.5	3222.3	5759	3733.9	4139.7	5759.7	5948	5794.2	3558.1	6090.3	4455.7	5449.9	5788.7	6068.7	8435.6	3648.7	3779.1	4399.5	7449.2	5106.9	4621.8	6978.7	7185.7	5779.6	6772.8	6241	4955.6	5297.4	5297.4	6311.9	5295.9	5173.3	5266.7	5073.9	5746.3	4505.3	6999.9	6771.8	7027.4	5639.3	5045	4904	4751.6	7210.4	4820.9	9567.7	5481.8	6293.8	2489.4	7828.8	5794.5	5115.4	6541.1	7253.5	6926	6077.5	8207.5	5935.6	7718.3	7281.1	3984.8	7347.3	5579.9	5579.9	6946.7	5173.8	6157.4	4590.8	5834	8310	8336.5	7863.4	2435.2	5355	4807.9	5838.6	6974.8	3713.3	4761.7	5713.5	5356.7	6483	7368.4	7389.2	7947.5	5136.9	5843.1	3731.6	4321.1	5279.7	5620.6	4489.8	8290.9	4181.4	5664.2	5101.5	6416.4	5524.6	3457.9	6022.8	9323.4	4008.5	3776.8	5330.1	7769.9	6271.1	7079.9	8084.4	5329.2
"200034_s_at"	8758.3	6911.3	7635.9	8336.1	8225	8950.7	14643.3	5645.4	6510.2	7819.6	13353.6	11048.3	11916.3	7282.6	9453.1	6346.3	12089.5	9179.5	5492.9	9773	11130.5	6234.8	18161.1	12368.8	6932.2	12354.1	8741.1	16599.1	14197.8	10930.1	3111.8	5206.7	8997.9	8010.9	108.2	5779.1	8982.8	9582.7	10913.5	14392.4	10827.2	9525.2	10129.9	10201.6	9993	10005.9	9148.2	11654.4	14521.3	9858.7	7951.5	5968.4	10921.3	18225.4	10151.3	6806.1	11299.7	5939	12824.7	10494.4	16920.1	6789	9207.4	7449.2	17460.3	12939.1	11475.1	8907.6	6488.4	11167.3	8277	11471.8	11471.8	10275.3	8775.2	10831.3	9586.9	8774.3	8471.3	8928.1	9257.4	8621.3	9651.9	8005.6	12956.2	7781.2	13488.5	7344.5	14000.6	10190.3	12980	8053.1	12881.4	12373.8	17100.5	9175.8	9215	9581.2	13705.1	15073.7	13959.9	7868.7	10720.7	8939.1	12767.2	8546	11603.2	11603.2	8475.7	12572.3	10890.8	10869.1	10039.6	7711.7	9130.4	8129.2	14968.8	7716.7	9698.9	13074.4	8956.9	12237.5	8330.3	9189.9	11025.7	10396.1	10417.8	13558.3	8026.5	9459.8	10734.2	12115.7	15276.2	9993.9	6308.5	7285.9	8551.4	8450.1	8466.6	6447.5	10841.7	7494.1	15109.1	12265.4	8340.8	9079.3	7602.7	10674.5	15116.9	9431.5	12674.5	14265.3	7270.6
"200035_at"	569.1	914.2	608.4	680.6	544.1	1189.5	1028.2	1042.4	935.1	743.4	2357.6	1122	1868.4	1061.1	869.6	1531	2046.3	1118.3	799.2	1140.7	898.3	995.2	1357	836.6	1629.1	1479.9	966	1093.4	879.6	2139.5	1383	1958.7	1863.1	1361.8	137.6	1841.2	891.8	893.2	1149.9	1216.8	799.5	1627.3	1201.5	824.7	1727	2100.6	2172.6	1754.9	2176.7	1185.1	1579.8	962.4	1025.7	1913.5	2284.7	1423.8	702.9	1938.8	577.7	1763	2700.1	919.2	2204.1	1258.6	751.2	351.9	998.8	725	793.9	882.9	781.3	759.2	759.2	613.8	735.1	1477.5	904	940.1	861.9	1710.6	1052.8	744.1	1163.8	857.9	792.5	875.1	1506.6	802.7	921.9	1288.3	991.4	680.2	888.7	1272.2	1188.3	1168.4	958.3	716.8	1269	1885.5	1764.8	891.4	764.1	1339.3	1041.1	999.9	742.7	742.7	1113.2	566.1	1146.9	847.4	914.7	868.2	549	1538.4	769.9	794.1	1195.9	799.7	877.4	860.4	1335.9	671	580.5	1137.9	1014	760.1	858.9	915	662.6	606.8	846.6	1370.5	415.8	821.4	805.5	721.2	976.7	1000.2	443.1	1185.8	809.4	991.8	1455	714.2	2037.8	646.7	527.2	1332.5	1345.2	822.8	870.3
"200036_s_at"	4195.4	2512.5	7815.5	2437.7	5417.4	2686.8	20490.7	5881.4	5463.6	8069.6	8714	8713.9	13977.6	6145.7	9307.1	3011.1	10006.5	10307.9	7388.2	8192	13916.2	7487.5	12907.4	14880.2	4994.6	12350	7519.8	25850.1	13942.9	10692.6	3306.7	4927.7	10463.1	4238.6	96.7	9538.4	4280.7	6866.8	8268.5	9525.7	5773.5	9458.9	6242	7944	12705.9	11468.5	12393.7	3709.9	8722.7	14376	7559.8	5779.6	4965.1	17980.3	6695.6	5700.4	9972.2	4040.1	6891.8	14176.5	13105.6	5577.4	7602.5	6002.4	11383.3	16596.6	7149.7	3847.8	7808.6	6261.1	4494.8	10532.9	10532.9	3616.4	5717.5	5857.5	8458.6	8498.9	4733.2	4819.7	9998.2	4646.7	4884.3	5320.1	7829.2	4849.1	6072.3	5186.4	13229.9	5894.3	10940.1	5916.3	9767.8	6823.7	8202	4765.2	6233.5	7255.8	14840.7	14096.5	10078.2	4403.4	6299.7	5824.4	11305.3	8149.9	12404.6	12404.6	5744.9	6668.8	5162.9	8647.5	7909.5	5760.8	11100.2	3382.1	5598.4	5123.1	8581	15981.8	6932.9	12225.5	6738.4	7819.2	12685.1	10119.4	8956.1	9657.2	10055.8	13050.2	11627.2	7681.3	12335.7	5079.5	6506.4	6113.5	8595	9851.9	6489.5	5387.3	7766	6620.7	10583.8	11054.5	4628.5	6723.8	10105.6	10346.7	16369.1	10235.5	9556	8726.2	4774.1
"200037_s_at"	2844.8	3765.2	2797.6	5830.4	4404.1	3467	3161.2	3725.6	2611.1	3941.1	2227.6	4458.1	3478.2	2093.9	3511.6	774.6	2962	2107.7	2812.4	4881.7	3661.8	3675.4	3048	3575.9	3120	2762.3	3836.5	3155.7	2678.3	4657.5	4899.4	5118.6	5533.8	7582.4	215.7	4650.1	5155.1	1931.3	3990.6	2301.2	2479.7	3414.2	2024	2955.2	2340.1	3877.6	2622.2	2064	4286.6	3252.8	2550	3368.8	3129.8	2954.6	3437.7	2311.9	3711.1	3066.9	3494.3	2376.9	3545.5	2762.7	6006.8	2607.6	4163.7	4690.4	5763.6	4811.2	2826.8	7701.2	2529.9	4384.9	4384.9	3750.7	3110	2833.3	4960.2	4100	4943.7	3231.7	2772.8	6022.4	2324.6	3470.4	4267.2	4057.2	7854.4	2584.9	3789.7	3301.4	2890.1	4780.3	4843.4	3729.8	3485.5	3016.7	3372.7	4631.6	3061.4	3068.2	4387.1	2882.2	3164.6	4021	4804.4	6314.8	3047.2	3047.2	4559.8	4451.8	2200.4	5347.4	4093.1	4807.2	3027.6	3070.1	3616.8	4077.7	2662	2928.4	4789	3766	5285.2	4422.3	2765.5	3426.5	2623.9	5938.8	3714.7	3246	4057.6	6609	2879	3131.4	2523	2324.7	6248.8	3163.8	2614.8	2902.6	4889	6176.1	4606.3	3307.8	2299.7	2600.1	2527.8	4269.9	5632.3	4607.7	3785.3	4081.6	3151.2
"200038_s_at"	6494.2	5898.5	8131.9	4458.9	12116.3	5991.7	22552	8831.2	10487.9	10102.2	19975.1	10629.4	21008.4	8942.3	11994.5	12366.8	18755	8277.8	8387.2	11353.2	20233.6	14601.2	25154.8	15049.8	9577.8	10930.8	7304.3	24428.6	18161.4	15956.7	11259.8	5324.9	15399.2	6632.4	901.8	19473.2	5292.8	9282.2	13361.9	13774.2	13225.8	11197.5	10516.1	12849.5	10360.2	10926	16491	13292.7	9039.6	14530.3	6258.4	11000.6	10191.1	18190.3	12728.5	9655.7	19423.2	7748.7	12251.9	16197.1	20309.3	6909.5	14698.6	8253.6	21961.2	17453.7	14952.7	11760.6	5718.7	14786.3	10664	13509.6	13509.6	8441.6	9749.9	12165	12849	11523	8702.8	8637.3	14855.6	9898.8	9710.2	9716.3	17767.5	7908.2	10201	10271.1	16199	14031.3	16417.2	10766.3	14392.4	16210	17582.5	10782.6	8420	9647.7	15236.8	25227.6	16771.7	8129.4	12979.9	10809.1	11815.9	8187.6	16070	16070	9680.4	11637.8	22835.8	16089.8	12250.4	12587.2	18218.2	7341.1	15073.3	11258.3	14976	18821.5	10615.5	16083.4	12523.6	11067.7	13275.8	15279.3	10200.9	13293.8	14084.8	10862.5	17540.5	20074.9	22937.8	12015.2	8807.9	9014	18698.8	18265.7	14866.5	11639.4	11907.8	8104.6	10925.7	18165.8	11246.7	13102.8	13423.7	15370.1	15017.6	7709.3	17064.8	21121.4	7897.6
"200039_s_at"	3272.9	2619.4	2947.9	1814.4	2975.2	1356.9	1519.1	6715.9	5339.9	4195	2617.9	1730.2	5081.5	4860.1	5832.9	2271.3	2528	11603.4	2515.2	3236.1	2176.5	5242	1026.5	2396.8	3268	3727.2	5550.6	2580.9	2031.3	3079.8	4058.6	3868.4	3454.5	2569	36.8	6007	2120.7	2521.7	2772.8	1630.9	2424.3	3125.8	4044	3063.1	7452.5	1714.7	5195	3037.2	2504	2926.8	3238.2	3409.5	2283.2	1178.5	4013	8956.2	2370.5	2901.7	2247.2	2690.8	3070.8	3420.2	2420.1	3192.4	2586.3	2537.7	2643	3078.7	1879	3383.9	3388.7	2129.4	2129.4	2466.7	3296.2	1873.9	2757.2	2104.5	2404.6	3183.4	1945.1	1734.6	1613.4	1902.5	1829.7	3855.1	2569.8	1452.6	2037.8	2319.2	791.9	1722.7	2340	1393.4	1422.9	2139.9	2635.2	2872.1	2331.5	2819.4	1922.4	3854.6	1289.7	3445.5	2401.6	2993.4	1231.9	1231.9	2092.4	1895.7	2280.8	1914.4	2605.7	3945.1	2520.1	3691.8	1882.7	2764.9	1556.9	937.8	2813.5	3385.3	3347.9	4378.9	2046.3	2043.7	3656.2	2416	2175.7	2948.1	3063.4	1969.6	3342.6	3542.1	3606.8	2560.5	2261.1	2634.8	2449.6	4627.3	3086.4	4245.3	1695.4	1767.3	2231.2	2949	2764.9	1919	2508	2836.1	1443	1474.5	2763.3
"200040_at"	2831.1	3431.3	2762.5	3300.5	2667.4	1670.6	3136.6	3809.3	2916.3	3367.8	2126.1	1952.3	3230.9	2355.4	1187.6	726.1	3324.5	2093.5	2069.4	5145.9	2470	3080.7	1881.2	3066.1	2615.6	3301.8	2250.6	2617.4	1994	2227.6	1474.2	2072.9	2805.4	1514.5	31.9	2980.1	2365.2	1708.3	2664.9	2374.4	2431.2	3173.3	3774.5	2921.7	3130.3	2556.1	3850	2073.5	2258.6	3064.9	2190.2	2512.5	3551.7	2087.7	3307.8	2095.9	2249.7	1117.6	1604.8	2360.6	3353.9	2272	2951.6	2953.8	5026.1	2578	2208.3	2068.5	2293.1	4292.5	2598.3	4097.1	4097.1	2383.2	2504.1	3053.4	3459.9	2961.4	2804.3	4237	3367.1	3135.1	2097	2851.8	2169.9	2953.1	2727.1	2118	3555.4	2766	2666.2	2767.5	4475.5	3144.6	2462.3	2683.8	2124.5	2610.4	2783.7	2836.9	2696.1	2835.5	2210.1	2483.6	4420.3	3889.9	3286.1	3286.1	3628.7	2553.8	2703	2865.6	3074	4631.5	2458.6	2095.4	1577.2	2878.7	2499	2628.6	2829.8	3240.2	3925	2755.3	2309.5	3277.5	1690.4	4004.7	2128.7	2580.6	2893.5	3606.8	2853.2	2996.9	3174	2415.1	2981.2	2863.3	3514.6	2843.9	3612.2	3052	1918.7	2821.4	2055.6	1842.7	2665.3	3405.9	4042.2	2675.3	2830.4	2421.7	2558
"200041_s_at"	7781.2	9096.1	8217.2	7857.2	6196.6	13935.5	8302.1	7948.8	4194.9	7222.1	7898.1	11049.1	5536	5079.7	4429.8	7398.2	6094.2	8204.8	6177.3	9337.6	7362	6506.8	5889	8481.9	4413.8	8448.8	5104.5	6093.6	5809.3	5947.5	5418.1	4458.4	6199.5	7638.7	876.7	8238.2	9612.9	4653.6	8196.2	4753.9	8783.5	6067.7	5737.3	7780.2	4800.1	6689.4	8568.6	10717.9	8803.8	5749	4272.2	4322.7	5048.8	9865.7	3992	9308.8	7454.8	8617.5	10134	5532.8	8757.5	5058.7	6263.2	5734.5	13518.1	8577.4	8832	5478.6	10513.7	7797.9	5714.4	10538.1	10538.1	5268.9	8601.5	6031.6	6875.1	5315.7	8072.1	6144.6	5033.1	5399.1	6162.3	5044.6	4911.3	5780	10189.6	6247.9	9362.5	7773.3	7876.1	4901.8	6025.8	5218.9	7442.2	5520.6	6618.5	7819.2	8690.8	5241	8409.6	6129.8	6276.1	11228.2	5101.1	7824.8	6304	6304	10313.3	4926.1	7608.2	7374	6470.8	5065.7	6904.3	5107.2	16317.7	6693.2	2800.9	5704	5607.1	5368.7	9389.9	8848.2	7510.5	4940.3	7367.4	6913.1	8253.1	7672.7	5740	6369.7	2645.8	7236.5	11881.5	9255.4	8267.1	7075.3	9408.7	7706.7	6301.9	5750.9	11235.7	8053.6	10045.6	6707.8	8988.2	6401.8	11146.1	4003.2	9138.4	8028	6348.5
"200042_at"	768.4	819.2	922.7	828.2	821.4	913.8	1363.2	1017.8	1418.2	1230.3	1439.1	1562.2	1521	1423.9	989.6	1745.1	1148	783.4	1504.9	1119.7	1494	1474.3	1076.4	1794.9	845.1	1081	1930.5	1559.8	2963.4	1095.8	601.7	1720.4	1205.7	731.4	1059.3	1116.5	1106.7	1369.4	964.1	1030.7	1944.9	877.7	1172.9	1740.2	1158.8	1434.1	1290.7	775.1	806.6	1253.4	1651.2	553.4	718.9	1143.8	1374.4	1206.1	1068.5	1851.8	1021.9	1267.6	1224.4	887.7	3904.2	1177.3	1147.3	1013.3	692.2	1141.1	983	1365.6	1148.6	1515.5	1515.5	1184.7	1109.2	1285	972.1	1664.9	949	970.3	1161.3	1765.2	954.8	722.3	1151	1241.1	551.2	1415.5	1375.8	1118.3	1180.4	1145.1	551.7	1031.6	1087.9	871.6	826.9	1246.3	1432.5	1102.5	717.9	1065.8	617.3	993.1	998	1445	1561.4	1561.4	914	785	1011.5	816	1330	1025	1357	1619.9	742	1132.5	1101	1263.3	1314.3	1448	1314.3	824.5	1110.9	1020.9	1694.3	1278.9	1374.7	964.2	1114.1	1787	1853.6	1061.2	922.1	1353.7	1098.9	1494.6	1401.1	1323	1104.9	1117.1	909.3	981	860.5	833.8	1330	824.3	1212.9	1431.2	906.8	1454.7	1387.5
"200043_at"	5328.5	4923.2	5775.7	5471.3	6060.9	4229.7	3491.5	3587.1	4192.9	4054.8	8629.5	3727.3	5419.9	4144.7	6608.2	4145.9	2896.2	2089.9	4835.1	6188.4	3950.8	3093.6	5086.5	8217.5	5465.6	4789.8	3557.4	2739.4	3685.8	5628.5	9069.8	10679.7	6373.1	4364.3	77.2	5302	5110.4	5828.5	6184.7	5677.3	4169.5	5030.8	4935.8	4553.8	4127.8	6105.3	5082.7	3335.9	3671.9	5714.6	8336.6	8714	8010.3	5594.2	4166.2	8964	6190.5	2842.6	3122.1	5283.2	4917	6422.9	5705.6	5526.4	6925.3	3348.3	5696.5	4421.4	6198	8176.5	4502.4	6826.6	6826.6	3802.1	6106.4	4452.8	5306.9	4543.2	4656	4495.8	3810.2	4452	4446.7	5349.4	4018	7398	5479.7	3544.6	4155	4061.3	5656.8	2944.5	8475.9	5482.8	3583.2	4091.4	3838.4	3686.6	5247.5	3872	3783.2	3492	5286	5312.1	6365.2	6856	6737.5	6737.5	7327.1	3269.5	5413.8	5337.7	5774.7	4939.7	3390.6	4342.9	4505	3889.1	5190.9	4220	5253.8	4357.8	4611	4409.1	5376.6	4798.2	4595.7	8609.1	4137.1	3699.7	4712	5339.6	4790.4	2281.7	7335.9	4198.7	5528.2	3480.8	4498.9	6423.4	6021.1	4683	6118.9	3953.9	4357.7	5370.3	3402.6	3135.4	5425.7	3277.2	6580.1	5766.8	4000.7
"200044_at"	3683.2	2217.8	2023.5	1494.8	1615	1196.9	2362.9	2471.5	2932.7	2547.8	1961.9	1784.2	2992.2	3023.7	2318	1681.1	3163.6	4389.6	1419.3	3684.7	2189.8	1599.9	2712.9	2176.5	3549.9	2086	2517.1	1535.1	2282.3	2335.5	1723.5	3833.3	3110	1809.2	2573.6	1919.1	1824.6	1738.8	1741.4	2014.6	3418.2	2840	2168.6	5458.4	3610	1450.4	2705.3	1736.3	1829	3230.4	4085.1	1761	4662.2	2421.1	4886	1922	2744	1104	1986.5	4097.9	4760.1	4942.7	3773.1	2238.4	3018.6	2240.9	3645.3	1506.1	1663.7	2973	2542.8	2018.8	2018.8	3769.7	2123.9	1873.6	3041.1	2683.3	2189.2	2794.5	2423.5	2143.7	1974.7	2773.6	2315.9	3471.6	2287	1547.2	1750.1	1752.7	3107.2	2901.8	3848.9	3091.4	2127	2171	1665.6	2416.4	2162	3545.1	1512.9	2768.1	1935	1466.6	3838.3	2595.8	2608.7	2608.7	2427.6	1834.2	1999.9	2972.7	3052.3	1914.4	2255.4	2910.1	1857.8	2058.3	2343.6	2919.6	2416.7	3889.1	2125.1	2434	2000.5	3703.5	2133.6	3279.6	1738.2	3976.1	3132.4	4042.7	3272.3	2063.2	3660.5	4461.2	2359.8	2060.7	3835.1	3259.4	3506.2	3216.1	2516.3	2937.3	1788.2	4304.4	1837.7	3334.4	3176.2	1864.1	2095.2	2645.4	2905.9
"200045_at"	1633.7	2138.3	2753.6	776.6	1398.9	1116.1	1295.2	2612.4	1996	2358.8	2587.3	2303	1821.7	1397.9	1271.6	1439	1954.2	2949.8	1868.3	2048.3	2531.3	1539.7	963.6	2134.1	1901.4	1982	991.1	1963.9	1865.3	1510.3	1049.5	1966.8	986.1	1515.5	1002.9	1757.2	2346.1	1197.7	1904.5	1285.7	840.6	1471	2009.5	867.2	2195.8	1889	2251.1	1341.6	1665.3	1185.4	1742.6	1102.9	1240.9	1338.6	1589.5	2970.3	1231.3	1419.5	1410.8	1316.3	1774.3	1511.2	1644.2	2069.7	1696.2	2417.4	1841.4	1556.8	2791	3197.6	1955.1	2389.4	2389.4	1755.3	1567.8	1401	1822.2	1633.3	2056.1	2196.4	1025.8	3367.1	1171.6	1945.8	949.2	1952.4	2136.3	1194.7	2181.4	988.1	1023.7	1214.3	2048.9	1188.8	1034.8	1467.8	1447.5	1989.3	2669.4	1764.6	1467.9	1713.2	1371.5	2449.5	2095.1	1958.2	1697.5	1697.5	1709.1	1248.7	1758.8	1845.9	2140.1	1295.2	1011.7	1317.4	1476.6	1471.1	1054.3	1110.9	1142.4	2186.4	2402.3	1242.1	2659.2	1080.5	2759.9	1792.8	1476.9	2388.1	1622.9	1887.5	1184.4	1830.1	2661.7	2339.2	1343.2	1905.3	2662.3	1898.9	1782.3	1920.8	1499.6	1599	1529.5	1882.1	1511.2	2011.9	1400	1798.8	2248.7	1155.1	1493.6
"200046_at"	2345.4	1963.6	2089.3	1012.8	3395.5	932.1	3128.8	3187	2210.5	3119.6	1481.3	1146.3	3500.1	4257.1	2614.5	1033.5	1317.3	3020.9	2864.6	1990.2	3785.9	3372.3	1869.6	2378.4	2455.6	2141.8	2626.3	2337.9	2091.7	2136.1	1907.4	3745.4	2498.9	539.4	171.3	2300.2	2569.3	2343.4	2269.4	3030.3	1788.4	2581.9	2915.1	2028.6	1915.5	2597.1	3014.8	1780.5	1113.1	3025.1	4016.9	2686.8	3707.4	3765	2206.4	3121.6	2808.7	1597.9	1864.6	1628	1466.8	3673.2	3284	2421.7	2797.1	2113.2	3240.6	2369.1	2483.9	4012.4	1857.4	2923.3	2923.3	2887.9	3014.8	3045.7	5233.1	3507.8	1786.3	2694.2	2100.7	5035.1	2997	2770.5	3231.3	3525.8	3087.8	2299.2	2683.6	2207	4768.3	2533.3	3665.4	1538.9	2646.8	2634.3	2812.2	1620.8	2511.8	2765.4	2486.6	3059.1	1981	2027.9	3497.7	2963.8	3143.9	3143.9	2039.5	1724.2	3699.1	2701	2396.8	3329.2	2108.3	3129.6	972.1	1792.5	3053.9	3718	2777.2	3354.7	3492.8	2840	2166.3	1841.7	2998.5	2828.4	3232.1	2622.3	1912.8	1966	2718.8	2795.8	3153.4	2240.3	1892.9	3949.7	3312.9	3616.5	3237.9	3658.5	3043.2	3226	4629	1674.2	2682.6	2070.4	3016.6	2989.2	3015	2571.7	4713.5
"200047_s_at"	3273	2656.6	3080.4	3765.8	2459	3583.3	2852.6	2692.8	2651.3	2665.4	1744.9	1814.4	1926.3	2102.6	2486.9	3236.1	1893.2	1979.2	1989.5	1562.4	2495.2	2337.8	1945.3	2606.9	2408.9	1929.2	1697.4	1272.5	2383.8	2371.2	3390.1	2432.6	3198.7	3512.4	34.9	5073.7	2728.1	1999.1	2096	1777.3	1991.5	2369.8	3112.7	2435	1108.5	2604.8	1621.6	1524.3	2562.9	1915.6	1556.4	2965.6	3661	1666.7	1583.7	2101.7	2369.7	1797.5	1632	3107.7	1556	1811.4	1174.2	2473.2	2502.3	3341.1	3796.6	1954.4	3760.8	3802.1	3142.3	2159.8	2159.8	1977	2568.5	2154.7	2739.7	2281.8	2332.1	3208	1690.8	2537.6	1561.1	2250.6	2454.3	2421.7	3520	2706.4	2498.3	1951.7	2442.2	2430.4	2396.6	2914.1	1514.6	1912.9	2106.8	1790.9	2759.4	1806.6	2213.5	1859.6	2188.4	2855.9	2630.7	4875.2	2743.8	2743.8	3459	2453.1	2772.7	2423.3	2632.8	2361.8	3128.5	2173.6	2189.3	2223.4	2370	2277.6	2466.2	2887.7	2297.2	2330.1	2576.2	2370.5	1849	3403.9	2126.2	3027.3	2497.6	2111.3	2741.7	2456.6	3967.5	3328.8	2787.2	3284.5	2126	1948.5	3073.1	2776.7	3311.1	2381.3	1474.9	3672.5	2244.2	1943.2	3156	4023.4	3238	3033.9	3253.4
"200048_s_at"	3812.2	5435.8	5798.8	3011.7	4792.6	2382.9	5374.9	3930.8	4469.6	5278.1	4828.1	4134.9	5686.5	4323.6	3259.1	3873.9	4940.4	4574.2	4129.8	4004.8	5788.2	4648	3804.1	5871.8	5751.5	4767.7	5159.8	6318.1	4247.3	5097.6	6681.9	6194	3260.9	3116.6	89.5	3499.3	3198	3408.3	3979.3	4952.7	5569.8	5183.3	3924.6	5327.4	6157.5	3963.1	4974.1	3274.4	4336	3316.8	6534.8	6735.2	4817.6	6712.2	10205.2	4897	4716.8	4612.7	4940.2	6623.2	6384.9	5562.5	5634.9	5316.5	3798.6	4783.7	4837.3	3495.9	4863	4600.4	3637.1	3359.2	3359.2	3809.7	5152.1	3846.8	5551.2	3628.5	4185.6	3770	3428.7	3288.2	4325.8	4776.2	4513.1	5306	5604.6	3769.3	3744.3	3243.3	3582.8	3747.5	4390.4	4809.6	4335.1	4484	3776.6	5988.8	4058.8	3303.5	5536.7	4779.1	3511	1744.8	4207.9	4877.9	4626.6	4626.6	6022.1	4692.7	4960.2	3588.8	3706.6	5720.8	3811.1	4155.8	2351.5	4870.2	3722.5	5026.1	3699.6	3210.4	5153.2	4477.2	3989.4	5437.2	3350.4	4152.7	2797.4	4484.5	3720.3	5783.5	6095.6	11967.5	6839.5	5394.2	5030.4	5256.2	3022.3	5336.2	3745.5	3731.3	5812.9	3351.1	5723.4	3458.3	4210.9	4721.8	4187.9	5573.5	3732.2	3230.6	5384.1
"200049_at"	731.8	814.1	547.5	785	633.4	486.8	708.6	862.3	482.3	968.7	283.2	786.1	658	991.2	466.8	1095.5	358.3	615.3	465.9	824.1	596.1	262.9	422.5	632.6	601.2	492.6	649	452.9	500.2	536.5	382.8	439.3	584.8	590.8	66.9	589.7	615.7	618.6	543.1	509.5	470	474.4	506.8	437.5	594	504.7	946.8	283.6	631	696.4	471.7	438.7	730.3	518.1	693.2	826	687.7	473.7	858.6	645.6	753.5	597.6	688.5	600.5	812	743.9	707.6	514.2	572.5	669.3	789.5	788.4	788.4	640.2	391.2	541.9	422.8	667.6	615.5	726.3	661.2	747.8	522.6	775.2	616.2	545.8	557.6	641.9	785.9	591.3	819.5	716.5	719.7	646.9	664.8	504	711.5	790.2	554.6	608	610.7	465.9	540.6	555.6	643.6	1097.3	808.3	808.3	761	640.9	749.5	467.3	601.6	906.2	781.7	770.8	554.3	540.7	576.1	461.5	962.1	581.2	598.1	523.3	784.5	816.5	700	1162.1	1194.2	1609	1344.8	1169.3	561.1	607.3	1115.2	789.5	787.4	559	693.7	764.4	799.3	822.5	509.8	1012.8	551.6	829.3	512.2	685.1	1317.1	987.6	1188.2	802	849.6
"200050_at"	1612.4	1873	1929.2	901.8	1939.6	1411.8	1746.8	2253.2	1707.7	2935.9	719.8	861.6	1748.8	2131.2	1194.9	938.1	2533.6	670.9	1332.8	2945.1	3309.2	3167.9	1471.2	1483.3	1456.1	3191.7	1905.6	1121.2	1008.6	811.5	1553.2	2220.1	3181	2424.4	59.8	2961.7	2635.5	1528.6	2253.5	1069.2	1716.6	1513.6	1978.6	2010.7	1711.9	1177	2206.2	1267.7	2577.7	2803.2	1462.1	1639.8	1951.6	1248.1	714.2	3278.7	1661	1110.6	949	2995	1639.1	1563.9	1476.7	1793.8	1909.2	2349	2281	1248.2	1724.9	2266.8	1478.2	2372.4	2372.4	2734.4	2143.1	1746.3	3054.8	1296.5	1603.3	3592.9	975.9	2274.9	1094.6	2082.4	1282.4	1298.7	3389.7	1494.2	1974.1	1016.8	1429.5	1258.7	3011.4	1707.8	983.4	825	2592.2	3054.8	2380.3	1864.3	1797.1	1909.3	1500	1793.6	1957.3	2524.4	2258.7	2258.7	2277	1372.5	2342.2	2216.7	5255.7	1662.9	2471.6	1014.2	2377.5	3576.3	2274.6	1307.7	1161.9	1441.1	1342.3	2695.9	2031.3	2205.2	1445.4	1171.2	1028	1457.3	1490	3263.2	1538.8	1166.8	1776.5	1357.5	2471.1	1790.5	1472.1	1658.1	2163.9	2410.6	1630.5	1377.8	722.9	1828.3	884.7	1980.9	1373.1	2844.6	1274.6	1570.4	1321
"200051_at"	423.2	632.4	383.7	696	315.4	1062.7	506	421.3	328.1	688.2	1205.9	978.7	561.9	568.8	607.3	1253.3	619.3	979.5	687.7	512.3	942.7	1044.2	859.1	844.1	876.2	948.8	866.5	613.2	733.6	1162.9	1330.3	877.2	1055.6	1240.7	307.7	646.1	636	708.8	645.6	534	467.8	596.1	894	364.5	743.6	1104.5	601.2	1845.7	1171.5	736.5	533.8	592.6	543.9	614.3	352.8	519.7	470.1	948.3	566.7	511.9	391.6	522.9	796.5	387.2	279.6	412.5	411.2	276.9	570.8	392.7	306.6	499.2	499.2	397.5	444.4	349.5	411.5	229.4	449.4	214.9	284.6	336.9	321.1	276.1	381.2	401	589.7	506	543.5	330.4	379.5	370.8	382.1	330.7	432.5	407.4	336.6	428.6	404.7	515.8	406.3	440.3	472.6	375.2	350.3	492.6	329.4	329.4	389.4	397	301.8	388.7	390.5	355.3	296.3	458.8	840.2	271.8	357	389.1	365.9	482.2	484.9	463.1	502.5	339	437.2	369.6	476.4	425.9	543.2	403.5	558.2	637.8	433	545.3	420.4	464.1	295.1	281.7	365.8	452.7	638.8	547.3	411.2	409.9	307.2	346.4	657.9	512.5	616.9	234.3	381.8
"200052_s_at"	1378	1786.4	3011.7	955.8	1578.7	1012.7	1285.3	1647	3507.5	2771.3	2262	1642.4	2668.9	1694.8	1358	1008.2	1761.3	1745.7	1815.3	3484.3	2452.6	1322.7	875.3	2159.1	1552.7	2297.1	2007.2	1814.9	1135.5	1381.3	553.5	809.5	455.2	510.9	484.6	837.2	1178.6	1282.9	1731.1	1568.8	2128.5	2706.9	1730	2539.2	2103.5	1382	2908.4	997.3	1249	1225.1	2316.6	1932.7	2220.7	1749.8	1368.1	2050.6	966.5	1804.1	1626.3	3020.6	3214.4	2397	2177.5	3121.5	1772.8	2098.6	2469.1	734.6	1985.1	3089.2	1619.2	2445.1	2445.1	2350.3	1779.2	1209.8	2720.4	2628.9	1572.7	2662.7	1381.8	2000	956.5	2546.1	1614.4	2541.1	2289.6	1173.4	1828.8	1124.4	1405.6	1546.3	3102.4	2763.9	713.7	1296.2	1826	2891.9	2538.8	1911.9	2158.5	2240.5	1343.2	1208.8	2550.8	3256.7	3080.9	3080.9	5666.1	1545.8	1978.6	2059.2	3178.8	2208.5	1670.3	2024.2	860.9	2052.9	2326.7	2268.1	1704.6	2198.9	2487	1965.8	1886.5	3272	1987.2	3157.7	1222.6	2145.1	2177.4	3110.2	2570.2	4678.4	4060.2	2956.1	2062.3	2196.8	2145.6	2692.3	2245.2	2378	2542.5	1719.9	2423.5	1614.1	1650.8	3074.5	2232.3	3035.6	1873.7	1204.2	1912.7
"200053_at"	776.9	901.9	778.4	1005.6	546.7	774.9	1213	882.7	729.1	636.2	1471.2	1814.8	1381.7	768.4	827.3	1584.9	1092.4	1123.5	1517.9	1011.8	774.7	970.7	1425.2	851	1301.7	1447	2298.2	1250.1	1059.8	1759.2	933.4	917	1283.5	1388.1	2579.3	1397.3	1239	1026.7	1363.4	1278.6	823.2	1596.2	1237.3	972.6	1789	1881.8	2290.4	1725.8	1486.4	1249.8	948.2	945.7	1461.2	1783.6	1534.8	1091.3	1195.6	1594.6	1048.2	1155.5	2610.4	953.4	2100.7	1160.3	844.2	673.6	789.9	1041.9	924.3	760.4	903.5	1496.2	1496.2	1263.9	913	1042.7	834.9	811.7	892.5	1145.2	897.9	642	1138.4	936.4	864.5	980.4	986.5	848.9	1529.5	753	1209.8	515.4	1849.9	1402	1014.9	1133.3	899.1	1053.3	925.8	1625.5	1372.1	1308.1	561.9	928	832.5	915.1	777.5	777.5	1402.5	1012.1	958.4	719.4	1124.7	832.4	510.5	1310.8	1124.5	812.7	1502	1620.8	610.7	799.3	2056.8	721.5	1026.3	1751.9	946.8	1081.7	1414.1	1171.4	976.5	1168.8	1156.6	934	1443.4	1635.1	834.3	834.5	1169.4	654.7	852.8	996.7	1272.9	1062.6	948.8	1143.5	1290.4	764.9	1259.6	1540.3	1370.7	937	767.8
"200054_at"	474.5	1004.1	484.4	385.6	380	564.2	365.7	566.1	403.9	683.4	708.5	282.5	385.3	418.6	242.8	858.3	604.9	518.5	479.2	280.9	484.3	700.3	394.8	423.4	614.5	581.5	788	275.1	654.5	731.2	1006.4	1149.9	649.4	916.6	87.8	637.8	411.2	528.9	338.1	389.6	384.7	582.8	536.1	387.7	750.7	811.7	441.9	725.2	720.6	504.9	828.4	679	399.2	287.8	280.3	743.8	308.9	444	476.6	346.9	264	266.1	182.9	563.1	283.4	431.7	530.9	434	518.8	349.5	386	447.8	447.8	382.7	613.9	393	560.4	365.5	571	274.5	266.3	368.3	278.9	362.8	549.1	410.8	674.5	369	562.5	333.3	267.8	307	571.8	342.3	292.2	584.5	524.8	377.4	327.3	495.1	449.5	444.7	294.8	653.6	705.1	806.5	337.7	337.7	360.6	349.7	387.8	442.9	263.5	400.2	226.4	503.8	557.8	290.8	653	339.4	485.6	482.9	455.1	438	371.3	567.4	494.2	436	505.7	410.8	488.2	757.4	719.5	696.3	573.5	481.8	752.4	742.9	492.8	346.3	397.9	453.9	446.6	326.4	307.1	533.9	623.6	312.6	514.5	762.5	479.3	401.5	1129
"200055_at"	3596	2940.7	1520	3358.4	1868	5166.6	3254.3	2539.6	3282.5	2874.4	4276.2	2722.8	2795.7	1876.4	4499	2562.6	3392.7	2438.3	1598.1	3894.9	3876.9	3658.9	2440.1	3334.9	1979	3313.7	4532.5	2542.3	3698.6	2265.8	3126.9	4981.3	7873.4	5397.1	168.2	8037.3	2302.5	2127	3317.2	2328.1	4534.7	1834.7	2282.2	5944.7	5676.1	6007.9	5419	3921.3	5679.2	5557.6	3923.3	1803.8	2956.5	3129.3	3954.3	1410.9	2819.5	2764.9	2139	3574.9	2002.7	2546.6	3580.8	2045.8	1956	3219.8	2311.2	2002.3	2735.6	1615.9	3007.4	1645	1645	3084	2826	2816.2	2942.4	2514.3	2985	2353.4	2693.4	1204.9	2946	1945.1	2123.9	3147.3	2434.1	2101.4	2822.1	2366.2	2490.8	1578.9	4121.4	2217.1	2328	2784	1749.3	2716.2	3114.2	2499.1	3157.3	2098.9	1940	2242.9	1564.7	2966.9	1700.6	1700.6	2080.8	2789.3	1715.4	2247.1	1404.2	2105.6	3061.7	3500.2	3680.6	2773.5	2999.7	3572.9	2600.7	3368.6	4444.5	4050.1	2260.4	1781.4	3137.4	2976.6	1700	3479.8	1691.2	1311.5	3705.5	2145.3	3625.3	2669.7	2785.6	3991.6	900.2	3030.9	2335.1	2010.5	2726.4	2367.6	2876.2	2592.3	2298.7	2833.7	2331	2406.9	2579.6	3446.5	3814
"200056_s_at"	349.1	248.8	431.3	161.4	292.9	97.6	427.4	345.6	555.6	303.9	148.2	126.2	250.1	256	230.2	287.6	225.9	294.4	190.6	463.2	299	160.8	361.1	284.5	223.5	188.1	208.7	282	231.8	209.4	280	262.6	267.2	167.1	1018.5	413.1	257.1	266.7	171.1	206.3	296.4	452.1	178	287	194.2	417.5	291.2	55.6	85.8	363.3	245.1	270.8	595.2	455.6	346.2	305.1	473.3	170.7	249.8	695.3	290.2	300.4	242.1	400.8	215.9	550.3	406.9	277.8	377.6	493.5	443.8	435.2	435.2	599.3	274.2	308.3	429.3	437.7	340.5	202.7	316.3	370.9	289.3	485.8	403.6	341.4	238.1	251.7	283.7	354.1	407.3	463	388.3	403.4	198.5	227.6	399.3	403.7	396	512.4	250.9	334.7	272.6	345.9	440.6	594.5	498.2	498.2	171.5	328.5	169.3	369.7	425.5	417	444.7	145.3	129.5	432.4	538.1	421.7	335.6	312.8	268.7	270.6	307.9	427.7	340.4	578.4	337.5	415.6	295.1	520.6	482.2	259.5	647.1	422.1	461.4	396.5	264.9	382.8	387.7	723.2	320.2	305.4	174.8	349.8	808.5	516.3	332.4	469.4	554.3	237.6	503.1
"200057_s_at"	6395.1	7047.1	6950.4	7592.7	5827	7648.2	8649.6	5837.7	6803.5	6298.3	6915.5	6643	7480.1	4122.4	7060.4	2246.3	10682	7689.3	6562.6	12454.6	14856.7	9025.8	7765.9	7970.2	7645.8	9058.1	8814.7	6997.9	7050.2	9767.4	5923	5249.8	8395	7891.4	225.1	7537.4	4746.3	6890.7	6070.8	5526.5	6410.7	6271.7	5691.7	5621.6	8560.3	6271.1	6750.5	5903	9345.1	7122.2	4301.5	5235.5	6005	8206.9	5412.6	4872.7	6420.3	3976	5878.9	7445	9748.2	4771.3	7145.7	1959	7541.8	4040.6	6330.8	5999.1	5938.2	8285.6	6043.1	7161	7161	4846.7	5294.1	5311.1	6588.5	5967.8	4715.3	9674.4	6880.1	6967.2	5396.4	6282.4	6297.9	5786.5	4836	5899.3	8328.6	5181.6	6826.6	6082.3	10056.6	4739.6	9854.7	4801.3	6244.3	6844.4	6029.8	7642.3	6949.5	5976.8	5889.5	5829.5	9044.6	10519.6	5542.9	5542.9	6906	6256.6	6350.7	4616.1	6020.8	7694.1	6946.8	5398.6	7434.1	8916.9	5283.2	6632.6	6572.6	8460.6	7024	4375.3	5289.3	5953.6	5056.3	10138	6495.2	7622.4	7918	5541.2	5739.4	5384.8	5922	5591	7590	6525.7	6724.4	8296.4	7702.3	4320.3	7390.7	7598.4	5739.5	5978.3	6134.7	5401.4	10132.6	4546.7	9301.1	9265.2	5993.4
"200058_s_at"	3322.2	3538.1	2379.8	3555.9	1731.2	2820.6	2278.9	3464.1	2402.9	3780.9	4958.9	2834.9	2892.1	3891.7	2607.7	970.7	2923.7	2959.5	2801.2	4617	3039.7	3119.7	2425.3	3082	3187.8	3404.2	2454.3	2889.4	2204.3	3644.2	2021.4	2499.3	3047.4	2833.6	107.4	3489.6	2840.1	2073.4	3368.6	2559.4	2505.6	3478.3	3329.3	2834.7	2346.1	2076.2	3313.5	3051.6	3512.9	3023.4	2501.3	2155.2	3022.9	2126.8	3309.2	1936.9	2820.4	3236.4	2793.7	3521.6	3836.4	2246.8	2774.5	3580.9	4632.2	2702.6	2552.2	3419.4	2927.9	3061.8	2178.8	4179	4179	5130.4	3224	2240.5	2671.3	2904.8	2369.7	3672.7	1926.4	2915.1	1585.8	2367.9	1883.2	2925.1	3519	2054.2	2260.1	2495.7	2518	1628.8	4560.8	2736.1	2084.7	1656.9	3906.7	2854.2	2260.7	4112.4	2012.1	2191.4	2271.7	2836.8	5124.4	4330.6	3331.8	3331.8	2753.9	1804.4	2625.4	2534.1	3590.5	3209.2	2274.2	1716.3	2199.5	3296.1	1973.3	1774.4	2123.2	2184	4797.7	2566.6	3290.7	2346.1	1571.2	3930.5	1716	3310.1	2055.3	4012.7	3148	4079.5	2543.2	2661.1	3436.6	2867	3290.5	3369.2	2589	2987.9	2825.3	3905	1484.5	2237	2286.3	3074.4	3691.4	2735.6	3710.5	1969.9	2623.3
"200059_s_at"	3854.3	2413.8	6408.5	1016.9	4485.1	980.1	5885	4755.1	6368.9	2770.9	2957	3146.4	5585.9	7562.5	4956.5	3700.3	7838.8	5880.8	6551.2	5800.9	6975.8	3086.3	4190.5	6151	8504.4	5940.9	2370.6	7232	5217.4	3085.7	1648.4	2164.3	1476.8	1155.9	90.8	1514.4	3548.3	4433.9	4182.6	3766	7230.1	5067.5	3631.6	8845.7	4156.5	2531.8	4253.8	1109.7	2396.7	3987.3	5502.1	3794	6977.2	6753.9	8890.7	10058.6	8832	2569.6	5975.9	8567.3	8012.1	7910	4438.9	5760.5	5843.3	6852.8	7808.3	5505.3	4078.9	6039	7190.7	5405.1	5405.1	5726.4	5691.2	5938.5	5605.7	7814.9	4030.5	11698.8	7450.8	6189.7	7054.5	6825.6	7710.8	4672.6	5010.9	4356.7	4663.4	9662.1	8685	8346.8	5706.7	5818.6	7143.9	5472	7543.9	5398.5	4189	4042.4	3303.5	7793	5818.4	3675.6	5277	5952.6	7249.5	7249.5	5011.4	6072.8	2977.3	7855.1	5111.7	5187.9	6693	3121.5	658.8	7938.8	10804.9	7667	6116.8	6376.4	2977	5758.9	4678.3	5306.2	5030.3	7337.5	3885.6	7370.4	4483	6174.3	8164.7	6174.3	3652.6	6626	4804.5	6256.3	7805.3	6808.4	6725.8	5425.6	7104	5476.8	3471.9	6109.7	6947.7	7784.3	5787.1	6364	3637	4152.6	6554.4
"200060_s_at"	2242.1	3191.4	3556.4	4862.2	2099.8	3632	3091	2812.8	2256.2	3570.8	3014.2	2485.5	1670.7	1739	2107.5	2127.5	2019.7	2947.6	1750.9	2967.8	2742.6	1869.7	2758	3113.3	1855	4582.2	3534.5	1606.8	2016	2527.8	5067.6	2035.6	3770.4	4060.4	266.9	5434.2	3530.8	2242.3	2337	2285.2	1890.3	2179.9	2597.8	1879.7	1678.5	2776.3	2663.5	2443	2146.2	1811.8	1366.4	3654.5	3442.5	2890.4	1621	3148.9	3646.3	3759.1	2431.3	5770.8	2120.1	2689.4	2459.9	2137	2992.2	3869.7	3165.1	3093.2	3376.4	3536.7	2783.7	4449.1	4449.1	2220.9	3356	2324.3	3437.7	2181.3	3177.2	4818.3	2681.2	3103.2	2570.9	2533.8	2616.2	3596.9	4086.4	2116.3	3262.5	2062.9	2536.3	2354.8	3505.8	2511.4	2074.7	2379.2	3688.4	3080.4	2624.5	4083.6	2373.5	2434.8	2593.5	3369.6	3606	4138.5	3428.7	3428.7	3231.4	2997.9	2921.7	3801.4	3773	2593.5	2375.9	2628	3525.8	2250.8	3002.5	2371.4	2789.8	3211.2	3379.1	2747.7	3930.8	3047.9	2428.5	2659.1	2632.5	2909	2383.5	3154.5	3126.4	4533.2	2325.9	2614.1	5311.4	2381.1	3037.9	3097.9	4422.7	4430.9	3969.4	2933	2358	3704.3	3232.8	3110.8	4710.4	2566.9	3402.5	4147.7	2434.4
"200061_s_at"	13232.5	14434.6	15210.9	15233.4	14177.1	21402.5	26395.5	13784.6	10882.9	14527	35048	17247.8	27842.2	16307.9	17541.8	22401.1	20767.6	22708.9	16204.5	15031.7	22364.3	14029.5	34154.8	21209.5	14100.2	28189.2	23153.1	32106.5	24818.4	34664.6	19173.5	27430.8	36706.8	26952.5	1607.3	51950.7	14341.6	22521.3	24738.2	25205.8	22958.8	13282.1	19147.5	16834.6	18349	20668.6	21193	29430.9	25382.7	21448.1	16800.2	15567.4	16316.1	27028.5	19514.4	14814.6	19412.3	15236.1	20635.6	22123.7	25782	16259.4	19935.6	12098.1	31111.1	26951.5	19622.3	22430.9	14614	17674.7	12603.7	15746.9	15746.9	13181	18637.3	18340.8	14731.1	13586.1	13104.7	14907.3	18848.1	10140.9	19299.3	13945.6	25524.6	14911.2	23901.5	16368.4	24015.6	23321.5	17798.9	14274.1	15257.4	26894.2	27575.7	16980.3	12961.1	18156.4	20269.7	17378.4	21069.7	15970	18790.1	15110	16656.8	21170.7	19930.2	19930.2	20922.3	19263.3	22340.4	19602.7	15957.3	20178.9	19088.8	19739.9	33016.3	14339.1	23851	17393.6	14290.1	18911.9	12991.6	13343.9	23386.8	17522	19066.6	16679.6	19499.9	16760	21243.8	18531.5	22864.6	21788.4	10643.4	13588.5	23885.2	18774.1	15043	12787.5	16373.6	12063.7	27394	19980.3	22391.7	19657.2	14021.6	15945.4	21196.9	18398.2	18551.2	21931.1	14203.8
"200062_s_at"	17666	17216.2	12795.7	17612.6	19207.8	18825.2	30043.3	13169.7	11935.5	20790.9	23563	28890	31644.2	23925.5	28007.2	17581.7	24059.2	38993.2	28679.8	16072.3	32131.6	23697.5	33075.7	24024.7	25262	24136.5	18813.5	40880.5	33255.5	38170.8	31099.8	22591.5	29075.4	22769.7	67.2	34524.2	21559	24912.1	23970.3	21452.8	19974	18192.7	14518.6	18368.6	22192.1	16757.6	20619.5	20979.5	24416.6	21064.1	16394.8	18374.8	18991.8	30381	16201.2	25762.2	33471.1	20607.2	26511.6	33612	24499.5	15513.8	22058.1	11804.4	35003.3	31535.9	21574.8	14066.5	15633.7	19322.3	16887.8	24897.7	24897.7	8540.6	19059.4	16846.5	17908.2	17410.3	15180.4	11434.3	17897.6	13188.4	11972.5	14638.8	31637.9	14618.5	24702	16147.8	31119	21513.9	21043.4	15736.9	19450.9	18831.5	24685.2	16523	20452.9	19017.9	25550.9	26209.4	25297.2	13982.1	18316	16734	21773	18073	23898.5	23898.5	20395	21268.5	20758.3	23860.9	19755.4	18955.1	19334.4	17816.1	29859.4	18547.2	26028.4	23410	20659.2	24700.8	19594.8	21394.5	18040.5	17666	27608.5	22400.1	22368.6	27126.4	28164.7	27952.3	32523	12097.5	12573.4	16673.6	27982.7	14982.7	24521.9	12067	23951	13560.8	34058.5	23805.4	20405.8	24134.9	18873.7	18501.3	26076.8	21171.5	21861.8	27712.2	16541.7
"200063_s_at"	8711	8893.7	5286.8	7827.7	6966.3	11831.1	13693.2	5855.1	5619.7	8003.5	9421.7	8357	9719.4	8945.5	8776.2	5017.9	11621.5	9831.9	9200.5	11856.8	8798.2	12467.6	14740.5	10875.8	6658.3	12129.9	6552.7	16440.1	9979.7	10451.2	14745.6	10786.3	24656.2	10003.2	712.6	28978	8716.1	8610.2	10402	9101.2	6976.5	6184.8	9771.5	7444.8	10395.7	13510.4	9780	7758.7	9315.8	14499.8	6996.4	9206.9	6203.2	14083.6	6596.7	7198.7	9506.7	10799.9	10290.2	9474.4	11148.7	6403	11142.4	5151.9	12281.9	11094.3	8265.3	13318.8	9491	8706.6	9489.8	6915	6915	5753.8	6798.6	8556.1	7422.2	7188.6	8867.3	9212.8	8307.2	6947.4	5699.8	6509	9900.5	6213.9	9510.5	8878	12673.6	8723.6	11666.5	7404.1	6967.1	8407.4	10140	6905.9	8080.1	8164.9	7644.2	12979.9	9523.2	6136.2	7176.9	5781.6	9145.8	7677.3	14426.5	14426.5	10643.6	10133.5	9147.9	7761.5	7522.7	9777.7	12308.1	6130.2	6640.3	6362	7611.7	10887.3	6751.9	10163.5	6747.4	11036	7439.8	8917	7075.6	11107.6	6837.9	10262.7	8300.4	13993.6	14703	9515.7	8310.3	6356.4	11485.9	10425.4	8532.4	8341.3	9952.5	6527.4	9567.4	9118.9	6272.2	7130.8	7293.9	9814.9	13724.9	8731	11947.5	9833.3	9198.3
"200064_at"	10151.2	6985.3	18815.1	3892.7	11093.4	3985.7	18478.2	10779	11319	16597.2	12027.7	20661.7	16793.9	15630.1	15888	2126.4	11327.7	22350	15064.9	24289	17463.8	13505.4	17213.7	14720.7	11203.4	14292.9	16345.5	15299	13036.9	14420.8	6160.5	7709.4	6635.7	4613.1	1773.5	7456	11148.2	8901.5	13299.7	9887.8	11789.4	12276.6	7783.8	11504.8	11943.1	15533.1	15276.1	5553.7	9775.1	12139.3	11063.2	9801.2	10777.1	19742.2	9274.6	21389.8	12674.9	10034.7	12407.2	18558.7	23220.2	14829.5	17298.6	10753.1	18463.2	15422.9	14600	16723.5	14660.3	16670.7	14409.7	12866.2	12866.2	10836.4	12590	7941.1	12492.1	12380.4	10210.4	16323.3	9928.8	18593.1	9114.9	7365.5	10618.3	14954.6	11964.8	6325.7	15273.5	7793.8	17269.3	11424.5	19541.7	11699	11374.7	6062.4	13849.6	12001.8	11132.5	13856.1	11404.8	11499.4	9901.9	16971.9	12633.8	20467.2	23474.5	23474.5	13291.8	16843.4	13192.6	12363.6	16932.6	9717.3	10011.7	7887	7076.9	12129	9750.1	16769.7	7439.3	16127	12896.5	11740.1	29893.7	14544.8	11779.5	15724.4	10879.3	16178	10359.5	27264.3	9842.7	6620	8128.8	17716	11918.1	14365.2	10983.2	14149.3	13485	11751.7	14802	13012.3	11341.5	10662.3	8995.2	14050.5	15564.6	11677.8	12397.7	8494.4	7435.2
"200065_s_at"	7660.9	5529	8635.6	5669	11067.8	7906.4	5640.5	7266.7	6172.1	9787.7	7461.6	6845.2	7226.9	7237.5	8842.5	3060.3	7658.8	6446	4472.6	5876.3	6390.6	5569.5	6408.4	9303.7	7024.9	9107.1	9491	9390.3	5971.3	5765.5	2488.6	5421.3	3336.3	3972.5	49	3672.7	7557.8	5626.4	7788.3	7610	8055.7	6617.5	8178	9397.2	9604.8	8855.6	8950.6	9616.1	9885	6085.1	8890.2	5259.1	7313.6	9560.8	10631.4	5400.6	8768.5	6338.2	10936.9	9740.6	7591.8	5479.3	8505.1	8217	7533.4	5692.8	7810	5622.8	6282.5	7887.2	4529.8	6566.4	6566.4	5421	5192.9	7129.1	6358.7	5861.5	6128.6	6077.3	6275.8	6023.4	7730.8	5554.5	6314.2	6071	5125	4846.7	7442	5341.4	5190.4	4965.8	7655	7302.1	6986.8	6021	6030.1	5777.1	6251.9	6653.8	8452.6	6765	5132.1	8016.9	4507.9	9879.3	7297.4	7297.4	7525.8	8457.3	6819.7	4455.9	7684.6	9619.1	7289.9	6524.5	6617.4	8574	6569.7	6966.2	6567.8	9063.5	6886.5	7677.5	7759.7	6674.5	8295	5619.6	8354.9	6150.6	10018.2	11641.8	8651.7	7610.9	6346.4	8435.3	8655	8881	4398.6	5548.6	4869	7210.4	7268.7	5374.9	15139.8	7074.4	9875.4	6126.1	6421.9	9549.7	5719	6351.7	7239.3
"200066_at"	540.8	727.3	1263.4	457.6	1251.4	561.8	1196.5	844.8	935.9	1329.5	1334.2	1010.7	842.3	1097.3	1434.7	500.8	1480	817.4	1019.9	1763.6	1606.3	1707	2215.2	1179.1	784.8	1022.6	1458.7	1240.1	701.2	732.7	522.9	579.7	592	650	50.4	589	969.7	732.4	1296.8	982.3	1146.6	839.2	1174.7	1156.3	1423.2	1430.3	1411.2	1261.6	1357.5	916.9	1018.2	1184.5	514.2	1607.5	650.3	826.5	1074.1	1269.7	909.9	564.6	890.1	759.1	1182.8	814.5	880.1	869.9	592.9	1066.7	957.7	790.6	1278.4	1196.3	1196.3	867.5	820.6	701.5	1640.1	797.6	1041.2	761.7	962.5	583.9	1268.1	570.8	822.2	973.7	1150.7	790	1303.2	890.5	2074.3	696	684.6	1046.7	930.2	661	807.4	965.1	1791.4	1012.6	803.5	639.1	860.7	815.5	771.2	1269.4	1233.2	1233.2	968.2	946	956.4	977.1	872.7	984	1261.8	956.7	791.3	569.5	710.8	1582.5	677.5	961.1	923.1	1685.5	682.8	862.7	619	822	1147.5	1385.2	873.9	538.9	1229.4	912.5	967.6	795	974.3	883.9	1255.2	1226	1124	877.6	1431.4	1013.7	868.9	686.6	1550.4	1247	1873	770.3	1194.1	652.3	551
"200067_x_at"	1634.9	2320	1593.7	885.1	1887.9	1164.6	3004.2	1980.6	2624.1	2039.4	1782.6	1392.8	1441.7	1219.8	2315.6	1866.9	1361.1	1592	1895.3	1934.3	1740.7	1354.4	2209.7	1749.3	2026.9	1745.4	1794.6	3127	1962.8	2895.8	1766.5	2361	1865.6	1436.6	1382	2997	2152.4	1845.7	1514.8	1990.4	1711.5	2086.8	1520.1	1746.5	1480.4	1667	2296.2	1497.9	1287.1	1269.6	1797.3	1528	1180.3	2267.3	1494.7	1985	1633.2	1123.5	1996	1547.8	1815.4	1745.5	2005.7	1714.6	972.6	1894.3	1530.5	1748.7	1826.5	1292.4	1662.7	1817.1	1817.1	1742.1	1677.4	2250.3	2506	1876.8	1779.1	1892.9	1913.1	1829.7	2289.5	1660.1	1720.1	1987	1516	2157.8	2269.5	2382.5	2267.1	2104.5	1921.2	1419.3	1803.1	2124.1	1775.6	1991.3	2293.7	1118.4	1829.9	1903	2231.3	2079.9	2651.9	1940.2	2128.5	2128.5	1440.2	1960.6	2329.6	1696.9	1800.2	1676.8	1446.9	1063.7	1956.4	2284.6	2501.2	2391.2	2541.8	3304.9	3264.3	2682.5	2094.2	1600.7	2236.3	2129	1740.5	2280.3	1443.6	2063.7	2245.7	2245.4	2066.7	2055.3	2109.4	1515.6	1539.9	2617.8	1736.4	2457.7	2912.8	2554.2	4055.1	2961.8	2358.3	2477.9	1744.2	2086.1	2447.3	1597.6	2209.5
"200068_s_at"	7325.7	12347.2	5482.3	7567.4	7452.2	8455	8776.6	6121.4	5593.5	8333.8	9217.3	6069.6	6221.6	9105.5	6423.9	4215.1	10672.8	7342.1	8451.6	8571.3	9502	13014.6	7463.2	6894	6224.3	6308	3601.6	10749.7	6219	4440.3	13845.5	9259.7	14035.7	5515.4	206.6	5702.5	7351.5	6503.6	8375.8	6580	9497.1	4131.8	9317.5	9469	8637.5	11202.7	4507.6	11431.7	4474	10323.5	7564.4	9492.9	5353	6702.3	5609.4	7168.6	6404.4	7428.1	5883.5	9862.7	4670	4797	6015.6	4932.5	7493.4	11313.3	6280.1	10003.8	6034.4	6555.3	6898.8	5693.7	5693.7	5172.7	5714.7	5282.9	6132.8	6309.4	7533.1	6414.6	7785.2	5801.8	6385.7	6621.4	7655	5047.2	5405.4	5414.7	10166.4	6474.5	7265.3	6232.4	5109.9	7297.2	7758.6	5163.2	7152.7	8598	6711.2	6069.6	7010.8	6472.6	6975	6026.2	5659.7	5491.7	7413.3	7413.3	7301.5	8338.1	9065.7	8843.9	4787.4	12169.9	8625.4	6146.2	3691.1	4145.8	6693.4	6445.2	5826.7	9573.4	7874.8	8726.5	9186.9	7106.5	8124.5	6679.6	8653.4	8151.9	8958.7	6601.1	11206.7	7981	7764.7	8832	9201.5	9966.3	7739.1	7570	7039.8	5532.6	8037.1	8612.8	8948	8033.4	7576.9	9085.9	7100.8	8518.7	9879.5	6873.9	9935.2
"200069_at"	973.3	606.8	532.4	718	647.4	587.4	782.7	419.4	546	452.4	396.9	596.2	234.9	513.2	400	198.6	397.6	387.3	437.9	813.6	473.6	287.2	672.4	525.2	735.2	468	313.8	255.6	261.5	562.3	386.8	427.2	351.7	462.6	105.4	341.5	682.9	257	552.1	393.4	374.3	707.1	406	485.4	455.1	305.7	389.9	486.9	453.7	489	295.3	341.3	678.5	499.9	867.4	361.6	502.1	256.6	490.2	435.1	666.4	554.6	315.1	630.8	1070.1	535.4	684.1	340.6	521.2	715.3	919.7	774.9	774.9	852.4	442.3	458.8	625.1	610.9	859.5	446.7	313.2	903.8	383.3	927.8	563.8	1030.3	692.9	561	687	587.2	882.9	886.8	1103	1222.8	768.9	557.1	382.6	758.9	852.6	629.4	578.2	645.7	769.9	553.6	901.9	446.3	318.9	318.9	693.9	499.1	605.7	832.8	430.8	515.2	353.6	711.3	896.1	583.3	440.5	486	463.8	556.8	639.2	693.7	474.1	552.5	436	912.3	333.1	550.1	599.4	750.1	720.9	609.3	838.8	516.4	528.1	392.8	971	617.8	765.2	718.3	811.6	751.9	486.2	547.1	410.9	849.7	804.6	385.2	977.1	864.2	508.5
"200070_at"	541.8	376.7	456.3	674.7	676.1	682.2	686	438.6	486.3	814.9	980.6	627.3	308.5	373.3	910.7	1466.5	340.1	885.9	432.9	347	344.3	505.3	442.8	741.4	316.6	266.4	696.2	696.1	470.5	688.2	1202.3	1584	1255.6	1226.2	38.7	1370.9	669.8	403.1	663.6	507.1	456.8	544.2	350.9	403.8	610.4	776.2	467.3	882.1	560	593	356.8	470	697.8	468.1	441	485.9	390.2	583.9	591.1	487.4	461.9	489.7	308.3	416.3	659.4	556.6	559.4	1057.7	655.9	605.2	501	377.2	377.2	603.2	376.7	569.1	590.4	650.2	750.2	748.2	551.7	717.7	649.1	656.7	862.7	671.7	1129.6	656.9	622.3	707.5	357.4	599.9	564.2	817.3	755.8	734	493.8	654.6	542.6	496	603.1	584	630.6	667.4	537.7	987.1	790.9	790.9	1000	593.7	725.9	600.8	538.9	635.2	424.6	600.7	1299.4	758.1	421.6	595.5	578.6	415.9	581.7	833.6	509.8	794.7	352.9	618.2	416.2	778.5	465.3	578.2	506.7	660.5	615	440.5	803.4	638.5	348.2	512	605	438.9	1049.3	433.9	880.4	699.3	390.3	248.2	980.1	510.8	561.5	872.8	363.4
"200071_at"	828.9	956.7	1179.4	648.5	1147.1	709.1	1002.2	695.7	1012.8	1214	519.1	520.6	600.8	572.3	699.7	298.1	891.3	893.9	671.3	785.2	701.6	393.4	534.3	491.2	384.1	646.9	506	612.6	689.1	739.1	495.2	763.9	1282.8	662.7	37	1130.7	551.2	385.1	964.1	590.1	662.4	888.4	917.1	671.3	839.1	851	1002.1	824.1	593	907.3	729.1	850.4	802.6	656.9	781.7	577.7	933	349.4	704.3	1115.8	987	614.6	761.5	638.8	768.6	878.5	867	625.2	1149.2	834.1	711	834.7	834.7	836.2	849.7	797.2	942.8	893.3	696	511.5	628.8	996	499.6	879.7	672	865.5	1058	796.7	1137.4	816.9	691.9	961.7	838	1159.7	812.5	798	696.1	675	669.5	599	787.8	800.4	864.2	862.6	1515.1	1080.1	1071.5	1071.5	751.3	723.6	980.5	988.1	670.8	1117	994.4	828.3	716	998.4	1040	781.4	942.5	815.7	734.4	1035.3	798.7	1008.2	659.9	1105.5	474.7	1151.1	884.1	803.5	612.4	769.4	1188.9	589.7	1215.7	1050.1	1264.8	690.1	1161.1	979.9	1025.9	710.9	398.7	731.3	1357.7	816.7	1094.6	483.6	629.8	963.7	948.2
"200072_s_at"	1474.8	1840.4	3578.1	1917.7	2429.7	762.6	2745.2	2192.6	2632.8	2164.9	959.3	2357.7	2533.9	2668.3	2022	984.5	2575.7	2755.5	2651.8	5759.8	3397	2748.2	2634.7	2741.3	2976.5	4752.7	3223.7	2098.5	1744.1	1836.1	1039.2	1794.6	1313.2	1088.2	129.7	1606.9	2046.7	1329	2231.3	1782.7	2222.3	1991.2	2003.4	1768.1	2246.6	1335.3	3340.4	1355.2	1262	2121.3	2043	1378.8	1972.2	2197.6	2205.3	2153.6	2472.9	1599.1	1329.8	1543.3	3845	2577.8	2457.3	3319	2727.7	1938.9	2615.7	1453	1587.4	3914.1	2540.2	4205.3	4205.3	2805.8	4293.6	1638.6	2799.4	4005.7	2225.4	4310.4	3154.1	2268.4	2063.1	3114.7	3202.9	2532.5	1372.5	2004	1716.2	3130.5	3497.7	2154.8	1993.6	2570.8	2224.1	1808	2353.5	3103.6	3924.5	3850.4	2801.5	2299.7	1852.4	1712.1	2962.4	3366.9	3595.8	3595.8	2913.4	1595.6	1480.8	2422.6	4890.8	3341	2907.5	2037.2	2004.2	2348.6	2194.5	3048.1	1949.6	1607.8	3097	2122.1	2262.4	2580.7	1131.8	2690.1	1959.2	2360.3	1928.4	1983.4	1618.1	2151.4	2832.9	2040.4	2097.1	3079.4	2146.8	2073.2	3200.4	2409.2	1901.5	2468.8	1358.4	2069.1	1909.5	2581.9	2894.4	3683.3	2873.4	1662.4	2012.5
"200073_s_at"	2738.6	2742.1	3200.5	3020.3	1887.1	1233.8	2413.2	2048.6	2109.8	2513.5	1203.8	2297.8	3679.2	2604	1613.5	1298.8	1385.3	1946	1994.1	2885.8	2114.9	1710.7	2653.3	1755.6	2860.1	2698.1	1706.3	2066.9	1724.5	2685.8	1135.8	2418.6	2786.7	1365.7	1113.1	2230.1	1742.3	1245.4	1499.5	1579.2	1100.5	3237.3	3169.5	1436.9	1564.2	1136.4	2217.2	2540.7	1501.2	2331.8	1838	1304.6	2388.9	2010	1109.6	1223.5	2386.3	1007.1	2140.9	1435.6	2576.5	1562.5	2075	2827.4	3227.6	2394.5	2284.2	1100	2102.2	3316.4	1603.6	3653.8	3653.8	1918.1	1858.7	1765.8	2021.6	2388.4	1820.6	1701.5	1838.4	1599.8	1218.4	1571.8	1417.3	1553.5	1964.5	1647	2018.3	1829.4	2132.1	1847.7	2193.4	1718.1	1297.1	1843.4	1713.7	1508.7	1442	1701.9	1702	1883.8	1270.6	1502.5	3624.4	2867.4	2175.9	2175.9	2584.8	1277.1	989.1	1416.5	2794.1	2019.7	1713.4	1633.1	1560.4	1376.7	2638.5	2304.3	1765.4	1277.6	2313.4	1604.8	1578.3	1847	951.2	1591.5	966.7	1305.2	1270.1	1009.4	1672.9	1710	2005.1	1050.9	1746.8	2006.4	1448.2	1568.5	1589.7	1385.4	1532.5	2556	959.7	1998	1188.2	2102	2677.2	1702.7	1476	1387.6	1360.1
"200074_s_at"	6160.4	5372.5	3221.2	2676.4	6151.8	8879.5	12837	4946.6	3047.6	4770.9	8861.7	4544.2	8044.5	4337.5	8275.7	3322.4	8654.1	3801.3	5488.1	3727.2	5557.5	3455.6	9772.5	6408.1	3671.9	4581.4	4900	11036.5	5003.8	5042.6	4238	2953.4	5982.7	7435.3	135	2513.8	2548.2	4658.1	5333.6	5799	5833.7	6426.3	7224.1	6322.7	3854.4	4638.3	6203.3	3204.2	11559.8	8783.6	4795	5371.2	4880.2	9583.6	5030.6	3410.4	9280.6	7936	8528	7246.3	9918.6	5473.9	4950.4	2883.5	9798.1	9051.3	5126	7109.9	4742.1	5311.9	3623.3	5344.2	5344.2	2315.8	4074	5260.3	5231.2	5021.2	3470	4375.1	5379.7	2739.8	5144.8	3764.6	8137	5923.3	7562.1	4252.1	10918.1	7647.4	11166.4	4702	11470.3	5134.4	11018.2	4351.7	5178	3016.6	4840.1	6147.7	10090	2608.5	5853.3	4237	10736.7	8143.7	9691.7	9691.7	3660.8	7284	4321.7	6725.4	4200.2	3357.6	4092.1	2706.7	3542.2	3765.8	5051.3	9435.3	3203.8	7996.4	4234.2	5287.5	3453.6	5661	3868.5	7729.3	2927.1	9218.3	4571.8	13676.1	10484.1	3481.3	1891.3	2251.3	6272	4207	5388.3	2310.7	6763.9	3076.3	9924.1	3489.2	3866.9	3263.9	5516.9	8413.8	11606.4	5597	4419.7	7120.8	2537.9
"200075_s_at"	1298.9	847.7	2183.1	1597.5	3210.2	1192.2	1779.6	1509	1798.1	2198.7	3378	2008	2647.1	1745.7	3946.1	2459.4	2458.4	2348	1608.7	972.1	2953.6	1273.3	1007	2752.4	1303.9	1926.2	3225.1	3495.4	2176.7	1107.6	611.3	1691.5	870.9	824.7	618.6	936.6	2087.2	1553.3	2268.6	2154.5	1599.9	1621.7	1225.5	1896.7	2393	1654.6	2306.6	1799.9	1303	1263.7	2354.5	1219.7	1638.8	2288.1	2547.8	1959.6	1883.9	1059.1	3014.7	1589.2	1684.9	1553.7	1524.6	1740.2	1246.4	1209.9	1853.3	2009.7	2729.9	2147.5	1211.7	2309.6	2309.6	1861.5	1662.3	2394	2377.7	1898.2	2202.2	1393.5	1769.4	1117	1704.3	2147.3	2162.7	1835.1	1607.3	1914.6	2291.5	1921.3	1468	1855.5	1447	2312.9	1184.4	1788.1	2126.1	2037.5	1416.7	1017.8	3518.1	2249.7	2090.9	3797.4	878.7	3160.8	1644.3	1644.3	1993.8	2688.4	1608.6	1942.2	1950.9	2339.2	1955.4	1228	1127.1	2395.1	1763	2910	1464.7	2495.2	1757.6	2304.2	1443.5	1837.8	2058.3	1883.6	3319.5	2002.5	2925.5	1694.6	2412.6	2243.5	1864.5	2047.4	2778.3	2348.9	882.2	1368.2	1328.3	1404.8	1226.6	796.5	3433.7	1581.5	3148.1	1373.9	1687.8	1293.2	1118.2	1041.3	2167
"200076_s_at"	674	789.5	833.4	1118.2	925.5	1092.9	808.7	1184.8	734.7	1042.2	1354.6	1304.1	1256.5	1475.7	1433.7	1215	673.6	1169.7	960.2	1098.2	1253.7	1085.2	689.3	1230.4	1237.9	1569.4	1138.2	2524.2	1120.5	1316.1	1359.3	1408.6	1919.5	2012.2	409.1	1100.2	938.4	711.1	727.8	730.9	880.5	1029.7	1051.5	810.7	908.2	1218.8	1223.6	1541.9	2323.5	1540.9	1010.3	810.3	801.5	1135.9	1682.1	919.2	960.8	1054.7	947.1	921	1189	965.5	1361.4	610.2	300.8	1349.8	469.9	712.4	566.3	613.3	1127.2	379.7	379.7	457.3	632.2	980	1897.7	2073.5	831.8	304.3	807	542.4	732	607.6	652.2	733.4	1409.9	718.3	411	625.1	570.4	541.2	864.6	668.4	625.5	637	416.9	891.4	1084.7	832.3	636.7	545.8	642.4	1210.5	1002	450.3	1005	1005	427.3	807.1	442.1	1529.5	594.7	1019.7	807.2	639.4	745.4	740.4	974.2	960.4	751.4	1367.6	996.9	860.1	545.4	983.9	741.5	776.1	798.7	681.3	750.9	1107.6	499.9	1103.4	454.3	532	553.3	611.1	676.2	404.9	699.5	621.7	1477.2	570.8	666.7	556.3	524.1	544	948.9	887.7	690.9	752.5	467.4
"200077_s_at"	8512.3	10681.9	7724.6	5656.1	9380.3	7527.9	8245	9017.7	8453.6	10229.7	7578.2	3874.8	10137.7	6534.3	7427.2	14614.1	9156.8	7259.8	6720.6	5102.8	10755.3	9885.8	8736.8	6102.5	7460	7028	5702	8262.3	9920.4	16278	12042.3	15561.2	21680.4	14029.1	118.9	14907.9	8554.3	6550.7	4596.5	7544.3	6203.6	8154	8966.8	6242.7	6451.6	10468.1	5191.7	11737.2	8746.3	10511.6	7631.2	6398.3	6918.7	10124.3	6119.2	8658.1	7159.4	14658.9	9134.5	7124.9	4435.1	6761.9	7695.7	6543.4	5263.7	8064.7	7441.5	5184.3	6338.8	7731.9	6347.8	6909.1	6909.1	6283.5	10133.8	7874.9	5888.7	6209.5	7132	9072.1	8476.5	5286.7	8472	7768.3	9318.3	7014	9287	8112.3	5550.8	11271.7	8832	6985	5413.7	3768.3	7250	7935.4	6303.6	5630.5	10725.2	10053.7	9710.5	6952.9	6739.8	4093.5	6357	6332.5	4159.3	4159.3	7235.4	7538.7	6513.6	6576.7	6249.4	6122.3	6055.1	4840.4	9197.6	9030.2	8565.3	8560.3	6743.8	7128.9	5947.3	10047.8	4822.5	5065.2	5617.6	5570.2	5757.7	5819.9	6002.4	6953.1	8042	9602	5555.6	9312.9	6897	9566.3	6831.7	9474	6229.1	8975.4	8632.1	8050.8	10156.4	6867.2	9908.5	5070.7	5846.9	8118.8	6819.3	8060.6	8508.4
"200078_s_at"	3099.5	1813.8	3753.1	1299	1636.4	1411.5	1750.9	2595	2184.4	2787.6	3549.1	2021.8	3333.5	2561.3	6616.1	3727.1	2802	6108.1	2872.4	1557.3	2279.9	3293.7	1512.6	1656	3635.1	2436.9	2435.5	2311.8	2264.2	2842.1	5154.4	3685.7	3096.1	1347.6	1925.7	2276.2	1792.5	2474.6	2250.7	1579	3073.4	2910.8	3010.1	2642.9	4243.2	1341.7	2266	2233.3	1266.4	2421.7	2346.7	3203.6	2163.2	1229.7	2006.4	5093	2913.5	2665.3	2225.9	2392.6	2774.7	1693	2596.8	3570	894.4	2844	3166.3	2156.9	3430.9	2990.1	2264.1	1822.5	1822.5	1629.8	2928	2201.4	2548.6	2369	1943.8	2167.2	1765.4	1588.7	2546.9	2189.2	2494.5	1579.3	2701.8	1064.8	1749.1	2117.8	1235.6	2049.4	1736.8	1720	2063.3	2217.6	2810.8	2102.2	1612.8	2763.8	1924.4	2556.2	3443.5	2542.4	2457	1859.8	986.3	986.3	2449.4	2998.1	1858.1	2008.9	1738.5	3355.4	2332.3	2967.7	787.5	2158.7	2024	1321.5	1833.3	2620.4	2943.2	3291.8	1600.4	1753.6	2937.7	2661.3	2131	2407.7	2227.1	1475	2418.6	2871.2	1879.2	2371.6	1901	3192	2292.5	1977.4	2936.8	1668.4	2308.3	1918.2	3446	2902.1	2057.1	1502.2	1922.6	2007.2	1339.2	1403.6	2963.7
"200079_s_at"	2370.4	1778.5	2378.6	2385.8	4836.9	2079.7	3711.9	2603.2	2607.3	2974.6	3470	1444.5	2029	3803.1	4521.8	1021.5	3115.3	1454.5	1893.6	2024	2696.6	6211	2708.2	1837.7	1849.4	2871.7	2331.4	5032.5	1333.5	1261	471.6	1725.7	1038.7	1084.4	803.8	941.4	1443.8	1631.6	1933.9	2167.4	1329.3	2434.1	2856.9	1493.1	2590.2	3961.7	2980.7	2142	2628.3	3153.5	4139.8	2580.3	2411.7	3438.7	1925.8	2822.7	942.4	2177.8	2388.8	3506.6	2720.1	1212.8	1863.5	2204	2995	1973.8	2247.6	1883.3	1956.8	2357.5	3489.5	2017.7	2017.7	1846.4	3072.5	2588.1	2430.1	2548.4	2200.3	2852.1	3118.2	1689.6	1973.8	2239.7	3213.1	1653.5	3068.4	1825	2011.1	3016	1870.2	2365.9	2057.3	1125.6	2110.7	2352.4	1881	2057.9	2424.1	3126.4	2515.6	3083.6	1976.1	1240.3	2574	2358.4	2562.9	2562.9	2685	2296.6	1649.3	3736	4101.3	2481.5	2141.6	1248.6	1801.1	1892.6	1600.1	3661.3	2616.6	4532.5	3591.2	3487.4	2202.2	4109.9	3123.3	2444.5	2914.4	2464.2	2325	2013.8	2980.8	5514.2	5806.7	2319.9	1720.6	2467.8	4803.7	6177.3	1513.1	1701.6	2272.6	2336.1	3114.1	3658.3	4621.2	1862.1	4467.5	5819.2	2307.5	2453	2436.4
"200080_s_at"	8289.6	6508.4	7127.1	12562.4	9705.8	14145.6	7105.6	6313.8	6394.4	9346.2	8221.7	11313.6	14607.9	9121	8327.2	9661.7	8232.5	7637.3	6811.4	11767	9081.8	9063.1	9695.5	13664.6	6225	10229.8	12740.8	10769.4	9209.2	10498.9	9500.3	15781.6	12674.3	20472.8	139.5	25961.1	11036	10041.1	11232.4	9564.5	10798.2	6193.2	5964.2	9195.1	6865.3	9039.8	8957.4	8624.5	10194.4	6624.5	7047.4	4992.2	14037.8	12993.7	12815.2	7610.2	15008.2	7540.1	14751	11579.4	17798	8171.5	13865.2	9139.9	17944.4	8544.6	12031.5	7301.9	9129.5	17042.2	8204	8238.1	8238.1	10710.4	8029.1	8218.5	7402.1	6032	9253.6	11966.9	8307.5	12350.6	7387.3	7557.3	9301.2	7673.4	10363.2	9077.6	10841.9	8110.9	7833.5	9178.4	7883.4	15498.4	7130.6	6785.3	9688.4	11330.2	13002.7	6626.7	7927	7877.5	8607.8	10428.9	11056	11789.9	17155.4	17155.4	10171.7	13176.7	7476	7107.4	10862	9224.7	11580.9	4891.2	13713.1	10640.5	10049.8	10181.6	9160.9	10143.9	8763	12026	10837.7	13656.1	6571.6	11910	9910.2	8984.3	8447.6	16954	14366.5	10570.5	9678.3	11978.1	14920.8	12798.2	6348.8	9069	9480	9667.7	12593.7	10347.3	11752.8	9801	13054.3	9765	11190.3	7892.7	9128.7	9027	7168.4
"200081_s_at"	15332.8	7509.4	16312.6	19576.7	13758.9	17583.1	28654.2	12522.7	8051.6	13803.5	28015	15855.3	30298.6	14840.5	10612.9	11969	19956.7	13266.8	10966.1	10387.9	23979.1	14972.7	40717	16838.1	10541.4	14345.4	10939.5	44083.6	24704.8	12320.8	6479.3	6669.7	7951.7	7470.7	1295.1	9373.1	8405.4	13757.6	19182.5	20175.1	26575.9	13987.8	16820.2	20790.9	11552.7	16754	21379.7	9472.8	16938.7	19571.3	15309.1	12047.7	12313.7	34007.2	23188.6	10507.8	23923.3	15358.1	16019.3	22021.6	26214.2	8939.8	33739.1	17151.6	24919.1	25280.5	15029.6	13390.2	10469.1	16465.4	12643.9	16942.6	16942.6	8100.3	11352.4	12968.5	15765.6	13727.8	8691.8	14983.2	15414.4	11471.7	15163.1	10042.6	20778.4	8307.7	14837.8	11465.1	21192.8	19445.7	20882.8	12175.9	15644.5	13387	31210.3	12787.8	13575.8	10753.7	26362.7	19825.4	18381.7	13070	11618	11413.8	22600.4	8719.5	22644.6	22644.6	10398.8	14180.6	11531.9	13722.4	15506.6	18658.9	16768.5	8310.6	36788.5	9903.1	15890.7	21631.1	11524.3	20654.7	16947.7	17013	19014.8	25083	12836.3	15968.1	16925.6	15923.2	14123	27189.9	24484.5	11435.9	8733	8298.1	10259.9	14542.2	10182	9811.8	14756.5	5405.8	16256.5	21283	13622.1	14186.5	15527.8	17785.2	15988.6	17499.9	14868.4	23243.1	9436.8
"200082_s_at"	12372.2	9698.6	9345.2	11217.5	8950.5	8418.5	17965.7	11392.9	7998.3	10072.7	16267.6	10485.1	17355.6	8258	15211.1	11118.6	16353.8	14883	9078.2	13235.5	10188.1	10748.3	16443.1	14447.2	10239.2	17743.1	6958.1	23439.1	19117.1	13741.6	3385.4	6616	6149.3	3197.5	1171.7	11712	6991	12826.6	12249.2	13722.2	11577.8	11845.7	10162.8	11055.4	11661.8	14485.2	21248.2	11925.7	14800.8	15000.2	12901.8	9979.7	9469.8	18693.1	12605	8935	10373.5	12344.8	12116.5	20095.7	21469.8	9065.9	13005.7	10010.3	23471.4	17678.5	13199.4	13025.3	10224.9	9610.3	6037.8	13327.8	13327.8	10706.5	11907.1	8919	12374.5	11702.7	7134.9	13378.1	14786.7	8956.6	10438.1	9565	16529.5	9270.8	14693.9	5546.4	16668.4	14910.1	12542.9	8911	17025.3	12222	20143.3	9722.9	11935.4	11930.9	11284.1	23031.8	15081	8821.1	10732.2	11590	13505	16523.7	16760.5	16760.5	6281.2	14055.8	13822.5	14592.3	19072.3	13954.4	14858.6	5664.8	9434.5	10656.2	15791.8	14983.4	9415.9	16913.1	13533.5	12252.9	16825	15910.5	10158.3	18902.4	15134.8	13221.5	16247.9	16632	15183	16081.7	8412.4	8365.9	17376.3	10905.6	7869.3	10083.1	11437.4	9991.3	18915.6	14916.3	10287.5	10695.5	12659.1	15826.3	16787.8	14418.6	16124.8	16601.6	9583.3
"200083_at"	1686.7	2163.1	1602	1351.6	1266.8	1546.7	2299.1	1713	1783.1	2056.5	1671.4	1959.5	1867.1	1193.4	1577.6	1435.6	1605.7	1407.2	1736.7	1917.6	1923.8	1340.9	2155.7	1664.5	1666.1	2790.7	1031.9	998	1416.3	1788.9	1948.8	2284	2020	2785.9	28.3	1768.5	1597.5	1383.4	1981.5	2103.6	1455.8	1389.3	1368	1554	1442	1465.8	1414.7	1453.4	1386.2	1251.2	1635.6	1421.2	2288.6	2241.7	1955.5	1705.5	1799.6	2559.3	1300	2261.2	3810.4	2202.8	2922	2277.9	1865.6	1601.6	1516.6	2475.9	2763.9	1677.8	1578.1	2797.7	2797.7	2245.4	1302.4	2117	1860.7	2399.4	1716.2	1859.6	2175.8	2034.9	1688.9	1615.5	1543	1874.7	1474.7	2218.7	2464.5	1525.3	1990.8	1636.9	2234.4	2310.1	2103.6	2318.7	1572.9	1616.3	1539.8	2330.7	2149	1756.4	2143.2	1408.5	3079.9	2082.9	2415.6	2415.6	2826.8	1911.2	1969	1958.1	2231.6	1468.4	1472.6	2666.5	1302	1659.1	2293.7	2322.3	1389	1084.1	2725.5	1327.1	1711.4	2073.1	1170.8	1610.3	1871	1291.9	1503.4	1658.6	1574	2298.6	1461.2	2069.2	1614.3	1283.6	1183.4	1796.6	1830.8	2062.8	1294.6	1695.7	1389.2	1711.2	2227.6	1299.5	1530.5	1243.3	2740.3	2315.7	1967.2
"200084_at"	2712.2	2855.9	2101.5	3454	1828.3	1252	3060.3	2319.2	3000.1	2186.4	1000	1720.7	1630.8	1643.6	2481.9	1303.7	2089.3	1032.6	1611.3	4092.3	2305.4	2424.6	2605.7	2369.1	2000.7	2425.1	2467.3	1627.2	1925.4	1434.6	2078.1	1684.1	1834.4	1618.9	319.3	2236.2	2063	1672.9	1773.4	1958	2203.4	2036.3	1933.5	2547.1	2905.7	3667.7	2696.2	959.6	1595.4	2173.6	1877.3	2465	3328.6	2857.6	2429.3	1195.1	2166.7	1481	1688.8	2234.4	1603.4	2169.9	2305	1949.8	3910.9	1913.1	1724.5	2229.3	1803.6	4045.8	2898.3	5145.5	5145.5	2736.3	1970.2	2660.3	2383.4	2066.6	1956.9	1754.4	2553.8	2245.2	2085.4	3559.6	2038.5	2820.8	1455.8	1902.4	3925.9	2056.4	2601.2	2703.6	3157.4	3607.5	2051.3	2060.6	2529.1	3055.1	1991.6	3269.2	2654.1	2612.9	1798.9	1734.9	2967.8	2570.2	2485	2485	2920.6	3144.2	1469.8	2781.5	4236.4	2203.3	3978.8	2101.8	2346	1525	3401.1	3474.2	3451.6	3443.6	1925.9	2556.2	2356.2	2545.6	2699.5	3677	2017.1	3015	1653.1	1991.2	2963	1254.7	3118.5	2254.3	1778.3	3385.9	2064	2294.8	2255.2	2453.4	1276	3290.8	1805	1953.3	3324.3	2795.5	4063.9	3305.8	2323.7	2105.3	2750.2
"200085_s_at"	2318.7	4023.9	3034.1	3239.9	1811.6	3557.6	2731.4	1798.4	2663.7	3405.3	1716.5	2438.3	9141.1	1907.3	5265.5	3222.7	2124	3823.7	1763.8	2376.7	2941.3	3365.4	4561.1	2926.6	2658.2	5219.7	6399.7	2249.1	1763.8	2737	6749.6	2980.4	5257.9	4807.6	992.8	4838.2	3590.3	2160.6	2063.8	3247.9	1880.9	2210.3	4401.6	2612.7	2445.5	4979.4	3807.5	3241.1	5346.8	3746.1	1743.6	4481.7	2824.7	3607.3	1222.2	1710.2	6090.1	2544.3	2690.4	6219.8	1813.2	2574.1	3148.5	2392.4	3097.3	6589.2	1656.9	5198.8	2491.2	3235	2243.4	1956.8	1956.8	1773.1	1330	2490.5	5027.7	2275.8	2968.4	3316.1	3261.2	2162.2	2787.1	1848.9	2810.5	3616.9	2187.2	2372.7	1883.8	2146.2	3930.4	1148	1524.5	1782.7	2535.7	2651.5	1979.7	2420.9	2304.1	1824.7	2871.4	2100.1	1608.6	1893.7	1769.9	4421	2360.1	2360.1	2758.6	2448.9	2467.9	2531	3963.6	4065.8	2103.2	2539.1	2714	1813.9	2509.2	3822.8	1580.1	2812.3	4839	3523.3	2767.5	1398.7	1915.2	1590.7	2526.1	2943	3386.5	2737.9	2601	3365	1535.3	2154.1	3557	2563.1	1516.9	2579.4	2832.2	3390.6	7099.2	2486.2	5504.2	2592.2	5513.6	1922	4359.9	2820.3	2946	1930.8	1693.9
"200086_s_at"	1980	2463.1	1809.9	4428.4	4430.4	4954	5487.8	1686.8	2581.5	3066.6	4045.2	1356.5	5336.8	2950.9	4093.3	2472.5	3591.3	2433.1	1699.4	1958.9	3695.9	8606.5	3522.6	2128.6	1714.4	2835.6	3786.5	3305.2	2073.3	2354.7	4199.4	4987.3	3802.3	3268	587.5	2874.4	1389	2899.5	3027.5	4573.4	2358.2	2488	3640.6	3292.1	3977.4	5497.6	4117.5	10264.6	4266.8	4237.1	4821.6	4528.5	2903.2	6031.6	2330.2	1729.6	1923.7	5091.2	3044.3	3442.8	3079.8	2253.9	2273.1	1661	2272.3	2003.3	2972.7	1776.8	2006.1	1896.7	2468.4	1179.8	1179.8	1848.3	2324	2628.8	2186.1	2189.5	3629.5	1853.3	2538.1	1021.6	3049.6	1876.4	3278.3	2636.4	2963.3	2028.3	2232.8	3039.8	2208.4	1484.5	1692.2	1458.7	3247.2	3276.2	1439.1	1771.8	1930.6	2065	4211.2	3471.1	1674.5	1588.3	1907.8	2369	2400.3	2400.3	2287.2	2119.4	1564.3	5661.6	3313.2	2912	2296.6	1553.4	2952.8	1797	1646.4	3603.4	1742.4	3230.1	1512.4	3748.8	2100	3543.2	2348.7	1943.6	3265.7	1705	1715.9	2284.2	3165.8	3423.4	2569.4	1673.2	1624.7	2573.6	2897	1698.7	3390.5	1187.5	3106.6	1801.9	2701.2	3964.8	2257.7	1934.1	4238	4668.1	2418.4	2259.2	2448.5
"200087_s_at"	7293.6	5397.7	3792.8	4169.3	4919.2	3516.3	5709.8	4426.6	5400	5242.5	3233.8	4738.7	5179.8	6076.1	3963.6	2593	7022.7	5191.5	3643.3	3565.4	5440.6	4947.3	6694.2	4653.4	5541.6	3714.9	2730.1	3105.6	4351.3	4141.3	3740.5	6607.7	4708.8	3161.3	290.3	4299.2	4457.2	3783.1	3639.6	4703.4	7681.3	4261.5	4113.8	7996.8	5184.6	2998.2	3799	7214.2	3369.8	3817.5	4940.9	4265.5	4920.8	4761.9	5220.9	3651.9	6044	1887.9	3957.3	4155.3	5259.8	5004.6	4550.5	5047.7	5824.2	4263.9	5991.6	4205.7	2984.5	5461.5	3925.7	3920.5	3920.5	5628.7	3515.4	5606.2	4961.2	4681.4	4693.5	3751.4	5125.1	4188.7	5497.3	5313.3	4767.2	5876.5	5290.8	4181	5008.6	3506.2	5784.6	4789.3	5859.4	5724.2	4913.8	4275.9	3107.8	6587.8	3757	5059.1	4422.1	4141.5	5329.6	3984.5	4597.8	3654.5	3522.5	3522.5	5476.5	4532.8	6555.9	4476.6	3621	3641	4086.3	5728.2	2974.6	3819.3	5379.9	4423.3	5114.5	8238.2	2890.1	4221.7	3638	4497.4	5105.7	4802.6	4140.2	6150	6688.6	4754.3	5081.7	5100.8	5284.7	4767.9	4029.8	4536.1	3019.5	4124.3	5704.3	2874.7	4545.7	5329.2	6638.8	5306	3548.6	4607.4	5541.8	3882.9	4955.3	7111.2	4967.2
"200088_x_at"	20250	15489	17080.3	28492	13830.8	37840.1	37062.9	15192.3	11219.7	19542.7	34130.5	22396.9	44147.5	13969.3	17831.1	19822.2	19545.7	16558.7	17028.4	14030.7	18501.2	15664	49120.2	25394.5	21111.4	33820.3	30049.7	41866	39239.5	52811.7	41024	23821.5	49155.1	43341.2	69.8	46881.8	15036.3	24612.7	19881.5	31498.8	15722.1	18850.6	17961.2	14333.6	22728.4	19663.7	18616.6	23357.5	31586.1	25951.4	13716.5	19367.7	13036.8	36241.9	10879.8	13111.5	24502.7	18478.9	29752.2	20159.8	22217.1	12808.3	26269	11193.1	36383.8	29791.9	19975	19798.2	19467.2	13411.2	12788	15139.7	15139.7	10850.2	21088.7	18427.6	16510.5	16226.5	12100.3	13088.7	19436.6	8883.5	19581.9	13000.6	18763.7	16431.3	20429.9	13291.1	28913.4	20194	22411.7	16932.6	21307.2	17887.4	31376.3	15571.6	16377.9	12987.2	12866.7	19702.1	25808	10980.3	17241.3	16876.6	18091.6	16765.8	17880.5	17880.5	20859.3	21022.4	17320.8	14926.6	17361	22552.5	18370	12423.7	21642.2	13806.1	16219.2	27519.6	14473.9	20122.7	16751.5	18697.4	23160.7	12530.1	21746	18895.9	22181.6	17522.4	17347	20335.8	25254.8	12350	9947.6	11209.3	13883.3	20972.4	12895.7	12027.3	15645.3	7895.1	22769.9	23007.4	18139.9	17726.9	11364.4	17238.5	18171.2	15113.2	15637.1	32968	11595.9
"200089_s_at"	9430.7	6452.1	6732.7	9939	8682.7	16699.5	18388.9	5671.8	4358.5	9295.2	14363.2	8616.9	11819.3	7014.6	12166.2	3734.5	11930.6	9037.2	8952.9	5397.8	7818.3	6150.5	16253.7	10976.5	6682.3	9569.9	8423.8	14861.8	12346.3	17989.3	12455.5	6460.3	22610.4	17435.5	53.8	13405	7237.3	11380.2	8986.6	11679.2	10481.6	9953.8	9106.8	10324.5	9278.8	8601.6	9292.9	11744.5	13558	13529.3	5967	8757.2	6984.9	10902.6	5369.8	7185.8	11232.7	11873.7	13234.1	10458.5	11632.9	6031.6	7830	6920.5	10859.9	11927.2	9502	10853.2	6156.5	6428.6	5200.8	8396	8396	5018.6	7921.3	9765.8	8136.5	8084	7230.4	6746.6	9071.7	5564	7855.1	6543.9	8912.1	7129.6	11053.9	7418.6	14917.5	7603.5	7588.9	7331	10769.9	7747.7	13095.5	7787.9	7096.7	5561.8	12186.9	16766	11842.6	6210.9	8157.4	9351.1	12001.5	11053.6	9999.1	9999.1	5692	10325.3	6416.6	10762.6	6874.2	5716.2	9344	5843.7	11071.9	5348.4	6550.1	12061.9	5448.3	8661.7	5598.3	7105.7	7497.4	11063.8	9374.5	11636.6	7687	11375	9746.6	11233.5	8530.7	7230.8	3396	5982	7522.3	7093.3	6224.6	5225.1	9068.9	6492.1	14023.4	7073.8	7989.6	7975.5	5268	6038	14752.7	7897.8	8958.8	14681.7	6315.9
"200090_at"	2654.1	2697.4	2649.2	3361.2	3397.9	2814.6	4030.5	1611.8	2392.8	4997.4	2235.6	3908.8	3623.2	2913	3376.9	1684	3393.1	2854.6	2573.7	4385.7	1470.1	4515.6	4160.3	3039.9	2933.1	8012.7	3433.1	3282.5	3331.8	4038	5714	6653	7287.9	2395	55	4955.4	3822.1	2570.2	5735.7	3481.6	2968.7	3292.3	2696.5	3008.4	3260	3001.2	3645.9	1880.4	2506.9	4768.9	4307.5	4553.6	2816.7	3830.7	3083.3	2161.6	3290	4266.6	2984.1	2950.8	2322.7	2118.1	2467.7	2115.5	4908.4	3884.1	2986.8	2369.7	2764.5	3512.2	2614	5723	5723	3576.5	4082.3	3066.8	2625.2	3895.2	2915.3	3793.3	2092.3	3575.8	2648.8	3330	2991.1	2680.5	3284.3	3063.3	3561.3	2768.6	3552.6	1910.1	4251.5	3719.4	3587.2	2075.6	2073.9	3384.4	1981.8	2576.1	3649.3	2685.5	3161.3	3583.1	5547.5	4247.5	3362.5	3362.5	5160.5	2952.7	2484.5	4173.7	4708.3	3886.4	3293.6	3041.2	3435.6	3454.6	2550.4	2719.3	3559	2965.3	1538.7	3924.9	2134.4	3535.5	2664.1	3362.3	2172.5	3330.1	1538	2242.7	2870.8	11370.9	4550.2	4537.8	3629.2	3290.6	2764.2	1960.1	3573.5	1726.1	2019.2	3117.3	2602.6	2912.9	3415.3	1533.7	3358.6	2827.8	3078.6	3050.4	2620.3
"200091_s_at"	6032	6110.2	6524.3	7398	4911.4	5772.2	11612.7	4916.1	4039.7	6033	5841.4	3498.5	12684	5065.1	4645.3	2831.3	6342.8	4248	5353.4	3186.8	5195.1	6139.7	8077	8637.5	4373.8	5011.5	4094.1	11280.4	7692.2	11387.4	4416.3	7837.2	11978	9661.8	277.5	5879.2	4919.2	10629	5982.3	5443.9	4430.3	8380.9	4939.7	6328	5669.6	6137.9	5326.4	8531.5	9296.6	9116.6	6797.2	5931.9	6236.9	10978.5	4545.9	5539.9	10732.6	4571.9	5327	7418.7	7723.1	5686	2696.1	7043.2	3781.1	8147.5	5679.3	5429.5	5794.3	5723.8	4609.8	7304.2	7304.2	4397.5	5891.8	7667.9	5771.3	5823.1	7083.6	4599	7572.2	3941.3	4599.8	5216.4	8045.4	5776.1	7452.4	6693.7	9718	7261.7	7939.1	5507.6	6278.4	5887	6595.4	5947.4	7331.9	6608.4	8307.8	11045.8	7219.6	4807.4	5723.7	6289.4	8981.5	7601.5	7999.7	7999.7	3010	7047.3	3587.6	6151.9	3334.2	4154	5061.6	5443.5	10007.4	4155.8	9686.9	8263.5	6571.7	6882.3	4497	6581.1	5803.3	7626.3	5225.7	7970.1	4904.5	6728.7	4435.2	7540.6	11099	6516.8	4247.6	3720	9889	7415.6	5777.8	3967.8	7105.8	4319.1	9138.3	5534.4	4345.6	5025	6016.9	9240	11385.5	8916	5234.3	7477.2	5311.4
"200092_s_at"	14557.6	11900.7	12630	18684.6	14609.1	28187.5	20939.5	11254.2	7476.6	13879.6	27161.8	18078	23352.1	6955.3	12884.6	11943.4	14011.2	9069.4	10920.8	13859.6	17459.7	13568.1	20450.9	17534.3	12264	20733.9	15466.9	27746.3	25889.1	34327.5	15958.9	18367.5	33399.4	29407.7	116.6	60018.7	10373.2	13480.5	18837.1	19244.6	13165	14896.2	16415.3	12886.9	12828	19593.6	17959.3	31946.3	20288.3	17715.9	12521	10875.8	13159	22410.7	15838	12663.5	16459.2	24963.7	14721.5	22747.9	19701.2	9905.9	17669.6	12171.4	13215.7	22043.2	12040.2	14897.6	6872.5	13147.1	10283.2	15787.1	15787.1	7892.7	10627.1	11507.7	14933	12309.9	9761.7	8341.7	13750.9	6557.1	8237.3	9111.6	15945.3	7828.1	20725.4	10956.5	21223	11570.7	14495.8	10277.4	16499.9	13181.8	13323.1	12205.3	10440.1	12262.6	12063.1	20248	15594.6	10491	13152.4	10515.1	16945.2	15816.9	13569	13569	10105	15379	13296	13318.2	9759.8	12540.8	10527.9	8896.6	21393.6	11762.1	17806.4	17034.4	10005.6	16553.4	11707.4	13689.9	17402	12788.3	11959.7	13308.9	13601.9	15222.6	19951.6	14980.4	23427.2	16754.1	9727.6	10362.3	18941.1	17111.6	10197	8864.2	11936.2	11452.5	23031	16110.9	13541	13389.5	15323.9	16229.3	20737	21366.2	17443.8	13892.3	10528.5
"200093_s_at"	1443.5	1533.4	3613.7	577.8	2309.2	379.3	5492.2	2876.2	1946.4	2513.7	1964.1	1228.1	3564.4	1785.5	3101.2	1784.8	3734.1	1174.9	2642.5	4704.5	2497.7	3777.1	2434.4	3967.8	1840.6	2132.9	2963.1	5345	2181.5	2036.9	4193.8	2482.9	4205.1	937.8	1322.8	2544.4	1526.9	1470.3	1993.1	2421	2284.9	2346.5	1815.2	3116.8	3362.2	1139.1	2452	1204.3	1009.8	4002.1	2502.6	3817.9	1274.8	3449.1	2631.1	3797.9	2750.7	1095.6	2409.6	2355.1	3413	1911.5	3516.6	1830.6	1433.9	3313.2	1828.6	3379.6	2268.4	1941.3	2325.3	2321.2	2321.2	1335.9	1831.8	1327.2	2241.7	2201.6	2126	2204.4	2822.5	1138.5	2742	2015.9	1926.1	1350.2	1057.8	1050.6	2950.3	2365	3962.8	1348.5	1867.9	2794	1916.6	1367.5	1701.9	2411.8	3389.2	6034.1	2434.6	2094.4	1876.4	1662.4	2316.4	2786.4	3934	3934	2184.3	2805.5	2162.9	1679.9	2002.9	2081.4	3666	1283.9	575.6	1641.2	2872.5	4274.2	1705.8	2704	1708.7	2670.1	1490.8	1974.7	1952.1	4218.4	2033.7	3295.2	3471.2	1745.7	3619.7	2679.8	2768.3	1352.9	3426.9	3200.8	3319.8	3642.3	3763.3	1692	2612.5	2441.4	1979	1946.3	2647.3	3944.7	3818.3	2325.6	2323.2	1699.7	1252.4
"200094_s_at"	4678.9	7254.3	4470.2	6054.5	8611.4	11352	22119.9	5438.4	4107.1	9231.9	10071.3	5832.9	8024.1	6280.9	13727	3880.3	14444.8	5264.9	7563.8	8366.5	10305.8	8546.7	19182.7	13968.5	5405.7	13688.1	6891.9	21785.5	11235.2	13801.9	5912.7	7344.6	12722	7616	465.2	7910.4	8939.1	6991.1	6767.5	13648.7	8775.2	8955.9	7043.6	5928.2	7442.4	13664.1	7827	6478.7	11546.3	12275.1	6572.1	4329.4	8313.7	18682.7	5882.1	5543.4	8730.6	16202.5	7014.7	12667.4	9852.2	5702.6	15543.6	7398.1	4327.2	17802	4538.8	6891.5	5571.3	6190.7	5152.8	7542.8	7542.8	5337.9	8739	11466.7	5367.1	7433.2	4537.6	5447.5	12903.2	5576.4	11551.3	5919.6	10568.7	5599.7	5768.5	8612.6	8393	6540.1	11212.8	5313.9	12984.4	3327.6	14725.7	7643.7	4009.1	4910.5	14891.2	18343.4	14653.6	5039	6688.1	2944.6	7253.4	4083.5	6336.2	6336.2	6785.1	12297.7	6407.6	6306.4	6500.2	5376.5	8717.1	3448	5557.7	4835.5	7137.9	16702.5	5924.1	7453.7	4987.6	7094	5483.7	7181.5	8805.3	5187.4	8976.9	7162.9	7917.6	14452.1	14902.9	6010.9	2583.5	4547.3	5436.7	14854.1	2871.8	4211.1	8687.3	6528.6	7256.9	7009.1	11318.6	4139.5	4233.7	4677	9592.7	14140.9	14116.6	18489.8	5512.1
"200095_x_at"	26246.5	22285.8	30201.8	20593.9	19130.4	50928.9	38316.1	22398.1	16819.8	26620.6	47957.5	38619.3	55438.5	23079.3	33002.5	40427.7	29700.2	55777.1	27207.7	36058.9	44605.7	36137.3	57570.2	39442.4	28682.9	47898	26906.2	55749.5	59884.7	74025.6	46671	74407.4	79666.8	115376.8	588.8	106281.1	23342.7	34965.4	38515.3	35724.5	27925.8	19470.3	30878.7	26783.3	31809.2	43222.4	29995.5	48085.2	45190.8	33670.5	27216.4	17656.3	18020.3	50158.4	33351.7	33622.4	41848.9	55575.8	34866.5	38877.9	49841.8	21736.2	32551.5	17929.9	48950.6	35547.2	27612.7	32336.6	26682.9	28134.1	18628	26970.6	26970.6	17137.7	29781.5	26750.3	23046.5	18600.9	25180.9	19444.7	21581	14542.2	20959.6	17749.1	25556.4	19633.3	34991.1	20169	35318.7	33802.5	27837.7	16957.2	22734.4	19794.5	36388.9	23254.6	24675.2	26189.3	50778.2	37663.2	29876.1	22792.4	29899.3	26002.7	28191	25043.5	33467.5	33467.5	21672.5	27445.5	31163.3	23008.6	30988.5	21272.9	23197.7	17266.8	51997.3	23427	27670.9	28563.8	18852.8	29314.3	24579.6	21557.8	32349.3	20911.9	29387.9	24963.9	26792.8	26885.9	30294.6	32793.3	33859	24763.8	17736.5	26935.3	30347.6	32330.1	28390.3	21430.3	23928.8	22853.8	42381.3	32121.5	36175.8	26543	28753.6	26151.7	26380.7	24926.4	27391.1	27446.7	18383.7
"200096_s_at"	2903.4	2544.5	2504.2	732.2	2107.9	704.3	3006.9	2370.8	3300.2	1918.3	1462.2	1392.6	2403.8	2877.4	1979.7	1699.9	1753.3	1538.4	2002.6	1705.3	972.8	1541	1044.9	1752	2085.2	1185.2	822.8	1725.4	1761.4	1441.6	1663.8	1218.4	1244.1	669.7	441	1136.7	1247.7	1748.2	1578.8	2277.3	2560.6	3134.9	1690.8	3172.7	3770.5	3162.5	2926.4	901.8	1109.7	2937.1	3367.5	3649.6	1539.2	2584.5	1501.9	2663.6	3265.5	1827.2	1689	1660.7	1258.9	2247	2144.1	1812.4	498.9	3281.2	3518.2	4045.8	3027.7	1405.7	3915.4	1230.1	1230.1	2287	2163.8	2918.6	3244.7	3206.7	2898.4	1834.1	4596.5	2045.3	2736	3213.5	2528	2473.9	1407.2	2719.4	2735.3	2916.1	3773.9	2886.2	1779.5	2023.2	2265.3	2385.4	3527.7	2542.5	2300	2209.9	2192.1	2445.6	2728.6	1651.4	1761.6	2258.7	2613.1	2613.1	2987.1	3098.3	5198.1	1675.1	1820.9	3274.5	3671	2317.8	736.6	2028.6	2572.2	2795.9	2714.4	2702.1	2228.6	2667.2	2030.7	2774.7	2766.7	2778.5	2226.7	3153.9	1441.8	3735.5	3788	3425.7	4483.4	2293.9	3476.2	2855.8	1954.9	3664.1	2238.6	2201.3	2123.7	2121.1	1979.4	1603.1	2462.5	3156.8	1892	2953.2	2360.9	2164.2	4802.9
"200097_s_at"	2852.9	2807.2	3121.4	3242.2	3899.5	1458.2	4305.2	3358	2698.2	2764.3	2315.1	1992.2	2407.5	3049.2	2297.5	761.2	2308.4	2132.6	2273.7	3572.9	2221.4	2255.9	3509.2	2574.6	2328.8	3255	1743.7	2725.5	2461.4	2881.5	1235.7	1321.8	922.6	753.9	83.5	1536.1	2871.9	2131.2	2534.7	2889.7	2932.4	4027.9	2376.6	2843.6	2012.5	2546.3	2702.3	1461.5	1753.7	1884.8	2167.2	2711.2	3126.8	3407.6	2960.9	2838	3378.5	1375.4	2231.6	2994.1	2397.4	2746	2744.9	3941.1	5029.7	3316.2	4140.5	2867.2	2812.7	4557.5	3343.1	3336.6	3336.6	3301.4	3678.6	3066.1	2623.3	3497.9	2885.6	4382	4057.3	4547.2	3158.2	2817	3471.1	3394.4	3275.5	3081.7	2836.8	4269.1	3889.9	3297.9	4258.6	2738.9	4554.3	3164.8	3970.6	2838.6	3003.1	2853.8	2826	3416.7	2799.9	3754.3	5066.7	3156.1	4050.1	4050.1	4012.1	4491.8	2711.4	2635	3702.5	3215	3821.5	2144.3	2132.5	3189.9	3331.3	3945.6	3026.4	2749.8	2032.5	3047.3	3430.2	2648.5	2563.4	3976.5	2883.6	3064.2	3708.2	4954.9	3392.5	2821.7	3427.5	1979.5	5060.9	3778.6	3663.4	3039	3331	3744.6	1974.9	3365.1	2073.4	3224.3	3078.2	3027.4	2645.6	2445.1	2095.4	3737.1	2390.5
"200098_s_at"	2329.8	2305.1	1348	2300	1556.7	4454.4	3017.8	1357.7	1561.2	1999.3	2273.9	2533.8	1859.5	2246.3	1954.3	2579.7	2290	2344.5	1433.7	2206.5	2167.4	1753.8	3851.1	2494.8	1875.1	1714	1249.1	1509.4	2538.8	1865.8	1739.8	2429.8	3196	3865.7	1299.8	2490.8	2393.8	1594.3	2540.4	1878.8	1629.9	1651.8	1584.3	1621.7	1659.9	1412	2308.8	4065.4	3087.6	2132.1	1688.1	1237	2428.9	2455.5	3239.6	1755.8	1854.2	2224.7	2146.1	2449.6	2898.7	3587	1927.5	1965.2	1981.9	2145.7	2370.8	1649.4	1671.1	2452.3	1569.9	1638.8	1638.8	3274.8	1921.7	2273.4	2390.7	2320.5	3288.6	2727.2	1670.5	3107.6	2125.9	3033.1	2470.9	3500.1	6043.4	1981.5	2144.6	2327.5	4198.7	2130.4	2109.8	2772.2	4135.9	2377.4	1621.5	2514	3693.6	2326.5	3592	1967.9	3421.8	2568.4	2606.6	1247.9	2104.3	2104.3	2587.6	1823.9	1947.1	2719.1	2041	2220.9	1233.8	2638.2	4177	1852.8	1422.4	2017.4	1841.2	2339.2	1624.3	2263.4	1447	2626.7	1544.1	2525	1265.4	2980.1	1349.2	2573.8	2531.1	2090	2235.6	2360.3	2110.8	1453	1431.3	1983.4	2328.7	1873.7	2910.5	1741.1	1864.9	1694.1	1620.5	1734.3	2047.2	1406.8	3791.5	3053.1	1810.6
"200099_s_at"	8762.6	5146.5	9323.7	8840.3	9747.4	3547.2	26178.6	14061.1	8606.3	10909	12644.1	10110.3	19028	9269.2	15400.4	8135.6	14064.2	7342.4	13612.8	11807.9	14278.1	8883.2	23713.3	19622.8	14047.3	14720.3	13705.6	30467.8	21293.2	13266.1	3148.8	5123.7	11441.4	1839.7	56.6	7182.2	10703.9	15276.8	12149.2	15000.7	10385.6	13097.1	9942	11967.7	9309.2	15220.5	14910.7	4356.1	8323.3	19779.3	13840.7	8986.7	17128.8	26518.3	17655.9	9707.6	18804.9	9175.2	17385	24065	21231.3	6422.8	19574.9	12278.2	33718.2	17789.1	14142.5	14164	13700.6	16398.8	7410.5	18113.9	18113.9	8883.1	11494.3	15094.8	13247.5	13028.8	8078.5	10383.8	17625	10726.9	13326	9525.8	21069.4	9062.4	13566.6	11985.6	18648.1	19608.1	18594.3	12991.5	12376.3	12862.4	20813.5	11535.5	10541.4	14443.7	9641.8	18460	19319.8	11727.8	11612.8	7906.9	18373.6	21061.7	22725	22725	13780.1	17356.1	12244.7	9659.1	14734.4	11983.4	21884.4	9171.9	5953.5	9111.9	15772.5	19473.4	12908.5	14313.2	9345.8	13525.8	18625.4	15145.6	13957.2	14085	12985.2	17483.9	14430	17273.2	23386.6	9369.8	11502.6	7422.9	27337.2	16078.6	10968.6	11682.6	15894.9	10737.8	14490.1	21980.2	9452.2	8220.5	17040.9	13666.5	22661.9	18103.1	13164.2	16821.1	8709
"200593_s_at"	1882.5	1891.2	2119.9	1187.3	2392.1	1726	2008.4	2501.2	2037.8	3314.7	3506	3010.4	3342.7	3430.6	2792.4	963.5	2355	2515.5	1879.1	4551.7	5182.9	3165.5	1967.5	5325.8	1979.3	3651.9	5153.1	2387.3	2277.8	1893.8	1159	1281.9	935.6	1961.6	35.5	3384.2	1976.5	1311.8	2919.6	1966.9	2211.9	2727.3	2311.5	2541.7	3187	1709.1	4577.8	2459	2048.1	2198.2	2051.6	1890.3	2494.9	2077.5	2837.9	1773.8	1992.5	1732.2	1676.1	2252.6	2802.9	1823.9	3431.7	2442.1	3130.6	1891.1	1982.3	1589.6	2112.3	2242.6	2066.8	2742.4	2742.4	2105.2	2920.8	1217.2	1747.9	1497.4	1511.3	2860.6	1654	2256.4	1204.1	1702	1744.7	1749	1812.4	1356.1	2173.1	1439.9	1550.3	1418.6	2339.2	2132.8	1486.8	1449.6	1803.1	2914.7	3096	2139.3	1441.8	1638.9	1416.4	1908.4	1877	2117.1	2536.9	2536.9	2020.4	1762.9	1316.8	1793.3	4232.6	2040.4	2283.1	1047.4	1471.8	2494.7	1849	2423.7	1297.2	1701	2801.1	1693.6	2234.8	2295.6	1500.1	2636.4	2003.7	2188	2813.9	2167.7	2688	1382.4	3051.4	1483.2	4032.4	3586.2	1584	2297.6	1839.9	2578.2	2126.6	1961.3	2486.1	1895.2	2509.4	2532.9	2048.1	3241.7	1474.3	1167.7	1483.3
"200594_x_at"	5502.7	5098.2	5811.8	7113.3	6718.5	4667	7081.8	6807.3	4604.8	7236.2	5200.6	5326.4	4877	6819.4	4372.4	1619.3	4852.8	4314.7	3959.2	6936.3	6068	5401.7	5151	7436.2	5266.6	6030.4	6602.1	5045.1	4590.1	5515.1	5317.5	3207.6	3134.3	2657.9	551.6	3844.4	5408.7	4057.6	4520.6	5234.7	4867	5256.9	5394.5	5553.9	7049.9	5129.1	6482.8	2815.2	3994.4	4556.5	4110.3	6705.7	8056.6	5623.7	7029.1	4968.4	5000.9	4555.1	5109.2	4076.4	5706.5	5156.8	7019.5	4474.3	8215.2	4803.7	5444.9	4588.9	5922.5	5772.7	4822.2	4310.4	4310.4	5077.6	6090	4134	5360.7	4394.7	4151.9	6627.6	4037.8	6185	4332.2	4976.7	5349.3	5449.4	6744.6	3657.5	6112.1	3690.3	4739	4305.7	7344.5	6116.5	4413.6	4654.5	5224.6	5718.5	5946	4405.6	6363.2	4683.9	4178.1	5105.1	5128.5	6366.4	5228.3	5228.3	5943	5718.9	3712	5594.5	5274.4	5522.7	4839.6	4169.8	4969.6	5827.4	5425.8	5014.5	5003.6	5341.5	5961.6	4951	5465.4	6276.8	4586.5	6917.9	5471.8	6038.1	6614.6	6122.5	4478	4781.4	5993.3	3758.3	5797.7	6627.6	4691.2	4876.6	4446	5702.1	5053.8	5636.5	5379.3	5676.3	4999.9	6908	5938.6	6048.7	5538.9	4859.6	4694.2
"200595_s_at"	1152.8	1298.7	1337.4	828.2	1217.5	823.3	2033.4	1321.1	2040.3	2192.8	1571.8	1202.3	1414.3	941.3	1269.2	620.9	1749.5	1357	1791.6	1385.8	1380.6	883.7	1477.8	2260.5	788.1	1668.2	494.4	2303.9	1149.7	1384.9	894.5	1258.3	1708.9	1000.1	119.1	2741.2	1331.8	758.8	1998.4	1284.4	1237	2059.8	1087	1566	1309.4	1464.1	2145.7	1094.8	976.4	1491.3	1451.3	1252	1581.1	2318.6	2065.4	1209.6	2211.4	675.5	1011.2	1495.5	2834.7	1067.4	1029	1257.2	821.2	1486.5	1130.1	1537	2050	1542	1354.5	1421.5	1421.5	1726.3	1164.1	1243.4	1256.2	1600.2	1441.5	1248	1474	1136.1	1750.1	1703.1	1565.3	1170.6	2054.3	1151.8	1562.6	1419.8	1562.4	2306.4	1719.9	2566.5	1300.6	1302	1026.4	1360.1	1481.6	1784.7	1968.5	2032.2	1650.5	1034.9	2350.2	1583.2	2092.6	2092.6	1063.1	1528.7	1747.5	1772.7	1495.5	1859.1	2569.8	1244.2	1211.8	1440	2007.8	1940.5	1573.7	1512.4	1402.8	1511.2	1901.3	1962.4	1048.3	3212.4	1249.2	2923.7	1466.1	1593.6	1621.1	1667.1	1664.4	1062.6	2137.2	2366.1	1926.2	1439	2267.1	1435.9	1471.7	1790.2	1219	1090	1556.7	1750.4	2384.3	1415.2	950.3	1995.3	1886.7
"200596_s_at"	408.2	954.4	820.2	276.3	727.6	541.7	1168.1	627.1	798.4	1585.3	1192.5	799.7	898.9	678.1	810.8	1028.2	1489.9	1568.5	1053.6	1055.5	1561	734.1	890.7	1113.4	637.4	1691.3	689.7	1056	765.4	441.2	320.3	522.8	613.3	154.7	921.9	629.3	517.7	564.9	1414.8	847.7	864.4	1774.4	2200.4	1325.6	2139.7	1644.1	3647.6	2159	1997	1904	1343.7	1298	1009.3	1072	907.6	828.1	1501.1	524.1	751.4	930.5	1612.3	833.7	1027	715.8	480.7	433.3	398.6	975.9	962.5	756	553.6	982	982	994.6	818.4	425.6	444.8	808.4	699.4	597.3	1045.3	434.3	1103.3	923	635	480.3	1116.3	449.2	707.1	1077.5	880	920.1	854.4	1169.7	1619.5	648.4	527.3	986.2	714	753.7	933.2	635.5	771.1	250.1	1067.2	1106.5	738.7	738.7	499.9	403.4	984.8	1081.9	1026.5	997.7	935.3	535.7	682.9	843.3	1103.1	721.1	503.9	886.8	947.8	523.7	1025.9	818.4	709.2	1196.7	564.6	2008.8	713.4	606.9	1223.8	927.3	838.7	694.7	770.9	1157.3	762.9	1070.3	1001.6	709.6	1147.5	982.9	1130.9	365.1	1002.7	820	1179.2	869.3	594.6	662.6	1082.1
"200597_at"	297.8	533.6	350.2	420.2	515.1	751.3	617.4	291.8	390	709.5	446.3	382.8	662	276.7	527.2	162.9	461.6	361.3	323.5	500.3	729.6	274.7	667.7	699.1	258	625.7	273.7	590.4	400.8	571.7	458.7	526.3	560.2	558	817.8	1010.1	509.8	380.6	699.7	482.7	489	532.6	770.2	437.9	603.3	630.5	631.2	636.3	602.9	374.1	391.7	461.2	476.3	518.5	329.1	355.8	609.9	406.1	823.1	483.5	589.2	539.4	445.3	294	505.5	416.6	443.3	558.5	377.9	461.6	369.7	450.1	450.1	525.2	427.2	419.9	430.5	573.3	321.5	308	244.7	458.1	435.2	407.4	514.3	610.6	630.9	493.1	316.2	517.4	602.4	532.2	672.8	828.4	668.3	430	242.3	445.8	376.9	440	656.6	436.7	500.1	391.1	681.8	408.1	601.4	601.4	334.8	513.9	509.4	430.3	450.7	427.3	624.6	415.9	674.5	362.2	305.6	638.8	488.7	629.1	397.1	381.4	455.6	451.7	465.7	709.2	499.4	1111	587.4	709.1	274.3	407.8	489.5	305.8	610.3	684.3	499.1	301.5	685.7	460.8	475.7	372.7	347.8	289.1	300.5	532.7	627.9	423.1	394.7	597.3	317.8
"200598_s_at"	1847.4	2085.5	2215	1177.3	3625.1	4220.2	1468.4	1623.8	3511.4	1756.6	2463	1590.1	1273.1	2202.9	1383	728.9	2934.9	1631.3	1815.2	3727.7	3100	1938.7	1707.1	1753.9	2040.9	2318.9	1954.8	1281.2	1624.6	871.8	362.8	929.2	737.5	1115.6	164.5	852.4	997.1	2079.7	2999.1	3006.2	5931.8	1412.7	1206	2898.7	1640.2	785.9	1253.2	1949.4	1730.4	1596.9	1228.9	732.7	3985.1	2151	4380.9	1448.9	1252.1	1181.1	1908.6	6530.1	3766.6	1921.2	1882.5	4036.6	2518.1	1903.7	2577.2	5463.9	1560.9	6099.9	3013.8	3550.8	3550.8	3541.6	1925.2	2100.2	2331.9	2540.5	2500.5	3245.1	1832	3011.1	1896.7	3454.6	2271.4	1894.3	1999.6	2167.9	1542.1	1953.2	3167.9	3314	3008.6	3742.9	2498.6	3892.7	1992.2	4069.2	2678	3920.5	986.2	2033.7	2413.1	1621.8	1926	1976.4	2111.1	2111.1	2059.9	2994.4	3573.8	2695.7	2618.8	1189.6	2095.3	2072.2	2452.1	2106.4	3533.5	2955.1	2635.2	4416.1	1780.8	2035.4	2697.4	2012.7	2744.9	2725.4	1747.6	1701.6	3364	3012.6	1890.2	1951.1	2200.6	3176.3	1381.9	1943.7	3630.3	3593.8	1752.7	2573.2	2284.9	3525	3212.4	1556.7	4036.9	3852.9	2288.4	2263.5	2476.5	1810	1859.8
"200599_s_at"	7448.8	6248.7	6112.8	4158.6	10421.2	7770.7	5232.6	3683.4	5176.5	5119.4	10173.3	4031.6	4448.6	6280.3	5035.7	2608.2	7704.1	3896.9	5051.9	7647	7557.1	5779.2	6664.9	6072.7	6398.3	5323.4	4017.8	3248.4	4406.5	3642.1	1525.2	2996.9	3576.1	2851.8	44.1	2288	6171.2	4177	7555.5	6716.9	11040	5631.3	4757.7	10681.6	5448.1	3791.5	4425.5	8449.3	5986.7	5091.3	4937.4	3563.4	10900	6337.9	8031.7	5161.2	4309	4135.3	8021.2	10483	8090.4	6009.6	6125.1	6217.6	9303.4	6698.7	7175.2	11401.4	4715.5	15437.9	6820	5922	5922	10534.9	7067.5	5078.9	7399.7	7189.2	9179.6	11032.4	4441.4	6852	7640.6	9892.3	10042	7559.9	8830.2	4603	8987.6	9848.5	9876.5	8194.9	7999.2	11275.3	12763.9	7001.3	7225.9	11085.2	5475.9	8388.4	9698.1	5615.3	9923.8	9142.3	6967.7	9945.5	4807.3	4807.3	8453.8	5318.4	17319.1	10081.5	7206.4	5356.3	6819.4	5787.8	6169.8	7996.1	6728	6981.2	8604.1	7850.3	7921.5	7355.4	5574.6	4010.3	5184.7	5621	5058.3	5448.5	5688.1	7096.4	6487.4	7704.2	8031.3	8320	5354.8	5328.1	7866.9	8053.9	5115.9	5653.3	11635.1	7494.5	8654.6	5212.2	9073.9	7102.6	6658.9	5134.4	7276.4	6622.7	5647.8
"200600_at"	3031.2	3735.6	3569.1	3716.7	4419.9	2394.6	2139.4	3609.8	3380.5	2647.1	2033.8	1303.4	3620.4	1836.6	3201.6	788.7	1832	402.2	3194.3	1558.5	1700.5	2217.7	1114	2363	1395.7	551.9	1856.5	1733.8	3011.8	2960.2	2533.2	1355.9	1594.5	1902.7	182.8	559.8	2210.9	3898.2	2228.2	2982.5	2953.7	3098.9	2315.4	2893.2	3251.2	2543	1330.2	3834.2	1733.2	1999.2	1554.5	3299.3	1066.6	1659.7	1231.7	3366.3	1581.6	2531.7	2163.1	786.8	1933.2	2993	1092.9	2647.4	368.4	3337.9	5125.3	6067.8	3401	1740.8	3268.7	1407	1407	1692.9	2294.2	4922.6	3369.4	3679	3029.1	3056.7	4023.5	2296	1446.5	3741.6	1686.5	2404.3	3553.3	3182.2	3901.8	4997	2746.4	3372.2	1250.7	1363.7	1665.8	3336	3594.4	2815.6	2497.1	2330.6	3599.6	2891.8	4489.9	2375.6	2673.2	1507.2	2697.3	2697.3	1759	4028.7	3454.6	1686.5	808.3	2966.3	2376.1	2449.4	2402.3	4158	3226.3	3187.1	3729.6	4389.1	1434.4	2973.9	1436.3	1735.9	3793.8	1932.7	3888.2	3620	2447.2	1061.8	1802	2586	2290.5	5203.3	2031.1	1615.4	4346	4579.8	3185.5	1835.3	3709.5	2663.4	950	2557.2	3460.5	1391.6	2393.9	2263.1	1767.4	2357.9	2783.3
"200601_at"	4660.6	4626.9	3845.3	3548.9	1811.9	3458	2777.2	7662.1	4297.3	5222.5	3382.8	3876.4	11376.8	15952.8	2278.3	2111.1	4380.9	3686.6	8668.5	5315.6	8874.6	3574.1	2801.4	2933.1	4037.5	3702.7	4804.2	3477.7	4498.3	4651.1	5068.7	3369.3	6330.4	8389.5	1026.6	2615.1	16569.8	9572.6	8460.6	8968.6	4080.1	3545.2	3082.8	3827.3	4005.5	3680	2350.8	3141	8292.3	4594.7	3119.6	3254.1	2984.9	6976.6	3593.7	9224	3239.5	5432.5	5605.7	5373.5	2102.8	5791.4	3483.8	5639.7	2555.6	3014.1	1798.7	5898.3	2398.5	2174.2	1743	1383.6	1383.6	12158	5893	9414.1	3681.9	1252.5	10209.8	7686.1	3635.1	2002.4	5287.1	2682.4	2734.8	7404.8	2296.5	2127.7	8612.6	1561.5	4514.1	1490	1852	3101.6	2293.5	3671.1	3041.4	4379	4550.8	3326.2	3808.4	4828.8	2468.4	11894.9	2051.4	2451.4	2254.9	2254.9	2562	2578.6	7456	4418.4	5633.2	3394.3	4401.8	16782.8	11087.6	7271.4	1323.2	2531.3	2180.1	2219.2	1412.9	4837	3975.4	1021	1856	1202.9	2632.6	2190.9	1982.4	2403.7	2160.7	2594.1	1898.2	3259.4	2692.4	2281.3	1640.7	6507	5668.6	2152.6	2046.2	1831.6	1930.5	2367.2	1838.6	3527.6	1517.7	2598.1	2689.4	2292.7	1503.7
"200602_at"	2050	2257.1	1966.4	1683.6	2048.8	1409.4	2060.4	904.2	1270.9	2133.2	638.8	1379.2	1719.9	837.8	1315.5	1113.2	1913	95.3	1016.5	765.9	630.8	1147	1769.2	1092.7	1707.5	762.1	635.9	758.9	1369.3	2627.3	2341	2340.9	957.7	4131.5	1305.8	2402.3	2770.2	1384.8	2672.9	2218.9	947.7	2483.4	1855.7	1060.1	604	1207.6	924.4	406.7	2224.9	401.8	1107.4	1472.1	3774	1751.9	958.1	914.3	528.9	1955.1	1073.3	2547.7	1060.1	1256.5	974.9	1757.1	1415.3	2967.2	799.6	3317.4	347.5	1359.2	1592.5	1927.7	1927.7	3333.5	1522.3	2698.7	1539.2	1455	2543.2	435	1425.9	1283.2	1156.7	2289.3	1483	1926.5	1194	2632.4	1698.8	839.6	1758.4	1049.5	1429.1	6160.1	1623	1509.6	944	1902.7	398.6	1446	1604.9	1255.6	1169.9	2445.7	1983.7	1155.1	975.5	975.5	4733.4	1106.9	2772.7	1976.9	1950.2	905.4	2617.6	1620	2411.3	1873.1	1317.3	1931.9	1417.1	752.4	899.3	1176.8	2298.2	1993.6	692.8	453.3	2106	1136.1	718.9	972.6	921.3	538.9	1259.5	1638.3	812.2	1007.3	841.6	833.8	1067.2	2258.4	445.8	987.4	1002.9	764.8	750.9	1090.3	1237.6	696.1	1235	1296.2	804.9
"200603_at"	3219.6	2586.9	2520.8	3682.9	2612	950.9	3128.4	2179.1	1873.4	2040.4	917.9	1590.3	1140.1	2818	1059.9	733.5	1483.2	2880.1	1947.5	1697.3	984.5	741.1	2698.5	2023.3	1467.9	1002.2	1171.7	1343.3	1899.8	1282.3	1276.7	1711.7	1300.4	644.7	2804.1	1881.8	2154.3	1477.5	1709.5	2109.8	1201.2	2029.5	1059.1	1454.8	1095.5	2183.4	1472.3	899.5	422.8	1642.9	1705	2033	3159.2	2982	1847.3	2175.7	2430.4	939.9	2837.7	2409.1	1822.3	1548.9	1548.7	2125	3008.2	2635.8	2378.8	4625.6	2942.9	2494	2333.6	2793.9	2793.9	2807.3	1425.9	3120.5	2732.4	2438.1	1968.8	1374.1	2793.6	2781.2	2535.9	3002.8	1982.6	1389	1756.8	2840.6	2129.7	2843.6	3371.1	2702.4	978.1	3315	2543.4	2683.3	2532	3241.5	1533.6	3394.8	2717	1655	2943.1	2075.4	1673.2	3010.3	3689.2	3689.2	2817.2	2754.3	2613.9	1902.4	2511.2	3226.7	2891.4	1149	453.4	1748.9	3344.5	3456.1	2571.6	1593.7	1538.3	1882.5	2379.8	3582.7	2137.6	2874	2538.4	2315.8	2514.9	3199.1	2181.1	1848.4	2493.8	1775.2	3455.5	1811.1	2499.6	2180.4	3103.7	2605.9	1134.9	3926.3	1743.5	1757.8	1720.9	3069.9	3189.9	2030	3739.9	2657.9	2494
"200604_s_at"	564.7	430	1395	521.2	759	240.1	1246.7	674.2	1095	731.6	536.8	770	656.2	2390.7	594.4	345.5	1133.5	1572.7	1747.8	1586.3	882.5	450.3	747.3	996.2	777.4	877.7	1377.4	1287.5	922.8	304.7	153.8	499.8	400.7	305.5	2259.8	542.9	543.6	403.9	732.1	745.4	723.1	536.1	580.5	973.5	910.5	620.1	1173.7	384	257.9	1141.2	995.6	561.4	1210.5	1124.3	935.6	1047.9	1178.1	308.2	596.5	1645.4	1137.3	743.1	1354.2	1634.7	1296.1	951.2	897.7	1301.7	878.6	1321.4	1326.6	4285.9	4285.9	1858.6	698.5	537.5	929.3	1260.4	435.2	921	1673.5	1258	1171.9	1659	1013.6	467.4	518.2	798.1	385.9	1346.1	1626.9	1133.9	483.5	1873.9	584.7	528.1	1315.4	1497.2	1665	2422.6	455.5	870	1090.5	541.4	831.1	1152.8	2340.7	2340.7	1234.4	822.6	939.9	1002.2	1991.7	1819.6	1541.3	369.1	234.8	593.7	2036	1839.7	817.3	866.6	789.5	671.2	1279.3	1362.8	834	1147	1590.2	724	1308.8	1168.5	918.2	695.3	914.2	738.9	1188	921.6	1150.9	1330.7	1283.9	1557.9	400.6	2120.4	850.3	451	1064.3	1795.1	1320.6	1241.4	1316.4	546.1	1082.7
"200605_s_at"	2036.1	1546.7	2403.2	1986.5	2437.1	351	2735.8	2270	2102.9	1595.2	594.8	1117.8	752.7	3271.5	668.4	452.2	2031.4	2305.2	1808.9	1888.8	678.2	507	2016.8	1693.3	1555	790	1166.8	1680.5	1623.2	241.9	140.2	211.9	261.7	32.4	148.8	271.8	1396.3	977.4	1222.4	1490.3	962.6	2082.8	1515.5	1634	1852.9	1893.9	1841.1	508.1	289.5	1915.5	1790.3	1826.5	2668	2654.8	2026.1	1821.7	1993.8	395.4	1301.4	2764.2	1607.9	1450.6	1730.2	3225	4046.8	2659.4	2259.7	3689.4	2842.2	2423.3	2845.3	4758.2	4758.2	3579.1	1674.5	2083.1	2247.7	2887.2	1556.6	1490.9	3184.6	2872.5	2785.2	3725.9	2260.6	1475.5	1315	2395.2	1831.9	3208.8	3500.6	2493.2	1025.4	2615.1	1996.5	1581.4	3007.6	2706.9	2100.2	3772.4	2128.5	1997.4	2524.1	1777.1	1684.6	3782.3	3247	3247	2848.2	2511.6	1849.2	2084	2371.5	2784	3063.2	883.1	234.9	1399.3	5264.3	3077.4	2655.9	1756.1	1919.9	1477.2	2298.1	3699.4	2224.3	2706.9	3452.7	2382.2	3056.2	3273	2485.9	1363.6	2062.7	1304.8	3016.3	1756.7	2576.3	2859.9	2316.6	3069	1057.3	5225.5	2463.9	1054.3	2210.1	4152.2	3855.5	2310.5	3933.6	2292.9	3013.4
"200606_at"	3227.5	2470.2	2919.4	2223.1	2548	1018.3	2835.7	4034.1	3758.6	5183.8	4436.9	5707.2	2389.4	934.3	2245.1	1561.4	5945.5	3624.6	4738.8	2231.1	4339.5	3060.9	3635.7	6686.5	2540.4	3257.9	2945.9	4997.3	3344.4	5626.6	2113.4	3959.2	8105.5	1353.2	754.8	2568.5	4138.8	3217.5	3604.3	2574.8	3728.3	5347.2	3041.1	3420.9	2308.4	4786.3	2475.3	2111.1	1686	6573.8	3419	3007.8	2246.4	3494.2	4537.2	3465	3042.7	4369.7	3298.6	2246.2	3250.8	4454.8	3045.2	6252	4179.8	5446.9	7518	3200.1	5465.7	4752.1	2273.5	1352.8	1352.8	5053.4	3078	2030.7	1873.3	2762.9	3702.9	3218.5	1320.1	5282.4	3819.1	4387.9	2464.2	4631.2	3150.6	2023	2751.3	981	5522	4397.8	4142.7	5467.4	1919.9	1759	4243.5	3148.8	6306.2	3426.8	4479.8	1834	3810.2	7205.4	4960.2	3531.8	4517.7	4517.7	7972.3	4747.8	5036.9	3821	5621.6	2695.9	5365.8	2968.1	2736.1	5726.6	3763	1668	3102.5	4621.2	3857.4	4326.4	3206.5	2865.7	2533	4471.6	2333.3	3134.1	2242.7	4228.3	3824.6	2525	3688.7	5477.4	5673.9	1731.7	3786.8	4696.7	5176.5	4571.3	4533.2	1489.1	1842.7	4572.2	3917.1	4008.6	4224	4571.7	4319.9	2243.3	5891.8
"200607_s_at"	670.8	872.2	903.2	483.8	998.2	1542.5	590.1	1237.2	1698	920.7	349.9	1412.2	764.9	1336.3	978.4	680.5	919.5	1943.8	1678.1	1145.1	2067.9	672.6	598.1	818.7	2093.3	1363.4	471.7	1307.5	489	516.3	303.5	390.3	210.5	246.4	656.9	605.9	1012.7	1542.9	757.6	763	998.1	2299.5	1489.5	1370.3	1330.8	1491.9	1437.7	1667.1	878.7	776.5	1113.8	1339.4	1265.7	589.1	1481	1377	2267	815.9	795.2	1765.4	1140.9	1404	909.2	1003	1584.7	1469.9	1077.6	802.6	1622.5	2084.7	1817.7	2324.4	2324.4	913	2934.4	700.9	627.9	1088.6	649.6	1477.1	1254.8	1449.4	610.7	1231.9	1378.8	999.2	1549	788.9	801.2	706.4	733.9	1372.9	1125.6	1683.6	876.8	921.1	2114.1	1198.4	1446.6	1634.7	468.3	1369.5	811.5	812.9	1231.7	1316.8	1542.3	1542.3	1237.1	1494.6	736.6	1127.4	2565	916.2	1497.6	1575.7	1160.2	722	1328	1108.8	1689.3	1639.6	1649.9	1574	1132.1	1049.4	1748.9	2148.3	820.7	2063.6	1671	2450.4	2879.5	515.4	1833.7	2753.5	1661.9	3003	1940.6	879.3	3440.3	1337.7	1617.6	3369.2	801.3	1701.6	1088.8	1770.4	1484.1	1287.6	985	1326.9	1512.8
"200608_s_at"	1802.2	2592.6	1152.4	2440.8	2942.4	2258	1103.3	2358.3	1631.7	1752.3	560.7	1483.8	1718.4	1989.4	1018.6	585.3	1214.8	2541.6	1801.7	1278.1	2163.3	1397	1397.6	1269.1	1988.8	890.8	674.2	1511.9	930.4	2001.3	905.1	1158.9	899	470.2	618	1400.9	2407	2902.8	1123.1	936.6	1256.4	3175.5	1224.9	1629.7	999.4	2987.8	1688.6	2710.3	991.9	1066.4	1332.7	2283.1	1924.6	1252.5	2158.1	2301.1	3094.7	1874.4	1645	1520	1681.9	2394.4	1407.6	1503.4	2787.1	2398.9	2757.5	1248.8	2953.5	3726.3	2068.8	2665.8	2665.8	1299.2	2706.1	1561.3	2026.4	2031.3	1599.7	2026.7	1043.6	3143.4	718.6	2011.9	1983.3	2340.6	2483	1280	2074.5	1477.7	1513.9	2430.9	1988.6	2054.7	1278.6	2066.3	2972.4	1149.6	1639.8	1951.6	1564.7	1097.7	1181.5	1615.9	2909.1	2374.9	2143.7	2143.7	2864.2	1794.5	1374.3	2508	2311.1	2060	2022.5	2315.4	2154.6	1680.2	1451.5	1108.5	2104.5	1605.8	2012.4	2225.2	1064.3	1634.1	1245.2	2555.7	824.6	2675.8	1337.4	3939.7	3666.4	714.6	3356.7	2285.3	2257.8	2412.4	2322	1232.5	3971.5	2147.4	2652.8	2857	706.8	2359.2	990.5	1294.9	1352.7	1485.4	1561.3	1501.8	2020.1
"200609_s_at"	3725.8	3522.9	2603	1959.3	1963.6	607	1950.2	3131.9	2766.5	1287.9	2021.2	1582.7	2933.4	1961.3	2587.7	440.9	4580.9	2311.2	2529.4	2104.8	2075.6	1940.9	1366.1	2139.3	2114.1	1683.8	1923.9	1433.4	2065.3	3098.1	2558.6	1730.7	1287	634.7	1470	1233.7	2790.8	2721.6	2443.2	2550.6	3232.4	3395.7	3121.2	2848.2	1821.1	2705	1375.8	2028.5	1615.2	2218.2	2255.8	3362.2	1813.1	2069.3	3130.4	1974.8	2729.7	2254.2	2974.6	1629	1701.1	2402.7	3142.2	2336	1260.8	2234.9	1541.3	2090.4	2132.8	1344.6	1715.2	1023.4	1023.4	2437.8	2661.9	2508.4	2103.8	2383.7	1966.5	2284.7	2088	2515.3	2491.3	2016.9	1324.2	2109	745.1	2021.9	1667	2942	1767.6	1735.1	1942.5	1730.3	1674.2	2673.8	1882.5	1053.7	1126.6	961	2712.3	2443.8	1864.4	1468.3	2183.7	1405.4	1176.8	1176.8	1971.3	2822.4	2281.9	1540.5	2019	1765.1	1601.6	1369.7	664.1	2160	1861.7	1818	2237.4	1447.4	1756.1	1991.2	1240.5	1016.6	2261.1	1404.7	2790.3	2344.5	1983.6	1973.1	1530.2	2451.7	1738.8	2097	1059.8	2627.7	2943.6	3422.3	2241.6	1744.8	826.4	2219.3	1428	2165.4	2054.5	2641.4	1584.3	1185	1710.4	1595.1	1629.6
"200610_s_at"	6838.2	4418.2	6255.3	5835.8	7342.8	6735.6	5408.1	4966.1	6044.9	6696.7	5894	4528.5	3464.6	6961.2	6229.5	2076	7318.8	2340.8	5185.8	7944.1	5800.8	5572.6	4731.7	8639.7	4891.3	4936.3	5062.1	6295.6	4919.9	6592	6227.6	7044.4	7909.4	5024.1	68	6533.8	6735	3866.4	6701.7	6008.9	5022.7	5894.5	4588	5302.6	3802.5	7100.5	8859.7	4209.1	6486.3	7212.2	5962.6	7316.7	6733	7199.4	7602.9	4007.7	4552.4	5122.1	4846	6281.9	8131.5	6165.1	6220.6	4448.6	7004.4	6155.1	4668.7	5444.2	6198.4	8774.3	6686.9	6474.7	6474.7	5093	5653.9	5574.1	5000.4	5567.5	5011.5	6089.4	5237.7	5925.9	3764.1	5688.4	5175.3	4744.9	9531.2	4320	5677	4478.6	6348.9	5602.5	9281	5705.7	3995.3	5045.1	6358	4945.5	5438.5	8353.9	6466.5	4630.3	3917.5	5931.7	7585	8751	10128.3	10128.3	6433.2	5216.3	4863	6428.6	7735.4	3976.2	5276.9	3085.6	4420.3	5709.7	6824.2	6021.6	5333.6	6945.1	6454.4	5893.7	6654.7	7931.6	4777.6	7427.1	5441.8	7382.3	4317.9	6453.3	7003.1	5434.6	6564.1	5800.6	8409.7	7063.7	4987.2	5153.6	5605	5065.8	7868.8	4208.5	3663.4	5911.7	2770.4	5944	10888.1	2894.5	6495.8	6833.5	5787.1
"200611_s_at"	4342.8	3802.3	3388.4	1267.6	1502.2	646.7	1443.7	4629.8	2871.4	1983.6	1389.6	2431.3	2773.4	1916.7	2462.3	626.3	3652.6	2623	3876.7	2689.1	1929.1	1726.8	932.3	1845.3	2223.1	1314.8	4345.3	1521.1	2253.1	1909.1	1805.9	2464.4	1750	1134.4	886.1	1764.7	2481.9	3850.2	1781.4	2354.9	3306.2	3109.5	1941.9	3422.2	1882	1532.9	2301.8	1135.8	1157.3	1967.6	3245.9	2196.7	1467.1	1474.5	3369.8	2308.3	2209.8	2075	1726.1	1946.2	2087.6	2969.8	3526.5	3682.8	1188.8	1965.6	1969.1	1721.9	2418	1544.1	2006.7	1386.2	1386.2	3418.7	4156.1	2355.9	2879.4	3597.6	2102.3	2584.8	2687.2	2278.5	2095.1	2084.5	1389.1	2906.9	835.3	2085.9	1139.8	2732.2	1673	2176.3	1955	1551.4	1226.8	3233.6	2646.1	1060.4	1421.3	1827.4	2116	3425.4	1528.5	1472.9	3345.2	1722.5	1797	1797	1960.8	2987.1	2814.8	2300.4	3653	2058.1	1899.1	1986.3	878.8	1830.5	2122	1641.2	2043.4	1854.5	2123.2	2152.7	1418.7	1015	2135.7	1663.2	2783.7	1879	1609.7	1369.5	2417	3650.2	3071.3	3495.9	1021.6	4210.3	2884.8	3680	2751.4	2663.7	1463.5	2672.4	1106.8	3496.4	2221.5	3283.3	1150.2	2018.7	1516.8	1184.8	1681.9
"200612_s_at"	746.4	516.8	976.6	660	1104	975.8	1895.2	681	764.9	716	932.7	990	508.7	1055.3	776.4	1065.2	901.3	526.9	968.8	1599.4	750.1	739.7	1213.3	702.2	530.1	573.5	755.7	1236.6	824	805.8	610.4	539.8	520.6	962.3	1101.4	820.5	1105.6	1534.8	1173.7	2069.8	897.3	556.1	856.2	731.1	887.8	660.7	1108.7	474.7	601.1	580.3	795.2	596	1065.1	1371.6	682.9	1447.3	501.2	833.9	1111.2	1108.4	1321.6	627.1	428.2	942.8	1221.9	716.7	761.9	2851.8	1007.7	1366.9	953.7	1153.6	1153.6	1494.6	953.4	949.4	1068.9	453.8	846.1	1878.6	1685.9	985	1577.9	1092.3	1103.7	513	799.8	1185.3	1606.7	916.8	1282.1	843.2	763.5	1792	1192.4	1009.7	835.7	1079.5	1337	1531.8	1395	863.7	933.4	903.2	1785.4	790.2	1285.5	1285.5	1270.1	1017.6	982.2	1088.6	1076.3	1514.1	1084.4	756.8	901.4	990.4	1145.5	1552.4	1188.1	1186.1	976.1	834.8	1316.8	1614.9	919.9	1003.9	1194.4	1522.2	1063.5	1096.9	972.4	1039.9	1024.6	1102.3	1155.4	731.5	1134.1	937.4	906.6	1495.4	983.7	611.2	866	663.7	878.6	1234.5	786.5	736	2035.4	1001.8	940.3
"200613_at"	2038.4	2619.5	4259.4	1482.9	3045.5	1096.5	2270	4683.6	2282.6	4906.1	3730.3	2675.7	4495.9	3090.7	4809.6	1740.1	4340.5	6736.9	3406.2	4478.8	2470.8	5387.4	2442.2	2508.8	4866.1	3968.9	7354.9	3103.9	3553.3	1787.1	2906.2	4047.5	1725.6	2037.8	345.8	2819.9	3035.4	3135.1	3084.6	2749	3001.2	1947.7	3992.5	2794.8	6234.4	3303	5079.1	2113.8	2840.2	1565.9	4143.8	2965.9	2056.5	1553.9	2731.5	4115	1432.5	2495.6	1992.4	2103.6	1800.8	2131.4	1914.3	2402.4	3374.7	4837.4	4982	3642.5	2647.3	3881.1	2917.9	2008.7	2008.7	3924.5	5094.3	2632.9	4065.1	2876.6	2663	3299.7	2229.4	2736.6	1347.2	3839	4079	1926.4	2372.2	2896.5	2301.5	2280.8	2105.8	2264.5	1894.2	3412.1	2494	2073.3	2353.4	3001.2	3178	1147.2	2676.9	1874.5	3054.9	6798.3	1981	3732.7	1838.9	1838.9	2679.1	2678.9	1707.1	3416.9	3926.6	4887.2	2111.9	3167.1	2694	3558.3	2360.6	2244.7	2400.6	3181.7	3020.5	4407.1	2647.9	2695.3	2573.3	2177.3	3382.5	3146	2450.9	1553.2	3732.4	2986.8	3449.7	4566.2	2983.1	2876.9	1501.6	3897.4	3086	3004	3016.7	2300.8	2720.9	3463.7	5314.6	2419.7	3232.7	3300.9	1988	1122.1	2522.2
"200614_at"	6935.3	5841.9	8594.8	7673.9	5842.7	2316.4	4603.7	3277.5	4707	6272.1	5553.7	6313.6	8623.1	11362	4390.6	1914.1	4714.1	6506	9892.5	6426.8	5266.4	4155.7	4809.1	7616.4	8692.2	6388.4	6458.6	6423	5584.3	3727.2	2169.8	6344.7	4451.3	2008.2	125.7	6960.1	6422.4	7880.4	5972.8	7404.2	4553.4	4714.7	8594.9	5085.5	9546.2	4051.5	9860.9	4862.1	3589.6	6720	8249.5	3907.8	4672.1	4912.5	5651.5	5829.8	6348.7	3924.4	7246.2	7908.1	4832.5	5061.7	6423.6	6777	4681.5	6461.9	6037.1	9854.9	6353.8	5552.9	6864	4764.1	4764.1	6226.2	5556.7	6481.2	6506.8	6127.1	4712.4	3716.1	5551.8	4151.3	6831.6	6288.4	4405.5	5703.7	5331.9	5675.7	5172.7	5034.6	4887.8	3862.5	2856.5	7061.7	5958.9	5900.6	6294.1	8125.7	6331.5	9448.4	5647.2	4184.6	5132.4	7195	4027.5	8376.7	5165.9	5165.9	7332.4	5094.1	6286.1	3231.7	6435.7	9990	6532.9	5376.9	3726.2	4460.3	7751.1	4989	5464.1	4459.1	6117.8	4729.2	5706.2	6912.3	5105.6	6019.5	7273.4	6163.9	10590.5	3168.1	5792.3	5258.6	5595.5	4819	7573.5	4214.4	5033.5	4769.4	5815.1	5080	3044.5	7662.1	6322.5	3935	4482.3	5985.1	7227.2	8425.7	7826.3	4294.6	7779.9
"200615_s_at"	568.7	680.2	658.6	301.8	435.3	357.7	712.6	584.6	1111.5	647.9	488.3	998.5	461.4	580.3	578.1	544.1	614.6	335.8	830.6	1061.8	479.5	427.9	647.6	1056.1	430.7	461.6	953.4	1166.4	803.2	441.2	602.1	516.6	567.8	278.5	3134.6	518.9	699.9	1304.4	612	1083.2	567.1	467.2	590.3	587.6	295	466.3	815	341.9	430.4	623.3	643.1	558	724.8	863.9	476.6	811.6	347.5	494.1	500.5	1060.8	711.1	696.7	452.6	921.3	512.4	401.8	456.5	1410	552.6	1032.6	922.5	765.6	765.6	815.4	562.6	1010.5	853	800.1	674	1061.5	1049.1	698.8	1032.2	882.1	544.1	661.5	789.7	715	871	563.7	775	659.1	739.2	847.3	507.3	762.1	738.3	663.9	1172.7	1200.4	465	562.7	610.8	633.1	1089.2	938.6	1624	1624	531.1	659.2	573.3	718.7	674.1	613.2	700.1	562.3	439.8	448.1	1304.3	957.2	859.1	734	566.8	524.2	1009.6	1174.6	684.5	999.2	686.9	847.2	657.1	669.2	999	1278.3	678	1320.9	795	640.3	980.9	909.2	594.6	1641.2	666.3	464.4	360.5	625.7	811.6	809.7	492.7	650.6	1411.9	839.9	1317.5
"200616_s_at"	2017.5	1832.5	690.5	1303.3	1114.7	2208.4	1282	482.7	809.1	2068.9	1439.5	1287.3	1227.7	1086.9	713.4	1523.3	946.3	1476.6	795.5	992.8	1054.2	1198.9	1188.8	1389.9	1089.2	1464.3	795.3	570.9	855.9	1100.5	994.5	1846.9	1398.2	1693.6	888.6	765.3	667.5	860.6	778.9	1234.3	1859.8	738.4	1577.7	1321.6	1317.9	948.1	758.8	2471.9	2141.6	1012.3	1118.9	715.2	1116.9	1342.6	2095.4	1245	1196	1341.8	1135.5	1674.3	1332.4	1064.9	1118.6	1721.4	1125.1	1209.2	1193	1519.5	1054.2	2575.4	838.9	1103.8	1103.8	1792	1176.8	1579.1	1403.2	1081.3	2140.9	2060.5	1666.3	1541.3	3134.4	2445.2	846.6	1475.9	1509.2	1294	819.1	936	1509	1537.6	1852	1044	3651.8	3507.7	1287.7	1973.6	695.3	1378.7	1560.2	1140.3	1129.1	1280.2	623.3	1065.6	898.6	898.6	1528.5	1343.1	1672.7	1294.1	1548	996.3	777.4	814.7	2290.4	906	1047.4	1758.2	896.9	1137.3	637.9	1109.2	1254	712.5	792.6	1077.1	466	1176.3	981.2	1090.2	879.3	1210	835.4	1412.1	789.9	530.9	1046.2	1859.1	1563.2	1170.5	1239.1	1067.5	2084.3	1321.7	487.9	726.2	593.8	1334.2	774	1181.1	841
"200617_at"	1791.6	1808.8	1143.6	1376.9	1369.7	1938.5	1570.2	1113.4	1008.2	2266.8	2062.5	1481.3	1335.1	1700.9	1235	727.9	1662.7	1710.5	982.6	1307.6	2642.4	2929.7	1822	1131.6	1549.4	2436.7	761.7	1302.9	1050.6	1218.3	868.7	1725.2	1269.2	1696.8	58.7	859.3	1502.7	1374.1	1261.1	1568	2172.3	1560.4	1882.8	2498.4	1663.8	1223.5	1028.3	2461	2173.4	1435.3	1746.5	933.7	2045.6	1520.9	3765.2	1580.4	1562.4	1446	2152.2	1719.4	1842.3	1882.7	1488.2	1505.5	1327.8	1132.8	1114.7	1041.1	1179	1679.2	1260.7	1216.3	1216.3	1566.6	1182.8	1125.5	1402.1	1596.4	1411.1	977.5	1356.3	1529.6	2151.9	2398.6	1383.5	1827	986.9	1385.5	1346.8	775.8	1762.5	1099.9	1803.7	1479.9	2093.3	1801.6	1032.9	1361.7	1059.3	1567.8	1436.7	1856.9	1587.7	956	1289.3	1137.2	835.4	835.4	1806.2	1422.9	1446.1	1831.2	1132.2	1285.8	879.9	1667.7	1832.4	796.4	966.9	1228.9	1367.2	1221	1826.1	1050.1	2085.9	1246.3	1626.1	1614.4	1471.4	1453.8	1980.8	1767.7	1573.8	1471.8	1578.4	1330.9	1086.8	1251.6	1786.4	1655.6	1110.4	1259.5	1536.6	1978.5	1508.8	2692	948.6	1973.7	1475.7	1204	1389.6	1707.5	1115.1
"200618_at"	2055.6	2233.7	1844.3	1278.2	1170.7	1079.3	1741.7	4064.3	1949	4681.8	1515.8	2684.9	2191.3	1485.3	2391.4	1432.5	1952	1912.4	1858	3275.3	2380.3	1945.3	1334.1	1961.2	1716.8	1283.8	1987.9	1790.5	1705.2	2862.9	1983.5	2908.9	1507.3	2394.5	97.8	2938.6	2378.3	2639.1	2639.3	5063.1	1744.9	3015.1	4453.6	2158	2835.5	2020.1	2984.3	1450.7	3042.3	1460	2563.8	2423.9	2798.7	1871.1	1776.1	2548.5	1344.4	2164.9	1868.8	4378.5	1896.8	3648.5	2630.8	2296.6	2372.1	1176.6	1974.1	4744.1	1597.3	2026.2	2096	1415.9	1415.9	2926.2	1365.3	2918.7	3169.1	2763.5	2737.2	3306.3	3071.4	2560.3	1980.7	1965.5	2098	3806.6	1563.6	2506.4	2806.6	2380.4	1945.5	1723.3	5220.7	3011.8	2169.7	2758.3	2236.7	2396.5	2332.1	4456.1	4258.2	1769.7	2238.6	2504	4688.1	2495	2672.6	2672.6	2397.1	2339.4	1749.2	2343.1	3028.6	2170.7	2005.2	2858.3	1680.8	3190.6	1954.3	1856.6	2605.8	2077.3	3254.8	2300.4	4015.1	3520.9	1660.1	1904.9	2403	1756.5	1595.7	2492.4	2016.1	1937.4	1537.6	2125.2	1835.9	1561.9	1661.7	3043.1	2001.5	3492.9	1466.4	2148.3	1412.4	1529	2021.3	2600.4	1376.4	1578.1	3286.7	2990.2	2967.9
"200619_at"	1372.7	1242.1	1079.6	1398.3	1335.8	1151.5	1093	1207.7	1141.5	1582.8	1268.9	1412.4	1420.6	2136.5	1511.5	579.9	2978.6	1699.5	1742.9	1430	1939.2	1605.1	1378.1	1832.4	1774.2	1330.4	2312.7	731.4	968.7	1595.1	1104.7	1613.4	1201.7	1070.7	1029.7	1023.9	989.6	1319.6	937	579.4	1189.5	1870.8	1471.1	1417.8	1959.2	1273.8	2119.9	2227.5	1293	1651	1660.3	1352.4	1305.6	1337.1	835.5	879	755.1	906.3	473.7	1596	781	2131.8	2296.8	1195.6	589.8	838.4	1209.5	780	2317	897.6	1159.5	1770.2	1770.2	1240.3	2168.8	958.7	1257	1106.7	1196.3	3040.1	1328.8	677.2	1006.8	826.2	797.6	2618.7	1614.9	459	1378.9	984.5	1543.7	581.9	1903	1487	1021.8	1088.8	940.1	967.2	1974.5	1338.4	909.5	1188.9	1049.4	1518.8	1617.7	1052	887.9	887.9	1186.4	1300.2	568.2	1530.6	1337.7	1128.3	519.5	1122.1	1475.2	1145.3	1290.4	1014.3	834.9	1218.5	1642	1006.9	860.9	1226.7	1047.6	1293.8	900.4	1335.1	982.4	1481.1	2686.1	2585.5	1089.8	1320.9	975.8	1109.6	1239	1007.7	859.4	960.7	1332.3	1054.4	1167.6	478.9	694.9	816.3	1294.8	2033.2	1938.2	580.2	1147.7
"200620_at"	4855.9	2617.9	5907.9	1506	4079.4	1513.5	4218.2	7303.7	4618.6	4612.8	2678.3	2167.2	4899.6	7223.4	4128.3	2400.1	3889.8	4362.1	3092.1	1556.3	2468.2	5454.8	2767.7	2213.6	3557.4	1763.8	3603.6	3432.6	2467.6	2979.7	1926.7	2967.3	2089.9	1318.1	1787	1017.6	1822.3	2553.4	2678.5	2684.1	6490	4256.6	3486.1	6138.3	4140	1845.3	2221	2281	1904.6	3155.1	4962.6	4474.8	3618.9	2104.3	1808.2	2391.5	4835.5	1404	2615.2	1881.7	2401.6	5333.9	2292.9	4270.1	2740.1	3740	3852.5	3726	5488.4	2619.3	3073.8	1957.9	1957.9	3164.3	2750.2	3249.7	3855.3	3138.6	3104.8	2956.4	3709	2555.1	5687	3740.5	4552.3	5455.6	2935.5	2433.1	2019.3	4007.8	2378.7	4807.1	1897	1991.6	3534.2	2737.1	4048.1	3300.5	3857.9	2516	2538.8	3755.7	5618.4	3764.3	2698.4	1809.6	2331.1	2331.1	2482	3315.5	2646.1	2618.4	2997.5	5865.4	5777.7	4434	1094	4269.3	4063	2705.3	2801.8	3077.8	3119.9	3947.7	2383.2	3102.9	4155.6	2446.5	4762.9	4536.8	2859.3	2246	5116	2455.2	3952.8	2316.4	4074	4191.8	3846.1	4207.1	3106.7	1889.9	4417	6904.8	4885	2973.1	4339.4	2159.5	5375.9	3593.3	4768	2122.8	4116.2
"200621_at"	2873.6	1866.3	5188.9	3578.1	3386.4	3020.4	5050.6	2853.2	2242.1	1908.3	1532.4	2672.5	2975.1	1001.8	7714.1	2565.9	1760.7	3737.4	3063	2714.3	1954.4	2186.6	3462.8	3129.9	2642.8	2532.3	3564.2	1932.4	2830.3	4958.7	2701	2281.8	2804.1	2558.4	79.5	2745.3	3586.8	4132.4	3258.4	3808.1	2321.1	2985.8	2936	2097.8	5588.8	3922.7	2617.5	1736.2	1867.9	1520.8	1561.9	2073.9	5015.9	4580.9	1963	1764.9	2944.3	1759.4	3323.2	4606	2853.9	6523.4	3335.8	2253.5	2336.5	2483.1	2899.4	1483.1	3520.3	2523.8	1143.9	934.4	934.4	2235.7	2692.3	3325.3	3442.4	2503.9	2506.4	2147.3	3781.8	2322.1	1917.2	1884.4	3697.4	5163	1494	3291.9	1468.7	2809.1	2503.4	1610.1	2181.1	2778.3	3581.6	2677.9	1845.1	2649.3	2435.8	1560.2	3440.4	2359.7	2480.1	1576.6	2381.8	2233.4	1741.6	1741.6	1979.6	2353.8	1222.2	3191.4	2259.5	2289	2241.6	1755.6	1725.1	4053.9	3070.4	4734.1	2556.1	2837.1	1941.6	2191.6	1730.1	1632.4	1887.9	2154.3	2479.4	4841.5	2061.7	1672	2806.6	1940.1	1843.2	3785.8	1379.6	1806.8	1781.6	2586.7	2656.8	2148	3022.1	2569.1	3088.9	1891.3	3414.5	3077.1	3742.2	3115.8	1955	2043.2	1928.4
"200622_x_at"	787.3	796	666	285	502.7	304.2	488.8	1000.8	903.6	606.1	601.4	688.6	890.2	582.9	797.5	971.8	695.9	501.3	706.3	880.4	685	760.3	509.8	571	407.4	352.5	1042.4	809.4	705.6	519.3	694.9	611.9	542.8	484	595.1	666.8	794	1243.7	559.8	693.3	775.4	509.9	871.8	570.7	523.1	594.2	808.2	640.9	521.5	658.6	689.1	867.9	624.2	694.2	999.7	829.7	462.7	418.8	361.1	848	699.4	713.1	873.3	946.8	1087.4	442.1	1093.1	798.3	834.2	965.2	644.7	1031.4	1031.4	340.3	580.2	681.7	733.5	626.2	617.7	811.7	758.8	909.5	673.4	887.4	927	608.2	697.8	670.9	446.5	822.5	735.7	804	662.3	689.6	581.2	848.7	685.2	721.7	751.4	1056.8	471.5	914.9	449.3	908.8	720.2	1008.1	780.7	780.7	1127.3	736.2	619.6	945.3	353.3	989.7	607.2	548.7	704.2	460	786.4	740.7	898.4	456.7	473.9	776.7	829.7	589.6	771.1	369.5	606.6	676.9	574.9	822.6	844.1	832.3	1611.6	963.5	649.6	605.7	1484.3	680.2	547.4	632.5	756.1	737.9	1146.8	899.7	953.2	276.2	579.2	622.8	755.2	461.2	1070.7
"200623_s_at"	1171	954.4	682.3	320.5	1030.3	394.6	921.7	1124	857.2	705.7	1002.5	840.3	424.6	1254.7	1019.1	1175	1033.1	758.5	1562.7	1602.8	780.8	1587.1	611.5	339.3	615.6	887.8	1233.6	579.8	712.4	1420	852.2	957.3	588.3	360.2	94.2	1277.7	1403.3	1391.2	846.5	1020.7	1454.9	832.1	780.4	1264.8	1192.5	1199.7	1029	567.4	713.7	1015.1	1121.8	865.1	1192.8	1594.2	1146.8	1677.6	781.5	577.9	668.8	1016.7	1297	1033.7	1994.6	1279.6	1240.6	1032.2	1134.8	1208.9	1763.4	1127.2	960.9	1577.8	1577.8	805.4	1224.5	1383.2	649	906.8	970.6	828.1	1588.6	1217	881	1604.1	1350.9	1030	1310.8	972.5	1494.1	978.7	1025.5	747	781.9	1487.7	702.6	1303.2	1325.7	1063.6	1579.4	1801.8	1291.1	1284.4	1331.7	1836.1	1350.8	1054.5	1048.3	1048.3	2205.7	1093.5	1151.8	1551.1	471.7	1712.8	586.4	1243.5	745.2	1116.8	1160.9	1088.2	1127.3	548.5	1446.1	1160.2	1423	1282	1226	1044.6	1619.3	1432.8	1202.2	1504.9	1369.4	1089.7	1267	992.5	1272.4	1462.7	2953.7	1064.2	796.8	1125	596.7	1532.4	1100.4	1251.3	1409.2	774.6	580.4	989.7	1899.6	1769.1	1208.7
"200624_s_at"	1041.8	1124.5	3089.8	1042.4	2182.7	832.7	3342	1959.4	2588.1	2392.3	1654	2106.7	1087.2	2953.7	2340.8	520.6	2788.1	733.8	2519.9	4921.8	2076.6	2631.2	1944.5	3446.2	1083.2	1520.4	1656.6	2848.6	1259	727.3	396.2	419.5	594.8	727.3	302	687.8	1460	803.7	2867.2	1602.5	2477.6	1752	1507.7	3230.3	2634.8	1518.7	3073.7	790.6	855.6	2642.7	2183.2	2074.5	2065.3	2950.8	2732.6	2128.8	2162.8	1440.1	1275.6	3069.7	3484	3141	2096.2	3023.9	3506.1	3390.9	2476.7	1882.2	2053.2	3368.8	3793.3	4279.8	4279.8	2860.4	1601.8	1442.3	3276.9	3390.8	2397.4	2944.6	2766.9	3325.5	2000.5	2574.4	2509.4	2538.9	2645.7	1387.8	2691.9	2955.7	3479.5	2956.8	2913.1	4287.3	1860	1298.6	2472.7	2285.4	4100.1	3160.8	1834	1902	2446.4	2266.3	2919.4	1829.3	4979.5	4979.5	2456.7	2208.3	1844.1	2728.1	3433.7	2305.7	3911.3	2186.1	593.9	1988.9	3821.9	3390.2	1776.6	2299.7	3005	3083.9	2654.3	2424.9	1693.1	3373	2110.3	3211.9	3079.3	2558.7	3910	1867.2	3841.3	1866.1	3860.3	3305.3	2170.5	3559.1	3277.6	3431.9	2157.5	2620.4	1777.9	1610.6	3752.8	4131.7	3353	2744.3	3125.5	2097.7	2090
"200625_s_at"	2924.1	2231.1	4026.9	1771.1	2938.5	1974.9	1286.1	3171.8	2928.2	3375.1	3039.4	1792.3	2988.3	2422.5	8157.9	1709.2	3208	3091.8	2592.6	2178.3	1227.5	4688.5	1394.5	2037.2	2196.4	1962.5	2429.3	3274.7	2586.3	2857.5	2744.2	3389	3813.4	2252.6	892.2	3471.6	3202	2990.7	2351.2	2892.7	2103.7	2186.9	2211	2446.3	3469.1	1471	2343.8	2862.2	1875.6	2535.3	2635.5	1682	1818.1	1047	2317.8	3619.9	1824.1	2272	2734.7	1818.7	2030.7	3253.5	2332	2822.3	1858.8	2480.2	3109.7	3406.6	3413.6	2262.7	3156.9	1386.8	1386.8	2733.7	2658.9	3577.6	2445.9	2513.8	3599.7	2692.4	3113.4	2867.7	2646.3	2715.3	2653.1	3618.5	2971	3141.3	2381	4944	1364.9	4301.3	1893.7	1636.3	2331	4295.2	2230.3	2279.2	2763.7	2157	2865.9	2095.9	4508	3808	2332.9	1715.1	1065.1	1065.1	2480.9	2736.7	2097.5	2032.8	2210.1	3463.5	2836.2	2841.2	1324	3122.5	3355.7	1513.1	3569.3	3312.5	2716.4	3649.4	2232.1	2010.5	3023.3	1975.6	2264.2	2548.1	1682.9	1526.6	2591.1	3393.9	2642.9	2979.1	2660.8	2440.4	2695.7	3772.6	2653.5	4711.4	2059.4	2079.7	2385.8	2134.5	2635.3	1471.2	1352.6	2499.5	2288.6	1632.7	3055.9
"200626_s_at"	1966.2	1929.7	3798.1	1133.2	2978.3	959.7	4371.2	2941	2540.8	3139.3	1646.3	2212.9	1437.7	2855.8	2246.8	412.3	2623.3	986.2	2547.7	4549	1837.1	2390.9	2824.9	4309.2	1777.1	1518.8	1257	2922	1884.2	1008.2	666.3	767	744.5	720.8	1041.9	692.4	2264.6	1841.2	3029.5	2450.1	2733.6	2744	1807	2339	2147.3	2042.5	1549	577.8	1099.1	1930.9	1618.2	2605.3	2725.6	2978.6	2613.2	2320.5	3013.3	1379.5	1748.6	2601.4	3065.9	2575.2	2253.8	2534.9	4405.3	3416.5	1953.8	2799.4	2884	3956.9	4374	4475.6	4475.6	2901.9	2434.6	2350.6	3291	3579.1	3140.9	1819	3533.7	3742.9	1714.6	2936.5	2782.9	3159.8	2167.2	2216.2	2920.7	3136.7	3974	3022.9	3127.3	5063.1	2469.9	1540.8	2507.9	3175.4	3318.5	3342.1	2570.2	2399.4	2550.1	2881.3	3395.2	3514.2	4566.6	4566.6	3410.2	3368.3	2487.6	3051.3	3238.7	2300.3	4258.9	1951.2	1534	2294.6	3671	3892.1	2496.3	2554.1	3010	3564.4	2541.6	3042.7	1810	3198.5	2986.8	3663	3121.7	2279.1	3903.4	1982	3506.8	2293.5	2842.2	3865.7	2349.6	3576.9	3483.1	3587.6	3162.3	2923.4	1521.7	1921.7	3645.5	4056.7	3778.3	2500.3	2586.3	1548.9	1756.6
"200627_at"	4875	5170	5899.5	3644.5	6199.4	2725.3	5911.4	5638.9	5053.2	5658.3	4287.9	4117.9	4261	5541.3	4766.2	1280.1	6198.5	5213.8	5074	7760.3	6102.5	5749	7310.6	4652.7	5241.9	5470.7	4952.9	4212	3499.4	3603.9	3998.8	3920.3	5592.4	2541.9	45.1	3472	3278.5	3803	3754.8	3732.3	5052.4	5213.1	5427.9	5476.1	6672.3	4766.8	3489.6	2550.4	2717.5	6437.7	5147	6419.4	5689.7	7300	7339.9	8151.6	4206.7	2714.3	5850.2	5376.6	6661.8	7195.5	4831.5	4210.4	6372.9	4010.2	5780.6	3625.2	4104.2	8415.1	4927.3	5278.7	5278.7	5349.9	5897.9	3877.7	5313.1	4252.9	4713.2	6124.6	4485.1	5613.7	4505.5	4023	5110	7283.3	6083.9	3314	5779.9	4589.9	8260.4	4585.8	8248.4	6279.8	5122.9	3453.6	6162	4931.6	5166.2	4955.3	4506.7	6051.8	4353.9	3884.4	6273.9	6706.7	6637.5	6637.5	4426.2	5365.1	5182.6	6206.5	6164.9	4076.5	4824	4722.4	3445.6	7644.4	6693.7	5153.9	4902.4	5876	5493.8	6754.6	4158.8	6118.1	3864.9	6811.4	4147.5	6010.8	6176.2	6416.6	5285.4	5553	5473.3	4568.8	6091.8	3191.9	5897.2	5978.6	6064.3	5958	5696.9	6112.3	4621.9	5500.1	4164.6	6664.2	6565.4	7053.8	5050.2	4264.4	4341.1
"200628_s_at"	446.4	219.6	1442.3	295.3	938.2	148.5	579.9	642	1275.7	343.5	1588.8	485.6	617.8	1726.2	1307.7	922.9	1028.8	337.3	757.9	586.7	738.8	1135.1	407	700	561	762.9	1354.5	335.1	760.4	886.2	136.5	76.5	297.4	138.3	219.2	49.4	358.6	392.6	427.9	334.6	789.5	1001.6	578.1	660.8	387.3	578.4	661.8	276.8	889.4	1198.9	754	500	385.6	390.9	524.1	2338.2	442	113.7	587.9	1132.7	500.6	781.3	491.2	1014.3	174.7	1237	1133.5	327.7	1220.2	728.9	1297.8	642	642	263.3	826.7	355.4	547	993.9	904.3	1061	457.7	390.7	577.7	1418.6	821.7	674.4	469.3	349.7	415.5	1905.7	797.3	1903.1	670.2	613	227.5	834.3	711.8	345.6	990.2	711.1	419	788.3	1001	273.1	735.8	995.5	326.6	326.6	2404.5	474.7	1068.4	749.8	386.3	412.8	1033.8	552.6	184.5	717.4	1029.8	560.1	1033.3	1249.8	914.1	1293.4	518.7	526.7	1348	955.5	688.6	943.5	1668	214.5	561.4	1113.2	1279.5	723	336.7	1319.9	1211.3	1054	458.4	540.5	1180.7	615.1	623.2	252.9	1609.6	192.7	724.2	1018.7	414.5	489.7	942.3
"200629_at"	1221.8	718.5	5249.7	910.1	1671	1015.5	894.9	1049.2	1555.4	763.4	3592.9	956	2627.2	2742.5	2207.1	3684	1302.4	800.2	1264.7	672.3	1574	2689.6	1154.1	2230.5	1078.9	1194	3526.5	1248.3	1826.3	2042.7	1883.3	2163.7	2743.3	1504	1886.4	1631.8	1226.8	1094.5	1020.7	929.5	1281.5	1858.5	1405.2	1218.2	1068.7	2008.3	1050	1668	1471.2	1896	1520.4	1251.2	648.5	948	665	6313.4	954.5	1154.1	1463.7	845.6	716.9	834.5	1010.9	2131.3	432.2	1954.8	2416.8	747	3963.4	1188.5	2778.3	696	696	745.4	1750.5	901.6	910.6	1614.7	1697.3	1840	686.3	463.2	835	2234.7	1106.8	1349.9	908.1	939.9	1016.2	2126	1726	2629.4	767	767.5	695.1	1377.4	852	834	1429.2	1348	856.1	1065.9	1886.4	653.6	1099.7	1934.2	525.7	525.7	5182	616.5	2009.4	1033.5	578.1	636.1	2099.4	1995.2	992.7	1141.7	1633.2	1863	1426.8	2473.2	1538.8	2020.6	747.4	715.4	1651.6	1608.3	755.8	2424.1	1675	415.9	594.5	1847.4	3186.9	1648.4	522	2812.2	2181.7	1285.7	939	741.4	3069.5	1031.6	1210.3	941	1916.9	475.8	982	1032.6	729.2	885.1	1975.2
"200630_x_at"	6777	6676.4	7776.8	12929.1	6950.3	10349.8	6854.1	8807	6025	7797.6	11326.4	7619	6725.4	6160.9	5024.6	3908.2	7191.8	5334.4	5421.6	9242.6	7447.3	8443	12055.1	9371.3	12236.5	16259.3	13468.5	10579.3	10407	11934.7	11709.9	8488.9	11814.1	5844.9	241.3	11363.8	6936	9170.5	5383.7	8225.7	7536.1	5721.2	7268.2	5430.4	4936.8	8851.5	5448.7	7414.7	9383.8	6821.3	4375.4	6954.7	5083.7	6172.2	10082	7961.3	6461.5	6240.1	5467.9	5030.3	5069.4	4695.7	7263.3	2402.8	8553.2	3670.3	4807.7	3586.7	6236.4	3663.7	4126.7	3370.1	3370.1	3678	4935.5	4633.5	3063.8	4494.2	2756.2	4985.2	3720.5	4931.3	3656	2672.7	3815.8	3625.2	4455.1	4209.9	3832.2	3634.1	3289.3	4401.1	6385.2	2516.7	4719.1	3678	3523.2	3250	2346.3	2839.5	3847.2	3423.9	2491.9	3939.5	3496.6	3735.9	3273.1	3273.1	3369.4	4552	3308	3578.1	3860.7	3167.5	3298.9	2737.6	5261.2	4640.8	2936.3	3224.7	3062.6	2779	2446	4792.9	2158.9	3098.2	3906.1	2314.2	3274.8	2814	4108.2	2891	2790.5	4136	1933.3	2796.8	2955.2	2335.8	2376.1	3992.2	3682.3	1533.1	3003.9	3000.6	3719.4	3054.7	1392.5	1786.4	2559.4	2670.2	4730.7	4591.3	3062.2
"200631_s_at"	1971.8	2085.9	4371	2579.2	2294.1	916.7	5806.7	4364.9	2180.6	2560.5	3632.2	3637.3	4078.9	2772.4	2177.9	1129.3	2841.8	2019.2	2093.4	5126.6	4871.1	2746	7196.1	3494.6	4792.8	7146.8	5101.2	5832.8	3420.1	4274.2	1693.8	2254.6	1944	911.4	2723.2	2331.2	3539.3	3211.6	2523.2	3877.5	5229.1	5146.6	3268.6	5856.9	3127.6	5097.5	3431.3	1377.8	1712	3172.1	3666.3	2636.2	2273.2	5095.5	6467.9	2992.5	4070.6	1589.4	1791	3125.2	2744.9	2611.7	5057.1	3112.9	6831.9	4396.9	4398.3	1548.6	3711.8	3940.8	3846.6	3256.1	3256.1	3506.7	5325.9	2179.9	2244.5	4737.8	1980.7	2836.7	3005.2	2853.6	2097.7	2946.9	3422.5	2873.8	1813.5	1773.4	2979.3	3198.4	4747.8	2672	3781	3787.5	3621	2115.3	3542.6	2701.8	2815.4	3385.3	3619.2	2026.2	2234.1	2542.2	4051.1	2952.3	3006.7	3006.7	3227.8	3938.3	1261.4	2279.4	3959.3	3483.5	2851.2	2231.3	1511.7	2179.7	2517.8	4992.7	2000.7	2665.7	2475.1	2797	3106.5	2561.5	2894.1	4094.9	3808.7	2694.4	2789.4	3919.7	2817	3427.3	3480.2	1976.7	2144.2	4443.3	2840.4	2990.9	3938	2282.7	1629.2	4029	1917.5	3114.3	1870.4	3860.2	2334.5	2680.8	1921.3	2685.9	2245.6
"200632_s_at"	6818	6570.7	2188.8	1930.8	4450.4	1181.3	695.6	2567.6	2179.2	4260.8	5270.1	6809.4	3069.3	7121.4	2332.3	1872.4	1969.2	2387.8	7022.4	1423.1	9657.9	2611.3	1136.1	1415	4380.7	2655.2	4183.6	6099.3	5261.7	2685.5	16518.7	5397.2	2945.6	2145.4	210.8	5799.2	9808.1	7602.9	1790.5	3926.8	2834.4	2189.3	2065.2	2819	3919.3	3218.5	6410.4	2941.9	1577.2	2027.2	4710.2	9748.2	1808.2	1345.5	1958.6	1198.6	11241.5	1753	10747.5	860.4	1560.8	3804.5	1638	5394.1	3249.7	2525	3281.2	15983.3	2530.4	2041.9	5753.3	955.9	955.9	2490.4	3967	2591.2	4300.3	3573.5	1657.1	1098.9	1349.8	1562.8	4110.5	2415.1	4735.7	2086.1	1017.1	2920.8	5078.6	2587.7	2959.1	1578	2095.5	860.5	2010.4	2906.6	3136.8	2516	3096.8	700.1	4073.5	2773.6	2704.5	4030.1	3600.8	11619.4	4314.3	4314.3	11580.8	1976.7	21151.2	4322.4	9743.1	5390.2	10136.6	6388.5	4899.5	991.7	3140.9	3415.5	1981.4	5815.3	2626.1	3078.6	2007.5	2389.2	2483.2	3281.6	1797.4	3481.1	6327.5	1270.4	2030.6	2068.2	7425	6089.4	2911.7	12192.2	6998.4	2217.6	5733.4	2042	4190.2	7489.6	1513.5	2992	2826.1	2652.4	1233.3	913.6	3744.5	647	1646.1
"200633_at"	16468.2	12199	5380.3	12759	8989.8	14163	8451.5	10869.2	17353.2	18141.8	21604.6	7290	10014.8	5784.7	2466.7	9814	6239.7	15971.8	9156.9	19982.1	981.6	14712.7	1226.9	18313.6	4747.3	3634.6	976.2	5177	7479.4	21744.8	32838.4	40154.5	26395.4	20301.2	227.8	7278.2	7689.5	12883.9	5298.3	10197	6866.1	11227.4	10945.1	7690.5	16555.9	6459.7	2983.2	8021.9	16768.2	14116.5	15751	13901.6	15773.7	3325.2	16882.1	5028.8	7030.9	16271.1	2733.3	11480.4	959.3	3870.5	24274.5	16655.7	17687.8	14026.7	5125.2	1656.1	11272.1	2241.6	11037.9	19853.2	19853.2	3578.9	13742.1	12632.8	10176.9	8504.1	11379.1	3759.3	13886.4	4363	16831.8	12329.2	8815.4	5218.6	4209.5	12079.5	3337.1	14690.7	2049	8987.7	659.7	3144.7	9120.2	15034.8	15534.2	13010.7	1919.9	21100.1	13171.8	16985.5	13595.5	1492	742	1913.9	3787.6	3787.6	20031.1	15107.6	3508.2	4167.2	4526.5	21158.5	12385.2	2178.4	1212	2484.3	14588.4	2527.1	8771.5	8355.4	14439.7	6639.1	10423.7	21184.4	15423.7	11900.3	16481.6	16022.8	3648.4	15033.1	14785.3	6558.7	10787	16360.7	12061	15083.4	19550.3	13128.4	5296.3	16733	1219.5	18935.8	21058	15819.2	14469.5	2312.7	662.8	18343	2137.4	12227.5	15756.8
"200634_at"	5047	4533.8	9741.2	2844	5081.5	2152.8	5239.3	7485.5	6878	6896.3	10738.7	4473.3	7926.9	4635.1	5480.6	3689.1	6276.6	6526.8	6242.4	3655.5	6412.6	6308.1	3243.2	6424.6	5293.4	6332.4	10479.3	6861	4896.9	8435.7	5290.4	6491.3	5500.3	3872.2	893	6015.1	4684.8	5311.2	5368.2	5494.8	4557.2	6827.5	4326.3	5617.4	6074	7872.5	9312.9	5062.3	6291.8	4573.8	6401.6	5229	3718	5592.1	7522.8	8876.9	4092.9	6079.5	6865.9	6536.7	9554.5	8086.3	7329.8	8022.8	2436.5	6137.6	8524.1	3851.5	5535.6	4777.2	7155.1	6644.5	6644.5	4692.3	6891.8	7653	9480.2	5723.2	6194.3	9856.3	4116.5	4158.4	5037	4660.9	4507.9	7356.8	6903.8	3885.2	7530.3	8843.4	5048.3	3652.1	7854	7620.1	3102.4	7123.6	6572.1	6521	7189.2	5895.7	13006.8	11331.5	5999.5	6881.5	5945.3	4918.1	4039.9	4039.9	6068.4	7752.1	8142.5	5140	4825.9	6517.2	5414.5	7449.2	5751.2	6324.3	8348.6	5527.2	4369.3	7545.8	11195.1	6193.7	7520.9	5309.3	6673.4	5608.4	6079	10122.2	4998.7	3653.1	11884.1	14437.3	11942.5	12769.6	6215	7184.9	8723.1	9426.4	6324.7	5607.5	5647.2	8957.2	6257	7485.5	8910.2	6065	4688.8	11120.9	5630.3	6591.1	7861
"200635_s_at"	4711.4	2609.8	4474.8	3623.5	2320.2	3591.3	2473.3	2224.6	1907.1	4150.1	1418.4	2008	1628	2767.2	5686.5	801.1	2779.3	4884.9	2640.9	1065.3	2835.2	4109.8	3860.6	1167.9	1798.4	3266.9	3133.1	2621	1486.9	2181	2816.6	1609.2	3034.9	1410.2	751.1	1296.3	2272.8	1802.7	2446.8	3101.1	2795.7	2294	2191.2	2458.4	1598.5	1046.4	1844.3	2609.2	1588.9	3718.2	1890.2	2752.4	2134.9	1100.7	1709.5	3267.4	3264	3790.8	1405.5	1826.2	1778.3	1405.5	2927	2991.3	3531.5	2589	2447.8	1810.5	4246.6	3057.3	1311.8	281.6	281.6	1516.3	3358.8	844.7	1350.6	1050.9	3075.6	3689.7	863.2	2649.9	2457.3	1406.8	1549.5	1430.7	2404.8	532.3	798.9	454.4	1386.5	1179.6	2450.9	1271.5	686.5	1097.6	3345.4	2539.9	3334.7	806.8	1026.9	4002	2853	3563.3	3148.8	1356.7	1931.3	1931.3	2477.5	2701.1	1279.3	2011.2	1817.7	1682.2	3641.5	2253.9	3617.6	2176.8	933.7	1203.2	713.3	949.1	3009.1	2523.8	2020	2725	2446.4	2093.1	4046.2	3445.8	3046.6	2877.5	3307.8	708.4	1781.1	1493	3257.3	3174.2	2040.3	1638.7	3012.2	4431.2	2630.1	2563.3	3732.4	3186.8	3995.5	1074.3	1655.6	2328.6	1729.7	965	1955.1
"200636_s_at"	5209	2240.6	5365.7	3772.5	2787.4	3152.4	2644.8	2380.2	1872.1	3506	1457.2	3004.5	3168	4780.5	7851.6	985.4	3793.1	4042.4	3521	1665.1	2983.1	4418.5	4693	2086.3	2435	2734.8	2267.3	3486.8	2684.9	5863.3	7064.3	4756.1	7003.6	1937.4	234.7	3436.6	3384.5	3980.5	4479.9	3888.5	5530.1	5255.4	2050.4	5095.8	2470.8	2212.9	3827.5	3919.4	1789.4	6415	3806	6523	5562	1534.5	3359.2	6750.3	6018.7	5318.3	2684	4251.2	3355	2988.7	3406.6	3531	6217.4	3394	2867.3	3409.3	5187.9	3676.1	1402	640.3	640.3	1889.5	3188.4	1935	2979	1948.7	3488.3	3993.1	1018.3	3207.2	2939.2	2438.9	3180.5	2110.4	3128.7	1138.1	2254.4	838.7	1908.7	2843.2	3652	2427	1722.5	2095.8	3514.3	2611.4	3753.1	1351.6	2009.9	3961.2	4218.8	5257.6	4040.7	2555.3	2518.4	2518.4	3333.2	3631.7	2146	2471.7	2614.3	2872.2	4134.4	4454.9	4319.3	2766.2	1952.9	1637.5	1974.3	1554.1	4915.4	3906.6	3245.5	3856.8	2509.7	2746.1	3863.3	3623	3057	4277.9	3506.1	1611.7	2920.9	2685.5	3979.1	3468.1	2313.8	2389.4	3189.9	4799.5	3352.4	2852.6	4268.6	3933.6	5684.2	2412.4	2822.7	2828	2729.1	1755.3	2213.1
"200637_s_at"	2666.5	1450.1	3466.5	1361.5	1463.2	1153.8	1536.6	1971.6	1485.2	2597.5	743	2175.7	1251.7	3230.9	6138.7	49.4	2498.5	3215	2975	1366.3	2384	3496.2	2244.1	1106.9	1483.1	2650.6	1361.6	2757.9	1065	735.3	520.8	485.2	973.3	124	34.9	572.1	1726.3	1531.3	1737.9	1666.5	2799.3	1869.8	852.7	2523.9	1257.4	653.9	1780.4	1201.2	841.3	3313.3	1829.8	1739.9	2341.2	685.8	1859.2	2927.6	3877.8	1522.1	1162.4	2965.5	1898.6	1626.5	2454	2475.6	3239.6	2315.5	1833.6	950.9	3404.2	2380.3	1146.2	324.2	324.2	1259.3	2530.5	586.6	1020	700.5	2224.7	2256.3	683.3	2055.5	1235.2	1025.3	1247.2	1169.6	1664.2	481.7	977.3	286.6	1172.2	1553.1	2360	1027	499.3	656.1	2723.9	2514.3	3128.1	804.1	502.8	3222.7	1978.1	2113.8	2530.8	1104.1	1438.2	1438.2	1153.5	2687.8	828.2	1381.7	1531	1351.3	3086.4	1451.2	1502.7	1796.8	889.9	1080.3	912.5	1007.7	3075.3	2196.8	2046.4	2429.4	3155.5	2163	3179.9	2872.4	3197.8	2578	2914.3	693	1556.3	1736.5	2113.3	3093.5	1853.3	2009.2	2947.7	4393.5	1884.9	2185.3	1988.4	2653.7	3688	1234.5	1696.3	2532.4	1408.5	644.3	1320.1
"200638_s_at"	3666.5	4653.8	3209.1	1539.6	4991.2	1150.6	2759.8	4348.7	3887.9	4074.1	1115.5	4620.4	3309.5	5413.6	4885.9	1428.3	3772.2	6137.2	7972.6	3461.2	5030.7	2252.5	3209.8	3163.3	4434.8	2771.4	1935.1	4186.5	5092.5	1647.9	2372.4	886.6	864.3	685.4	453.8	1154	4876.9	5663.7	2826	3041.3	3128.9	3277.6	5187.8	3777.5	3977.6	1641.9	3510.1	2073.3	1218.9	2426.8	2894.8	3889.2	2934.2	3487.9	3867.4	8656.4	8236	1586.8	3662	5633.3	2536.7	6187.8	2565.7	5205.9	5191.8	6245.3	5986.2	3538.1	6166.9	9065.9	7029.8	6503.7	6503.7	4365.8	5172.5	2456.5	4630.3	5037.8	3624.9	3864.3	2384.4	5990.6	3847.2	5688.1	5150.1	4621.6	3936.6	2549.9	6694.8	4172.5	5875.8	5315.1	5163	5299.8	2367.8	5334	7777.6	3648.9	4653.3	4279.4	4819.5	4442.7	4462.5	3941.4	5997.3	3558.2	5668.1	5668.1	8191.5	5683.4	4645.1	5418.5	9404.5	6085.5	7700.1	3417.3	1787.7	5890.4	5892	5269.8	3406.8	4007.9	5723.5	5948.6	3738.5	5341.5	4064.9	3957.3	2702.6	7609.2	2843.9	5204.1	7043.7	5033.6	6350	6932.2	4579	2679	4532.6	4199.8	8991	3334.2	5066.9	4522.3	1389.3	5312.4	4906.7	3341.2	2693.4	3496.8	2305.5	2342.2	3736.2
"200639_s_at"	5268.7	3971.4	2461	5080.7	7115.4	8043.5	3717.8	4135.3	3299.4	4780.8	2817.3	4014	4580.6	4567.5	5732.1	3082.3	4016.6	8384.5	6089.1	2865.6	5525.4	2783.8	4285.9	3095.7	4628.3	4047.9	3904.5	4021.8	5201.1	5143.8	8273.7	4044.1	3780.9	4160.5	825.8	6372.8	6107.4	7859.9	3335	4970.1	3291.4	5835.8	6229.9	4308	4645.3	3483.3	5624.5	5471.2	4129	3773.4	3240.3	7824.9	4101.2	5461.8	4408.5	10106.7	10519.5	3748.2	5820.7	5359.7	2656.4	6482.8	4241.2	2447.7	5837.9	5643.9	6393.9	6763.6	6839	7036.3	5503.3	4298.8	4298.8	3361.3	3349.5	2895.7	5620	4807	4570.7	2732.7	3122.6	5367.3	4527.4	5327.9	5199.5	5589.6	5261.8	3913.1	7064.4	3581.5	5659.9	5667.6	6149.8	5340.7	3108.7	5090.6	6936.8	2827.2	3413.3	3181.8	7102.6	3316.8	4906.1	6800.8	6183.2	3740.8	4764.4	4764.4	10585.1	5502.1	8280.1	6856.6	6210.3	6080.6	8254.1	5245.6	6759.2	6477	4770.8	3859.7	4559.9	4084.4	4293.8	6317.8	2858.2	5261.8	4114.7	3822.1	2636	6996.6	2062.3	5963	5279.1	5429.1	7274.8	4871.7	5310.5	2090.4	2945.7	4063	7526.1	2803.9	4806.9	2916.9	2182	4738	3285.8	2686.7	4378.6	2428.2	4156.1	3345.5	3892.4
"200640_at"	8326.3	7704.1	4518.9	5513.3	8260.5	4121.2	5352	6739.5	5576.3	7819.1	4876.5	11193.1	6843.2	7715.3	10098.8	1812.1	7883.9	16404.7	12148.8	6043.4	11725.7	4934.9	7261.2	4235.6	9257	4950.8	5699.9	6679.9	8961.7	7011.1	5744.4	2694.6	2869	2561.6	68.2	4102.5	10469.4	13709.6	6911.9	8412.5	7219.4	5997.2	11105.5	6559.3	7481.9	4070.5	7486.3	4978.7	4565.2	5125.5	4697.5	9280.1	6678.5	7895.7	7011.1	14197.6	15974.2	4594.3	10056.1	9817	4505.9	10569.4	7321.6	4277	11532.4	10333.7	7556.5	8483.9	8779.8	11090.3	8980.7	8945.7	8945.7	4494.7	6656.2	4485.4	5833.3	6920	5650.1	4078.3	3895.3	7467.9	6317.2	6543.8	7320.3	9562.7	6842.2	5707.9	8654.1	5776.2	8263.4	6058.1	8575.3	7268.7	5473.9	8182.3	9916	5593.5	7395.2	6779	8983.8	5894.5	6224.5	7071.9	7647.4	7089.3	5920	5920	16997	7876	12156.6	9442.7	13151.4	8626.1	9200.6	7504.9	6463.7	8325.4	6178.9	5438.2	5912.8	5353.8	7866.9	10360.9	4158.1	6956.4	5652.4	5284.6	5304.9	9661.7	4310.6	6659.8	6706.6	6177.5	9125.6	7918.8	6097.6	3522.6	4057.5	5848.6	9510.6	4233.5	8115.5	5040.5	3277.2	6743.8	6534.8	3695.5	6162.1	4113.5	3954.7	4526.6	5722.7
"200641_s_at"	1794.7	2008.2	2695.9	717.8	3472.9	565.5	2343	3261.2	3485	2368	1069.8	3775.8	2110.5	4864.9	3811.8	1990.5	3901.1	5385.1	7759.9	3384.2	5558	1578.2	2361.1	2635.5	4282.5	2777.6	1684.3	5052.3	3578.5	319.7	355	380.3	366.5	497	1173.2	311.5	2363.8	4173.5	1926.1	2320.5	2901.2	2369.1	3515	3281.7	4170.2	992.9	3332.9	896.6	630.7	1719.9	2329.4	2205.1	2681.7	2838.6	4051.5	6633.9	7324.9	1075.8	2383	6730.9	2519	5869.5	2589.8	4819	5329.4	6663.4	5687.6	2121	5102.4	9360.1	7349.5	8090.2	8090.2	3990	5040.5	1606.9	3272.3	5112.9	2308.9	3411.8	2722.7	6449.1	3559.7	5612.1	5532	3822.5	3302	2100.3	4096	5906	6334.9	5125	4923.2	4968.1	2087.5	2933.6	8959.2	4061.8	5751.1	4890.2	2423.8	4603.9	3392.7	2544.2	4732.2	3543.8	5476.8	5476.8	7254.9	4784.1	4148.8	5455	10572.8	4814	8207.5	2992	1025.4	5070.7	6521.5	3985.3	3248.5	3928.3	4940.7	4489.3	3899	4938.1	4466.5	3722.9	3151.3	6445.2	3374	5375.3	6940.3	3111.8	5895	5587.8	4015.1	2554.2	4348.5	4304.5	8310.1	3292	3752.7	4742.9	1493.1	5076.3	5752.6	3996.8	3368.8	5290	2008.1	1869.1	3141.8
"200642_at"	7808	6384.5	7196.4	3475.5	7750.4	3030.1	6121.8	7240.5	7138.2	6619.1	6422	4887.8	11323.4	4846.9	7832.3	2337.7	7283.2	8922.9	7108.7	10899.1	3405.6	6534.2	5300.9	6672.1	6418.5	2447.3	9448.7	5276.6	2803.9	7135.2	6087.2	3596.1	7186.2	7257	223.1	5489	5337.3	8301.9	6891.8	6674.8	6051.5	6374	7902	6035.8	8009	2825.1	7145.9	3279.5	10423.7	8444	4671.1	8538.1	5089.5	7176.3	5356.6	10308.3	8899.1	5081.9	8157.6	4846.9	5658.4	8644.8	8641.4	5226.5	5879.7	7177.2	5143.2	5456.6	8248.4	6547.5	7575.7	5972.1	5972.1	5971.8	6713	4787.3	4394.4	4452.2	7548.3	8680.6	5223.8	3267.2	3185.6	6846.2	5491.2	8865	8168.2	4752.3	8519.9	5328.8	5757.3	4524.1	6630.4	7893.6	6302.6	5100.7	6988.4	6606.5	4455.7	4253.8	4560.4	6201.9	9751.6	9346	5589.3	6325.6	5454.1	5454.1	13795.3	5025	7267.8	6413.9	7142.4	5863.4	6902.9	6232.9	3587.5	8133.7	4810.4	6111.7	7909.4	4213.7	5834.6	7244.1	5342.4	9445.2	3202.9	3139.2	6375.8	6774.7	7622	4861.3	12349.8	5168.4	5459	6078.7	4519.4	2788.4	6429.2	6134.1	4572.4	4653.7	7668.9	5109.6	5404.9	6192.5	6266.4	4816.2	10221.7	7121.2	4092.4	4723.8	4009.7
"200643_at"	1618.3	1849.3	955.8	693.5	1180.1	1628	987.6	975	1648.3	1692.5	1081.7	1424.3	1439.1	1536.3	2776.4	1127.2	2319.9	977.1	1735.1	784.2	1308.8	2892.7	1182.4	2479.2	1741.3	1019.6	1343.8	2177.9	1234.5	887.1	1354.2	1887.4	628.4	954.6	167.3	854	1932.5	1408	1862.8	2011.3	744.5	1369	1758.2	1029.6	1525.6	2212.1	1936.2	1126.7	1776.8	955.4	2795.7	2107.1	1172.6	1727.8	1697.2	1228.5	1277.5	2688.2	1075.5	1788.9	1274.2	2166.6	1607.7	1399.5	1097.5	801.5	751.8	1430.1	939.4	1503.3	1330.8	1128.9	1128.9	1502	855.3	1782.1	1302.2	1789.7	1100	708.3	1172.6	630	1753.9	1273.7	873	1284.3	1558.9	1461.3	924.9	701.4	951.8	911.8	1335.9	1599.9	982.8	1444.7	937	785.6	946.5	1655.4	1545.3	1686.8	1087.6	1388.8	917.3	1946.2	1337.7	1337.7	1417.3	1459.8	1301.8	1467.4	1436.4	1604.3	895	1294.3	2583.6	884.3	1515.7	1182.9	1354.1	1946.4	1843.1	1598.1	1729.5	1358.9	1708.5	1120.5	1273.5	831.7	1399.3	150.7	1799.8	1226.4	1121.5	1677.1	1077.7	2598.1	494.2	1045.2	761.5	1235.5	1326.9	944.9	2399.4	1040	1078.7	1428.9	2064.7	972.6	1354	1443.9	1019
"200644_at"	3156.3	5641.6	3653.7	3687.9	3448.3	2888.4	4392.2	6363.2	3793.5	3973.4	2026.1	3629.7	5555.6	3004.6	1805.7	3674.3	6218.7	488.4	3636.1	9438.9	3953.7	5205.5	1852	5065.1	3112.8	9202.2	3258.8	1532.1	4772.1	7614.1	3055.4	5577.8	13028.7	4504.2	772.9	7583.7	5203.6	2728.5	8075.4	3224.6	7407.6	5412	6180.4	6566.1	4455.8	1759.5	6251	2362.3	4394.1	10808.3	4115.3	3028.1	8182	1823.3	9230.1	4074.7	2047.8	4761.3	1265.7	6854.8	5637	4572.4	6294.7	4394.3	11493.8	2662.3	2641	1255	2442.1	8730.9	2128.4	4093.2	4093.2	8918.2	5429.1	3592.9	6779.6	5133.9	4214.6	8791.2	5504.4	7928.1	4470.6	3294.8	3272.8	7219.2	1777.3	2332.9	3467.7	3126.9	1766.3	3417.3	7349.7	5468.7	4222.6	4723.3	3489	3763.8	1228.9	5097.9	3680.9	2583.5	2316.9	5170.8	9147.6	4535.3	4413.1	4413.1	4252.7	3800.8	3662.8	5831.3	5879.2	2966.4	2178	3545.5	3009.3	7926.1	3904.7	1630.3	7582.1	4802.6	11130.5	2298.9	6351.5	7931	3926.9	6881.1	4954.5	1776.7	4042.7	13419.5	3536.9	3555.9	4221.6	6235.3	1555.4	5087.5	4663.4	4123.8	4347.5	5657.3	1385.7	3212.2	1493.8	5149.5	2468.7	8017.1	2650.8	7263.2	1924.6	3715.1	4740.5
"200645_at"	3048.2	3552.4	3440	2239.1	3720.1	2518	4236.3	5219.7	5271.2	3952.3	7781	4912	10164	3885.8	5323.1	4152.5	8182.1	3070.6	4239.6	4601.8	4022.9	3626.6	3442.3	5501.8	3811.6	5529.4	3761.1	6498.6	5265.4	7946.8	2345.6	3847.5	2963.2	1374.1	658.3	5295.4	4065.3	5105.7	4061.3	6072.9	3231.2	6402.4	4197.1	4408.2	8062.7	5588.6	7229.3	2612.2	3764.2	3934.3	5007.7	2365.5	3898.2	6179.9	8824.1	3690.8	4160.8	6205.3	2984.2	6077.6	7796.1	5314.5	7219.1	5597.8	3165.7	3418.2	4011.7	4978.9	4746.3	4661.5	4177.5	4729.4	4729.4	4764.4	4811.9	7548.5	6030	6108	4680.8	4860.8	5420.1	6325.7	4859.5	5364.3	4649.8	6651.7	4206.9	5361.5	7259.5	5288.6	5393.4	3516.1	4904.6	5483.8	5362.8	5505	5122.9	4265.9	4788.2	4868.5	6976.1	4685.1	4497.4	5595.3	5327.1	4123.1	4564	4564	4519.7	5171.1	5929.6	3823.9	4320.3	5324.4	4131.3	5529.8	1899.4	3574.6	6797	6466.2	6666.1	5566.8	5092.3	4395.8	3696.2	5620	5169.5	3320.7	5051.8	5960.3	3646.2	3178.8	5068.7	8433.8	3439.3	5538.7	3198.3	4686.2	4052.4	4830.2	3128.3	5182.4	2364	6766.1	6875.7	3162.9	11254.9	4389.2	4389.3	5407.9	6664	4016.6	5582.5
"200646_s_at"	380.2	330.2	504.9	188.8	735	110.2	548.8	722.9	686.5	340.7	827.3	500.5	287	958.3	402.5	247.8	888.9	474.7	963.8	468.7	906.9	552.3	241.6	303.2	582.9	341.2	812	588.7	588.6	188.1	171.3	156.2	68.3	178	1254.3	13.6	510.2	469	530.7	506.7	1490.4	388.6	260	1096.1	439.1	240.8	387.2	74.3	142.9	335.6	639.2	330.8	783.8	563.2	605.3	625.8	384.8	198.8	286.2	891	556.2	691.9	856.2	1278.8	649.8	845.4	541.9	512.3	537.6	425.5	708.7	432.8	432.8	641.5	620.1	864.6	326.4	238.1	459.1	510.2	1266.7	808.5	402.1	480.2	880.9	437.1	345.1	667	434.4	363.8	562.9	483	279.6	960.7	368.4	586.9	738.9	749.6	529.6	843.6	460.3	1454.5	577.6	495.5	407.5	476.8	729.5	729.5	821.2	790.5	1220.6	783.7	320.4	1283.7	485.6	459	157.9	533.9	860.7	718	458.4	480.2	641.3	502.1	1308.8	553.3	917.5	515.9	1182.2	558.8	661	499.4	842.5	414.5	701	728.5	516.5	1104.5	712.6	804.5	409.6	472.2	347.9	770.8	560.5	686.2	1376.3	427.3	401.2	597.3	682.6	436.9	599.8
"200647_x_at"	8213.1	5804.2	4858.1	5145.3	5381.7	6160.2	11136.2	5556.6	4304.7	9086.1	8091.1	8859.3	3315.3	4350.4	9061.9	1681.6	7095.5	5504.9	3374	2734.2	6054.1	7675.7	8747.1	6572.1	4109.8	6101.1	3847.7	8352.2	1759.4	3494.5	3898.4	5536.2	7538	2224.3	115.7	3817.9	3268.9	3748.6	1931.6	5594.6	6338.3	3935.5	6316.1	6980.8	4133.1	9290.7	6505.5	4263.8	2538.7	8451.1	6224.2	3629.8	2957.2	9816.7	1471.2	3156.3	2067.8	9817.3	5437.8	5195.9	4684.7	5354.9	6491	4340.5	4747.1	8754.6	2250.2	6017.4	5795.5	3295.1	4163.4	9503.9	9503.9	2979.4	4094.3	2398.3	2995.6	4217.7	4571.5	4458.6	4266.3	4187.7	1519.4	3003.4	5645.7	9607.4	5653.6	3462	3015.4	2477.3	6816.4	3780.4	5440.8	3375.8	2068.2	2818.5	2086.3	4243.5	7362.8	6444.2	6948.3	4975.9	3179.7	3369.5	4178.8	8618.5	4271.6	4271.6	7584	3427.4	2649.5	6116.9	6864	1994.8	1524.3	4960.5	3857.7	1470.7	1782.2	9625.7	1707.7	4130.7	6179.3	3368.4	3445.5	2787.9	3705.3	1466.8	3912.1	7230.9	3203.9	3974.5	9065.6	3929.7	5880.3	2596.5	3243.5	2131.5	2312.3	2931.3	5121.4	7600.9	9862.6	1563.2	3994.3	1888.1	6240.4	2772	7136.9	5560.9	6506.3	3293.7	3243.4
"200648_s_at"	663	465.3	1103.6	231.9	900.9	582.5	646.8	724.2	1763.4	844.1	859.9	1009.8	561.6	817.4	694.8	1143.9	1077.7	424.2	899.2	1411.6	1600.6	755.1	635.6	912.2	901.8	894.5	778.5	1268.4	1358.7	433.7	249.3	186.2	590.7	525.3	784.4	751.1	414.4	627.5	805.5	1247.3	697.7	685.5	776.7	767.6	825.6	667.9	935.2	703.3	580.7	658.6	851.9	623	624.6	769	860	665.7	888	463.4	772.7	1098.4	910	1242.5	806.9	1687.6	564.9	852.2	1079.2	397.3	409.4	1213	1128.9	1547.2	1547.2	1048.6	1406.2	972.5	1048	905.4	533.8	2524.4	2117.6	1785.3	2023.4	1061.4	1171.3	1083	670	898	431.6	2294.2	1077.4	1664.3	1084.8	1541.5	413.1	1029.9	1003	810.6	3181.2	1494.3	770.2	2242.3	1247.2	448	1188.5	682.4	1832.7	1832.7	769.2	818.1	1242.2	862.1	5520.3	531.1	1994.4	508.3	361.1	899	2246.6	2242.4	1109.9	1287.9	1514.4	2578.1	993.4	1628.5	1134.8	784.3	731	985.6	566.7	1595.4	779.2	1420.1	1451.8	1566.8	437.6	2501.2	1155.6	791.7	1065.5	1079.8	1426.3	766	894.4	560.3	2275.1	1454.3	679.4	619.3	844.9	246.9	787.4
"200649_at"	1838.1	2602.8	1367.6	1002.2	2699.2	1243.2	1635.8	2271.4	1744.3	1953.7	4167.6	1380.4	1623.5	1942.3	1495.4	1007.3	2423.5	1880.2	2328.1	960.5	2419.1	3303.4	1126.6	973.1	2065.1	1442.3	3461.4	1457.3	1920.7	2020.4	2987.6	2280.8	1532.1	1914.6	136.4	1395.5	1980.4	2159.3	2128.7	2254.2	3482.8	1650.1	1751	3648	2316.2	1049.6	1822.3	1444.2	1605.1	1179.2	2281.4	2203.8	2043	1731.3	1449.8	1869.6	752.7	1358.4	829.7	1883.4	1440.2	2121.7	2366.1	2334.8	1888.1	2232.7	1254.4	2331.9	1679	1069.1	1968.8	780.1	780.1	1473.8	1864.9	2752.3	1144.6	1923.9	1827.5	1261.1	1979.3	1757	1334	1301.1	1886.3	1672.5	1276.3	2204.5	1468.3	1147.6	1280.5	1106.5	806.9	1813.6	1618.1	2306.9	1871.9	1989.9	1187.9	1516.7	1605.4	3486.8	1849.1	1696	908.3	1140.6	1490.4	1490.4	2300.3	2105.2	3747.9	2100.5	710.1	2514.6	1123.9	1982.4	1026.3	1588.9	1710.4	1439.7	1347.9	1038	1903.4	1581.2	2616.7	1170.6	1810.2	1099.5	2332.8	1259.3	1142.2	1012.2	1594.6	1210.7	2050.7	1997.3	1504.8	2182.2	1538.8	1898.9	1088	1009.1	1011.8	1347.7	1673.1	2200.7	2363.1	776.8	777.7	1273.5	1789.4	1405.7	1854.5
"200650_s_at"	12225.4	15230.7	9796.4	10895.3	9900.8	6820.4	8626.7	9367.7	12478.7	7967.7	10853.6	5345.5	7900.3	9919.7	14365.7	7099.9	12727.6	6093.1	13085.2	12859.3	11404.1	17662.1	9527.1	11655.5	10335.8	10734.5	15591.4	9017.5	11287.4	8834.4	25650.8	11448.7	23987.2	9718.7	470.1	23353.1	9863	12419	8100.4	8741.6	12382.1	7240.1	11305.4	12148.6	15937.9	7645.8	14831.5	7763.5	11840.3	15975.7	9613.4	14195.9	5951.5	10662.6	10292.5	6177.6	8280.8	11248.6	14559.8	2299.5	4097.9	15196	8795.2	7239.6	10461.3	7435.4	8186.1	17700.1	7584.4	13007.7	13986.7	9190.3	9190.3	9514.6	7751.4	9621.7	9288.1	8712.2	7591.5	6702.3	9405.8	3852.6	13095.8	9916.9	14618.6	12855.3	6944.4	8102.1	8757.9	9933.2	10692	10461.5	13343.8	10606.9	5847.8	9031.5	10839.5	9787.1	10162.9	7392.1	11571.4	11761.6	9927.2	6214.7	8333.7	12438.2	7649.3	7649.3	10291.5	8386.2	13764.5	9658.4	8403	9490.8	16175.4	10374.1	10513.4	8328.2	14073.9	11913.9	8553.8	18413	4071.9	9978.1	2034	4207.3	12225.8	11913.6	6518.9	11649.8	10372.8	4420.5	7956.9	7791.5	8324.4	9649.5	7612.8	15271	15180.1	8483.2	8606.8	7421.6	11387.2	13372.8	9745.1	8285.2	9244.2	8108.6	7661	10824.2	7043.4	4674.8	8004.2
"200651_at"	10941.2	10428.5	7111.1	5567.5	8168.1	10183.4	22015.2	6538.3	7363.6	12219.4	22090.4	12100.4	13076.8	12387.7	13609.3	9112.1	20549.7	5686.9	14679.1	14856.2	12394.5	12369.5	18085.6	13918.4	6000	10188.9	7239	32488.3	14838.7	9768.7	14853.7	9200.6	26634.9	8607.9	84.9	8067.9	9123.2	11205.2	14410	16246.9	13214.7	9086.3	14736.5	12591.3	14950	19043.1	11876.3	12456.8	11429.6	20063.3	10966.5	11838	7654.4	20154.8	8243.9	8853.9	14684.9	18049.1	10393.7	17403	12068.3	8657	15294.3	8661.1	14814.1	24511	10183.3	13260.7	8115	9264.6	12020.8	13316.3	13316.3	6802	8864.8	11348.6	13166.7	12107.8	8742.6	9435.6	13384.1	6264	11166.2	8501.4	17805.1	7366.6	7889.6	8264.9	22097.1	12010	19742.2	6800.5	12704.3	12964.9	16767.1	9658.7	9797.5	10860.4	18685.5	26636.3	18778.5	7564.1	10728.5	7332.6	13221.4	9678	20904.1	20904.1	11143.5	14936.9	14621.7	13817	12527.8	9647.9	17574.9	10276.1	10192.1	7425.2	11894.4	15825.8	10629.5	18896.9	14603.8	14504.8	14274.3	13793.7	13124.5	15643.5	16689.8	16498.5	20222.4	15968.3	27083.2	10992.4	9455.8	10555.6	14230.7	18574	10332.7	11039.6	13080.1	9704.3	20881.6	17357.7	12322.7	12684.2	12356.1	17581.8	20187.9	17242.1	17908.7	18011.9	10852.7
"200652_at"	1689.5	3094.1	4276.3	1143.5	2968.4	1871.5	4270.7	1838.8	3900.4	4693.4	4481.6	3509.3	5573.9	2845	1931.9	3290.2	4259.2	1825.6	3041.9	3698.1	5435.5	3354	1831.2	4016.1	4161.9	5297.4	3532	5606.3	2986.6	4577.3	2629	2765.9	5813.8	2633.4	106.3	4368.8	2297.9	1990.3	4073.4	4827.7	5457.1	5343.2	2652.1	6134.5	4875.5	2614.3	8006.6	2122.6	3119.1	5273.8	3733.1	2749.5	2611.7	4579.1	11132.2	2327	2561.1	2671	2032.4	6629.5	5526.2	2948.7	3328.9	4957.8	3913.7	3415.5	3104.5	2445.2	1411.8	4256	2501.9	3262.1	3262.1	3362.9	2838.5	4227.7	4261.9	4834.2	2824.8	3515.5	3921.7	3447.4	2888.2	3474.1	2015.5	2703	2698.8	2690.7	2943.7	3496.1	2638	1881.5	3451.2	3264.9	2525.3	3064.4	2064.7	5256.3	3152.8	4002.5	5405.5	3478.2	2849.2	3906.3	2927.5	3712.4	2914.6	2914.6	3796.3	1942.4	2807.7	2017.7	5537.6	6774.8	1976.7	4247.5	1771.3	3637.8	4532.3	4146.8	2286.8	2714.5	4698.5	2766.8	2828.2	5762.2	2239.4	2970.5	1941.1	3963.4	2193.1	3561.7	3132.4	2584.9	2947.1	3830.6	2515.6	5887.1	2422.4	4349.8	1772.6	3723.4	3326	6638.3	12288.8	1321.6	3437.5	5640.3	2124.7	4113.9	4192.8	2190.9	5685.6
"200653_s_at"	1803.6	1616.5	1919.1	2087.1	1956	3797.9	1289.6	2965.1	2352.9	1626.8	1216.6	806.5	2399.7	1204.7	1963	1998.9	1362.8	1143	1526.7	1210.9	1503.4	1196.2	2407.1	1607	1726.4	1728.5	1235.4	850.8	1278.5	1295.5	2250.8	2108	1134.9	1389.9	711.6	1827.1	2147.7	2348.4	1256.2	2025	1489.1	1685.2	3134.3	2220.2	1915.9	2975.8	2560.6	3841.2	1909.6	1909.9	2801.5	2488.5	2171.5	2075.8	991.8	1898.3	2256	2251.9	2055.8	1652.4	780.7	1925.2	1312.3	1586.5	1607.4	826.3	2462.6	989.8	2225.9	2892.4	1830.2	1205.8	1205.8	1622.3	2727.4	2995.4	1486.3	1517.6	1925.3	2349.9	2150	1827.9	2664.6	1351.6	1480.5	2854.4	1596.2	1780.8	2310.5	1778.6	3757.1	1424.4	2314.5	952.8	1496.6	2393	1305.5	1192.8	1052.8	1936	1843.2	1327.5	1602.9	1762.9	1777.7	3635.3	2799.2	2799.2	2182.4	1541.3	1964.2	1634.4	1749.7	1121.2	1546.3	3023	2707.6	2348.4	1493.7	2248.9	2508.6	3152.4	1746.2	1558.4	1968.8	2109.1	2227.1	3387.2	2001.4	3283.9	2554.2	2053.6	1586.1	1674.3	3064.4	3004.6	1988.2	3384.4	2564.1	1708.6	2751.1	1854.4	3671.4	2383.6	2929.8	3267	1624.3	1009.5	2396	2569	1660.1	3012.2	2805
"200654_at"	12504.3	10092.7	7763.7	5368	8531.5	8203	5901.5	8307.4	5590.1	10511.5	9133.6	7166.8	7520.6	11684.5	7041.8	2194.5	6015.2	12967	12717.2	4793.4	5764.7	6834.2	3910	9182.5	11590.4	7319.5	8440.4	6831.3	7683.3	8249.4	4921.6	11863.1	8386.9	3700.7	46.1	5861.6	9066.8	6591.8	6375.2	9300.3	8349.1	6929	9872.4	7660.2	9884.8	6726	8087.2	5083.9	4794.6	7930	10736	4702.3	4941.5	6718.3	6202.3	9692.7	5663.4	8034.4	6447.5	7609.5	4919.4	6973	7410	15154.1	2454.7	7439.8	7458.1	14679.8	5955.2	838.7	7585.8	5375.4	5375.4	8630.1	5399.3	11456.8	8322.6	8938.1	7169.8	5935.1	9178.6	4180.2	14785.8	10754.4	5965.3	7631.9	4814.1	9657	5958	6034.8	5125.2	5620.5	8388.1	7457	4917.9	11628.3	7235.6	10995.3	8271.1	13709.8	11341.8	9463.5	9852.3	9536.5	6084.3	11215.5	4704.9	4704.9	8563.3	9611.6	14681.5	6656.5	7260.5	11737	5528	7266.9	3461.4	5874.6	16651.2	6484.1	6170.6	6389.2	11023.2	6887.4	8632.6	9762.8	9371.6	8352.5	8879.3	5726.5	9755.9	4915.1	3325.8	16112.7	5216.3	8861.8	8642.4	10421.1	9469.2	5162.9	6256.9	5917.7	3381	7799.9	21979.7	5395	7156.8	4533.3	7966.5	10025.1	11292.3	10707.2	13969.9
"200655_s_at"	3768	3215.9	4214.5	3641.8	3657.1	12708.7	2390.6	4344.2	4383.3	2589.4	3012.9	2067.3	4646.3	2088.2	4142.6	3157	2249.2	2326	3353.5	3376.9	5014.5	3285.9	5039.4	3957.7	2855	4158.1	2759	1834.8	2744.7	3751	9561.9	14654.4	8909.7	7965.8	185.2	10331.1	3857.9	3429	3048.8	4037.8	3413.4	2170.2	3857.8	3216.9	1723.2	3488.6	2695.9	4405.1	2405.6	2513.7	3565.5	1946.1	3116.8	3281.8	1738.9	3319.7	3264.6	2425	2337.3	2478.3	1407	3519.1	1880.2	2809.6	3298.2	1352.2	3234.3	1779.9	2737	4524.5	3240.6	1501.5	1501.5	2304.6	3679.8	3710.7	3564.1	3149.9	2800.2	3901.2	2389.2	3829.2	4886.9	2063	2502.7	3441.8	2218.4	3162.4	2882.9	2461.9	4918.5	1894.3	4361.2	1031.3	2860.5	5085.1	1643.6	1580.3	1881.3	2265.3	3344.1	1807.8	2545.5	2527.4	2769.3	4078.9	2879.2	2879.2	2923.4	2483.7	3287.3	2599.1	3599	2298.1	2200.1	2044.3	3596.6	3821.1	2689.5	3358.9	2938.3	3247.2	2742	3083.5	2779.1	2019.8	1981.9	3139	2542.8	3011.1	2585	1811.4	2913.6	2130.7	4655	4357.7	2374.8	4657.2	2654	2915.3	3560	2700.5	4795.8	2807.6	4421.8	3446.1	2530.3	1336.2	3407.4	2608	2570.9	3869.9	2898
"200656_s_at"	4000.7	2338.5	2034	1133.4	3735.2	1085.2	2243.9	2767.6	1496.1	3527.9	2120.6	1536.6	2075.7	4697.5	2743.7	821.9	1877.6	3750.1	3280.6	1846	2070.1	2368.6	1276.2	2840	3409.3	2136.5	2445.9	2051.7	2474.2	887.1	213.3	576	275.6	314.6	292.2	329.4	2345	1965.6	1768.6	2343.3	3045.9	2547	2304.2	2629.4	2437.6	1876.8	2477.2	912.2	773	1925.6	4112.3	995.2	2011.5	2558.6	2938.9	3154.6	2529.3	2133.3	2163.9	3601.5	2027.2	2844.7	2491.8	5646.8	2046.5	2782.2	2644.8	4918.6	2416.8	569.5	2801.8	2528.5	2528.5	3303.3	1809	2974.3	2700.3	3203.6	2620.7	1347.3	3624.9	2607.9	4098.5	3207.4	2415.6	1920.4	1462.3	3132.4	1598.2	1856	2200	2295.7	2540.5	3531.1	2112.5	3401.1	2711	3583.6	2973	5826.6	2550.7	3435.3	2231.9	2833.4	2606.1	4512.1	2334.3	2334.3	3277.9	3675.4	4451	2149.4	2006.6	4879.9	2199.9	1759.6	609.3	2364.2	6849.3	2249.1	2017.1	2101.1	3019.2	2395.4	2860.4	2882.9	3012.8	2849.5	2553.2	2357	3865.9	1371.2	1425.3	3903.8	1683.9	2116.1	1455.2	3949.3	2481.3	2165.3	2800.6	2632.1	986	2871	5151.6	1759	2833.8	1560	3843.7	4432.1	3858.9	1874.9	4803.5
"200657_at"	5535.2	4976.9	6851.8	1916.7	6555.8	1193.2	4787.9	7168.8	8145.9	4903.2	4242.5	2228.4	4425	3430.2	7648	4031.3	8700.8	6668.7	4151.2	5107.2	7109	6377.9	2401	6467.6	5540.5	4424.6	9379.7	7406.7	5767.9	4345.6	4896.2	5097.8	7407.5	2575.7	30.6	4355.7	1279.6	3794.8	3658	2871.3	8443.9	5221.1	2773.5	7887.8	9659.9	6938.9	5820.3	2872.2	3497.6	7076.3	5446.5	5814	1569.4	5367.8	3719	5226.9	5909.3	1456	2695.5	7029.2	5181.5	6867.8	7006.7	4598.5	2121.4	6839	8666.8	1930.4	7243.4	6271.5	6868.8	3831.7	3831.7	3214.5	4543.7	2821.8	6520.2	6204.3	4113.9	10769.1	7182.2	4954.2	4190	5695.4	5081.2	6718.2	4072	2408.7	4471.1	7074.5	5193	5325.5	6963	3664.6	3963.8	4523.4	11116.6	3843.1	6954.1	7935.7	4275.5	7406.7	3997.6	2661.2	4151.4	4008.3	10286.5	10286.5	4951.1	6745.3	4548.9	3152.8	3350.1	10908.5	9763.6	3348.3	776.9	10517	3896.4	5409.4	4852.1	6912.9	4684	5267	5818	3816.2	7665.3	9556	6033.4	10707.5	9087.3	6004.6	7519.8	4203.4	7569.1	4931.3	5760.2	9125.5	5699	8881.4	6643.9	2639.1	5544.8	7723.5	3237.6	5204.8	7991.9	8425.6	7617.4	13449.5	6159.9	5885	5355.2
"200658_s_at"	1395.3	1032.2	836.5	854.2	1947.7	388.8	996.7	1208.9	1040.4	1244.2	1175	1392.2	3243.6	2285.5	764.6	596	782.3	1350.3	1312.1	1163.4	1047.9	1781.3	826.4	1310.3	1228.1	585.8	2614.3	1985.8	838.1	343.1	231.4	614.5	494.7	222.3	43.7	634.5	1010.2	1647.5	985.1	1113.1	1058	705.3	1869.7	1053.4	1699.1	746.8	2173.4	1194.8	778.6	1137.3	1139.3	703.8	782.2	969.9	1338.4	2084.3	794.3	628.3	1000.8	1437.7	1040.3	765.9	1422.4	1295.6	1183.4	1356.5	1801.3	1712.9	935.5	1517.1	1484.9	1581.3	1581.3	1069.7	1667	579.6	1246.2	737.2	876.3	1393	876	871.8	658.8	1781.1	1224.3	874.9	1047.9	644.9	1591.1	916.8	1377.9	563.1	1201.1	1739.7	1083.5	679.9	1322.6	1117.1	1510.2	2082.1	1032.7	1028.3	666.7	946.7	961.5	3260.3	1684.5	1684.5	1066.6	816	942.9	1277.6	1999.6	2349.4	1375.4	1238.2	883.8	711.7	1171.1	878	788.9	791.1	1119.5	1264	884	1503.6	747.9	1356	1412.6	2858.4	1753.1	1361.5	949.6	717.7	1507.7	927	1037.1	882.4	783.2	883.4	1242.1	848.8	712.6	1610	904.9	1098.5	875.2	1117.3	2257.7	2702	1794.1	929.7	1672.4
"200659_s_at"	631.9	193.8	373.7	728.9	508.3	283.5	973.9	480.2	281.8	817	493.3	567.7	533	691.1	210.7	65.1	317.2	776.3	867.2	464.7	635.3	568.9	595.5	246.8	767.4	94.2	520.8	391.7	267.2	258.5	451.6	247.2	653.6	335.9	1037.5	983.7	485.9	538	339.7	538.5	462.4	283.3	575.9	391.6	424.3	420.8	687.5	412.1	307	321.2	379.7	254.7	322.4	634.9	169.1	810	542.1	62.7	590.6	468.3	417.8	244.7	798.7	559.2	626.2	492.8	319.5	938.7	363.5	402.9	482.6	580.7	580.7	482.1	544.4	420.8	313.9	351.6	410.5	738.8	468.4	564.6	352	278.8	308	305.8	308.7	373.3	672.8	274.4	733.6	384.1	448.5	521.4	402.5	270.3	469.4	525.8	398.8	395.1	396.7	541.4	247.4	203.2	502.7	693.3	715.4	715.4	648.4	552.1	450	281.6	505.4	362	313.1	370.1	311.5	259	405.4	639.3	299	335.4	577.3	243.7	802.3	478.3	599.6	404.6	540	983.2	802.2	654.6	356.8	302.5	221.2	257.1	306.8	340.3	522.3	491.8	634.9	577.9	132.9	967.1	428.3	445.4	418.9	368.5	1000.5	177.8	634.3	586.1	510.4
"200660_at"	7465.7	8938	3008.2	4644.8	4097.3	7918.9	2265.1	3295.9	7132.4	1331.8	9252.6	3294.3	7939.5	5436.7	7795.8	4747.3	3049.5	1975.3	6392.2	616.8	3013.1	8480.7	3394.8	2923.2	5334.6	2803.9	4265.4	3900.6	3947.3	3909.2	17791.8	7219.8	3113.9	5608.4	163.2	1405.8	5979.5	11852.7	4723.9	10066	4352.6	5075.2	3676.5	6309	9600.7	3860	1796.3	7231.5	6337.8	3348.5	6906.8	10944.5	1970.5	10489.9	3793.3	3060.5	4637.3	4362.7	5889.4	651.8	2587.1	4506.9	5483.4	3483.4	1526.2	3498.3	4728.7	9577.8	5805.1	879.1	8490.7	973.8	973.8	5262.2	6261.7	6785.5	4003.6	5479.9	4547.3	5862.1	5092.9	1315.7	10649.6	4175.8	3627.5	6594.7	4305.2	5860.7	1695.2	3603.6	5508.3	1617.4	2150.4	2612.7	4396.3	9363.2	5470.9	10472.8	4721.7	2074.4	9607.2	7266.7	7976.9	6522.1	2272.5	8621.4	750.9	750.9	5994.5	7745.2	11025.4	4210.6	3454.8	10460.7	9286.8	3732.6	3070.9	8837.5	4643.7	8281.2	3490.5	6286.2	2295.2	5011.7	5148.6	1527.7	2498.5	2984.1	3229.7	3596.3	2324.8	3091.8	3938.1	21984.2	7266.7	9058.5	4673	5990.2	2928.6	6882.8	1912.8	1403.3	11173.1	1737.8	7207.9	5471.7	5551	3240.6	1304.4	1057.4	2547	2319.3	5689.9
"200661_at"	2695.4	1860.9	1380	1123.3	1954	1016.1	1202.1	1136.3	2255.9	1377.2	2340.3	3101	2462.5	2172.6	1740.6	1563.8	1473	2453.9	1826	476.5	1985.9	1703.9	848.6	1596.5	2323.3	1433	1779.6	1237.7	2687.3	1312.4	1582.2	1679.8	774.4	1031.4	150.7	975.9	1838.3	1767.9	1553.4	1396.4	2679.3	1798.3	2147.2	1998.7	2408.1	1248.5	1935.8	2149.1	1507.8	947.8	2128.8	2492.5	1193.9	861.2	1808	2353.8	1942.6	3398.6	1348	1782.3	1020.7	1290.1	1178.2	2029	1577.2	2141.4	1618.7	2975.3	811.2	914.8	2303	1327	1327	1945.9	1217.1	2114.8	1547.5	1973.1	1492.8	963.7	2232.4	1879.9	1568.7	1561	2038.5	1598.5	2016.6	1920.5	2129.4	1757.5	1182.6	1497.4	1382.6	1614.9	1231.3	2867.3	1232.9	1335.4	1428.7	1149.6	1198.6	2005.8	1874.5	1859.7	1518.9	752	1057.9	1057.9	2963.9	1332.8	5588.3	1533.3	2096.7	1631.4	1650.7	5128.4	830.4	1703	1286.1	1029.2	1394.8	1237.9	1032.9	2164.8	1094.5	846.6	1261.3	823.1	1042.1	1463	923	1189.8	1430	9983.2	1122.4	2035	995.6	1859	798.2	1814.2	948.9	1512.8	1268.6	1440.7	1042.9	1239.3	1839.5	1120.9	314.9	1111.2	1288.2	1061.8	2207.6
"200662_s_at"	3243.8	2079.3	4493.6	2756.9	5401.5	2143.4	6592	3861.6	1680	4505.9	2874.9	4162.8	4259.2	2331.8	3404.3	1018.9	4129.7	2421.1	1354	2977.7	4262.5	2138.6	4528.8	6784.8	1415.5	3317.2	3097.5	5624.7	2115.7	3283.3	683.3	2118.6	1212	1123.8	289.5	3866.1	2511.4	2193.6	4039.3	3709.9	2835.6	3813.9	2236.7	3043.9	3144.8	2332.3	4121.6	1561.2	1985.3	1793	2353.1	1515.1	4090.6	7873.9	4939.3	1975.1	3960.9	1220	2737.1	5656.8	6050.5	2364.2	3185	3936.3	5337.9	3193.1	4170.3	2681.4	2375.5	3421.1	2576.3	4959.5	4959.5	3907.6	2650.6	2361.8	2908.4	3404.7	2658.4	2732.5	2719.8	4195.4	2206.5	4030.5	3468.9	2482.9	2241.6	1685.2	3398.8	2062.7	6110.9	3615.2	4715	5838	2873.3	1539.5	2833.3	3182	2248.5	3317.8	4468.7	2172.8	3335.8	5269.7	3304.9	3111.2	6585.7	6585.7	3384.8	4861.8	1659.5	3234.3	5548.5	3630	4875.5	1409.4	2005.6	2644.3	3110.3	7448.4	1869.6	3871.2	3024.2	3307.2	2698	5094	1449.1	3101	2551	3708.5	3400.8	6702	5063.6	2734.7	2612.5	1982.3	5291.5	5300.9	1262.6	2239	2696.3	2484.3	2154.9	2359.3	2614.8	1978.6	3049.4	4682.3	4676.3	3637.8	3541.7	2036.8	1790.2
"200663_at"	12359.4	10909.7	7853.4	11644.4	8864.3	10265.7	10855.6	7725.8	8262.5	7619	8349.4	10421.7	15207.6	8779.1	12907.9	12823.7	8571.8	14716	10897.4	7019.5	7570.5	7454.6	12489.5	8141.3	13241.3	9856.3	5802.6	5802.8	12737.8	10215	17567.9	15672.7	15276	9662	164.4	6567.5	7875.9	10353.5	9244.9	16370.4	16560	8496.2	11273.7	15243.1	11796.4	13103.2	8050.3	9950.8	11018	12702.2	12267.5	11863.5	14815	13841.9	12398	9057.2	9823.1	9490.1	20272.2	10061.6	12992.9	10056	12477.3	7581.3	10871.9	7796.4	10444.5	9935.6	9056.8	8402	9580.4	7158.9	7158.9	10936.1	8376.5	13399.5	10324.1	10597.7	10077.9	7389.1	11972.6	9181.3	12349.9	6020.5	12429.9	11234.5	5393.5	14629	11822.7	10568.4	12312.8	9026.5	7285.3	8881.5	14073.6	12011.4	8849.1	8733	5864.1	10067.5	11335.1	7284.8	10214	7214.4	7246.5	8948.4	9460.2	9460.2	8563.3	11182.4	12019.6	7888.2	6905	6959.6	11899.5	12750.7	6866.4	18767.2	10348.3	10681.4	10010.1	10419.3	7987	7739.3	7422.9	6157	8803.4	10293.5	15020.8	9970.5	9530.5	8631.4	14814.7	10432.7	5908.8	9754.4	9250.4	6704.6	9751.7	13743.6	8026.9	7905	8478.7	10879.2	11536.7	7076.6	5943.8	11167.5	11929	9418.3	9245.3	9598.6	11004.7
"200664_s_at"	527.8	786.9	797.2	364.5	908.8	226	698.8	1304.3	551.9	888.2	294.9	694.2	771.3	2730.7	2428.2	40.1	2215.8	1697	939.8	1132.3	1536.6	980.5	810	1110.1	2470.3	1357.7	1142.4	1513.4	1295.7	618.6	535.2	397.3	342.9	669.3	293	1303.5	733.5	728.1	520.7	575.8	1082.4	674.1	464.1	1219.9	913.1	740.1	2856.4	527.4	1399.8	793.2	1112.2	1048.5	660.6	912.4	2404.2	1392.2	2061.9	581.1	1856.8	1360.7	1121	1229.5	1038.6	920.6	815.4	2170.7	1125.5	652.2	1032.4	968.2	1563.9	667.3	667.3	1017.2	720.2	451	1610.3	1297.5	760.5	829.4	705.7	724.4	776.2	882.9	833.1	911.1	643.1	404.8	1427.3	623.3	863.6	536.8	698.3	984	544.3	543.3	496.6	1065.9	1786	2131.8	455.6	1091.6	582	893.3	1645.1	1337.7	1269.5	1269.5	665.4	851	758.8	2215.6	4241	2778.4	1126.1	658.9	625.7	1212.6	1752.1	1123.1	1176.4	2586.2	1265	1080.6	951.3	853.9	757.4	1022.4	1050.3	963.6	1492.8	658.1	2037.8	1049.9	829.1	672.4	609.7	1345.5	862.2	890	1239.5	1591.7	1219	641.6	659	752.4	607.5	1470.2	1510.7	1274.2	686.3	714.7	775.7
"200665_s_at"	5753.7	6970.1	6876	2717.8	6332.2	6882.9	4702.3	6215	7737.6	5239.1	2181.8	4496.2	17523.6	3191.3	4202.1	6190.7	7534.6	2233.1	11490.5	5331.5	1669.2	5318.7	735.7	9167.5	9263	5111.7	693.1	3808.7	14729.1	5122.6	6421.3	12494.7	13302.2	1703.5	96.8	8150.8	12872	10091.1	9218.2	12473.4	5505.5	5532.1	11122.5	6485.8	4685.2	9013.5	8167.3	8176.4	2380.1	11143.5	9358.9	6898.3	11408.4	2629.7	7741.1	11340.1	2298.7	2681.1	6202.4	5803.1	3436.8	10606.5	7817.8	11146.1	1177.6	5931.6	7609.7	2854.8	3685.1	5232.2	7573.1	10331.7	10331.7	13260.4	6877.4	17770.9	10717.3	11378.5	6913.3	9752.2	12492.2	11831	4054.8	8600.1	10721.3	9256.1	2414.4	21738.3	9187.9	11352.4	4253.6	6835.3	2462.1	14216.8	9412.1	11960.2	11195.6	11523.3	2875.5	3584.8	9469.8	7228.2	10506.3	3568.1	3313.1	3815	10214.8	10214.8	4001.7	15694.5	5278.1	4900.7	5895.2	3204.5	5229	5323.5	3959.3	6746.9	14795.1	2866	11951.6	5975	2937.8	3270.5	7183.3	3631.9	15059.9	4452.1	15705.8	4338.9	8062.7	3995.8	2928.5	5729.2	3560.8	13128.1	4206.4	3603.3	2231.3	6872.1	7595.6	10351.6	2659	5617.7	2333.5	6490.7	2516.4	7430.6	1749.1	1788.1	3322.8	6709	11464.3
"200666_s_at"	1311.6	1600.3	1255.4	1201.4	1944.1	576.5	1529.2	2150	912.2	1515.5	631.3	1407.8	1371.5	3983.2	3832.6	1133.3	2818.4	2339.4	1541.2	1416.9	2077.8	1370.4	1530.9	1662.9	3917.8	1972.2	1728.5	2598.1	1706.9	1266.8	1831.3	1082	1040.1	1316.5	44.3	1725.2	1735.4	1824.8	965.2	1333.4	1942.9	1650.1	1392.8	2284.2	1900	2116.3	3973.4	1510.9	2783.4	1316.9	1726.8	2301.8	1615.7	1766.5	3564.1	2744.7	3816.2	1155.4	4426.2	2078.3	1898.2	1894.9	1749.6	1451.6	2201.1	4054.2	2994.6	1565.5	2242.7	1760.3	2430.5	1186.2	1186.2	1811	1486.1	1165.9	3544.6	2363.8	1563.9	1748.6	1345.7	1405.3	1815.6	1626.7	2177.4	1905.8	1594.4	1096.1	3503.9	1252.7	1730.1	1339.3	1534.9	2108.9	1503.6	1334.8	1122.6	1774	2416.2	3217.3	1510.9	1815.4	1627.4	2407.3	3228.2	3003.3	1870.7	1870.7	1487.7	1835.8	2141	3928.1	6041.6	5006	2330.1	1709.4	1888	2199.1	2876.1	1926.1	2523.4	3067.2	2581.3	2022.3	1998.9	1530.8	1084	1477.2	1825.4	2064.9	1917.7	1040.7	3078.1	2282.2	1714.6	1053.6	1469.3	1839.2	1473.1	1550	2518.8	3022.9	2613.5	1044.2	1347.1	1608.4	1040.7	2237.5	3015.4	1558.5	2271.9	1585.1	1415.9
"200667_at"	1023	1111.4	1838.2	2433.3	1283.1	1412.8	1938.6	868.6	1296.4	1036.9	1309.8	1153.8	2119.9	676.9	1969.4	1301.3	1262.5	931.7	862.2	1500.8	1369.8	1173.5	2015.8	1525.8	2702.2	1238.5	833.9	1392.4	1270.1	1401.3	1204.4	1452.2	1327.5	1044.2	1167.7	1193.1	1458	1192.4	1105.6	1196.9	1201.3	1269.9	2255.3	1193	1055.3	1269.4	1023	1172.3	1237.1	879.8	1095.6	1168.2	1866.2	2086.9	1351.9	1464.6	2459.8	1284.6	1868.5	1855.8	1737.3	649.2	1193.3	1740.5	2927.4	907.9	1168.2	1881.8	1121.2	2136.5	1559.7	2117.6	2117.6	1342.3	557.8	1601.9	1646.9	1627.7	1638.7	956.9	1684.2	1327.1	1488.2	1524.3	869.9	971.3	839.3	1556.3	2202.2	1648.7	2160.1	1696.5	1809.8	1078.3	1866	1543.3	1079.6	978.4	653.4	903.7	1726.6	1103.2	1227.8	811	1388	1188.5	938.8	938.8	2291.8	1419.6	1008	1168.9	2053.7	1008.6	1674.9	1394.7	1042.8	1114.4	1791.3	1970.6	1703	1029.3	2161.4	1854.1	1165.7	1037.2	786.9	737.1	839.4	1209.8	982.3	840.6	1111.6	1459	1060.1	937.9	686.6	1016.2	907.3	1755	1009.3	1038.1	811.8	1732.3	1047.1	918.5	1197.5	1487.8	2287.3	976.2	788.2	1378.7	1269.8
"200668_s_at"	1659.8	1541.6	3499.9	1181.1	2300	763.8	3036	1582.3	2833	1706.5	1402.4	1361.2	2282.5	2335.6	3006	1250.1	2191.8	1264.2	2402.7	2226.5	1600.3	1502.2	1399.3	2259.2	2516.4	1252	1354.3	2852	2048.2	1047.7	1181.9	1630.1	1563	782.8	845.7	1433.4	1679.9	1583.7	1817.4	1868.2	2018.1	2209.5	2368.6	2418.1	2512.5	1548.6	2630.6	1025.1	1140.4	2408.6	2764.8	1977.9	3650.9	3537.6	3959	2911.9	3999.4	1471.9	2517	4345.6	2761.1	1466.8	2082.8	3134.9	3957.1	1756.5	2725.6	2536.3	2398.4	3671.8	2857	3391.1	3391.1	2601.2	1321.5	2338.6	2648.8	3566.3	2605.8	2292.5	3019.4	2445.6	2642.7	3128.5	2601.3	1281.7	1998.7	1878.7	2737.9	4006.6	3060.2	3447.6	3499	2505.9	1947.2	2848	2973.6	1897.8	2024.9	1977.6	3179.7	2257.3	2387.5	1521.2	2475.2	3454	2900.5	2900.5	3461.3	2895.9	1994.9	2833.6	3087.2	2301.9	4058.3	1938.5	496.6	2053.5	4514.8	3177.5	3579.4	2827.5	3420.9	3168	2787.6	2359.8	3118.3	2283.8	1829.2	2061.2	2768.9	2061.6	3471.2	2287.7	2318.9	2080.1	2228.2	2320.9	2158.1	4043.6	2206.8	2934.9	1917	4861.6	2468.4	2028.9	3084.3	3272.5	4653.5	3510.8	2085.8	1944.7	3290.7
"200669_s_at"	1037.8	1117.5	2006.6	946.3	1228.9	949.2	1370.3	895.1	2061.1	1342.6	896.3	754.7	1302.5	1277	1516.9	768.4	1322	670.1	1525.4	1218.4	1054.2	1107	796.1	1485.9	1366.5	893.2	1131.1	1717.4	1399.6	474.7	590.1	732.7	496.6	559.4	148.6	824.5	961.8	1024.4	1062.3	1056.3	1082.4	1035	1328.3	1443.5	1214.4	826.6	1516.2	543.5	969.5	1541.7	1672.1	965.5	1806.9	1779.6	2073.5	1447.5	2358.2	1076.2	1668.1	2715.1	1648.4	1022.6	1348.6	1947.6	2173.4	1204.1	1327.7	1386.5	1477.3	2241.1	2047.4	2319.9	2319.9	1585.5	930.1	1434.1	1365.1	1812.4	1432.3	1149.9	1540.3	1341.5	1302	1603	1480.9	709.6	1071.1	1209.1	1332.2	1803.8	1543.5	2004.2	2061.1	1026.9	972.2	1539.7	1591.6	1283.2	1122.1	1114.1	1142.9	1448.5	1231.1	642.2	1435.2	1612.5	2153.1	2153.1	1400.9	1669.9	1267.9	1532	1898	1049.5	2426.5	813.5	512.8	1174.4	2885.8	2251.7	2546.8	2425.5	2219.6	1924.7	1514.8	1610.6	2024.2	2021	1457.3	1676.9	1600.9	1441.4	2184.2	1655.3	1592.6	1893.9	1463.9	1735.8	1533.1	2566.4	1546.5	1779.2	1287.7	3351.7	1640.4	1062.1	2096.9	2275.4	3406.2	2753.6	1174.2	1326.8	2805.5
"200670_at"	969.1	1146.7	1829.2	552.8	2612	1369.6	1949.5	1382	2825.5	2062.2	584.8	806.4	1606.8	3050.3	1203.9	849.6	543	1047.9	983.1	521.9	1158.4	1538.6	1937.3	2048.5	813.5	707.7	3059.7	1560.4	1114.8	1231.6	369.4	2657.1	1810.4	745	127.6	590.8	961.3	1141.3	1314.1	724.3	4090.8	1390.4	1229.6	4255.1	1153.2	1935.2	1248.4	644.3	1229.2	2696.4	4171.1	962.4	1047.2	3914.5	1422.9	3312.6	2073.1	744	566.1	1514.1	1649.2	3309.1	2507.8	2817.4	855.6	1463.4	1072.6	1107.4	2680.7	1190	935.8	1097.4	1097.4	2155.1	1128.1	1051	1168.3	1931.1	2185.6	811.2	806.4	1616.2	5799.9	3887.7	1199.7	2183.9	659.8	804.3	551.9	2792.8	1952.6	5884.4	489.4	920.4	1574.5	1331.4	797.2	1528.3	2381.1	1066.6	1258.8	1239.1	1840.6	1737.9	721.7	822.9	2054.5	2054.5	1747.9	1161.7	2168.6	1774	1263.3	1626.5	1727.9	1381.8	1180.1	822.3	2414	2947.7	2852	1323.2	1127.7	1850.3	2204.7	2638.2	1675.2	944.7	930	1911.9	2079.9	1515.5	927.1	4193.4	3602.4	1418.7	2949.1	3856.2	1035.2	1877	1312.2	1170.6	1224.1	1930.1	6608.3	1157.9	3553.8	1176.2	1444.8	1268.2	1244.6	3894.5	1770.5
"200671_s_at"	49.6	9.9	20.2	7.7	19.9	8.6	159.1	146	226.1	23.1	10.8	14.2	7.8	150.9	186.1	26.7	544.4	44.1	26.6	575.8	229.8	138.4	144.7	24.2	210.1	346.1	185.2	192.7	33	11	7.8	7.8	6.8	22.3	337.2	22	38.5	17	27.4	76.7	178.7	249.3	57	81.5	30.1	64.1	147.7	12.1	36.8	189.8	218.5	6.8	120.7	178.1	26.9	18.6	28.6	33.4	10.2	791.1	266.5	297.9	280	321.9	136.3	13.1	239.8	419	28.3	159.3	508.4	525.5	525.5	435.2	14.8	224.2	66	377.9	177.1	296.6	550.8	200.4	390.6	137.8	242.3	143	44.3	43.6	39.1	352.2	300.3	36.6	467.8	562.1	280.3	413	321.2	173	344.8	1345.6	35.3	125.1	213.4	134	514.4	129.3	285.4	285.4	60.3	145.6	117.1	221.1	581.7	72.3	57.4	23.3	35.9	243.3	429.8	522.1	27	15.5	136.3	8.9	45.1	148.2	66.9	145.6	20.7	93.8	75.4	80.5	595.1	21.7	274.2	9.2	7.8	92	85	395.4	23.3	261.4	29.5	72.1	12.4	23.5	309.6	376.2	34.6	511.6	15.2	15.9	19.2
"200672_x_at"	803.9	674.4	537.9	548.3	412.4	441.4	718.3	581.7	767.9	433	395.5	1023.2	369.9	768.3	721.2	1020.3	972.2	780.1	744.4	911.9	511	875.1	683.1	453.9	995.1	771.2	728.1	758.9	699.2	448.5	199.1	246.8	88.8	306	1928.1	278	932.3	610.9	1027.8	946.8	709	739.8	652.5	698.7	387.1	720.9	323.5	268.3	429.9	547.7	366.6	342.6	1097.7	730.6	579.5	473.9	493.6	343.1	496.8	762.6	985.7	980.5	701.7	825.9	627	363.7	796.3	1354.8	655.7	762.6	1784.6	952.2	952.2	987.6	498.8	755.3	467	749	647.8	473.9	1392.7	989.1	870.7	816.8	836.4	795.2	467.8	763.3	701.8	688.6	852.1	899	710.1	1215.1	874.1	1177.1	801.4	721	496.7	1501.3	425.8	811.5	772.5	521	1073.3	740.4	1137.5	1137.5	421.3	779	668.4	803.7	819.9	432.3	800.4	309.3	465.6	581.7	927.3	884.6	656.1	816.5	479	595.5	880.6	841.7	742.6	741.6	1108.9	843.9	730.4	891.6	999.8	429.1	1159.5	727.8	571.4	838.4	743	959.1	616.1	960	531.1	989.5	859	781.3	892.3	1312.9	583.1	1400.7	700.5	536.4	526.1
"200673_at"	5525.5	2549.5	6776.5	3673.7	4369.1	5145.5	8198.1	5931.2	5351.2	3296.5	2678.9	3265.4	4869.4	7258.6	3867.5	6213.8	4984.7	6978.1	5290.2	6340.9	2923.2	4546.3	3899.1	6587.4	4681.5	6961.6	2368.7	4378.2	5487.2	9068.8	4902.5	8770.7	5252.8	4868.7	690.7	8088.1	4858.6	4298.3	4811.2	5846.4	5433.4	7312.4	3999.9	5228.2	4083.9	3445	6274.7	4478	2690.5	4411.4	7004.9	4895.5	5805.3	5396.7	4361.3	5381.6	4096	3711	3765.1	6776.2	5002.6	6405.2	3891.1	6366.4	3956.2	5062.8	5890	5081.6	4051.4	5194.5	3804.6	7919.4	7919.4	7706.4	5215.2	8092.1	6438.7	5745.5	4705	7910.8	7828.3	6126.2	4726.3	5183	6293	6530.1	5693.5	8631.9	5330.1	4927.1	5021	3910.5	6545.8	7477.5	7124	5110.4	5972.9	6681.2	4948	5456.3	5349.1	3926.4	7215.9	6145.6	8679.5	8744.8	5484	5484	5051.2	6897.6	5564.6	6032	13918.9	5262.5	4986.2	4012.9	3058.1	5486.6	9113.2	5115.4	5673	5901.6	4938.1	3505.2	9354.5	9207.2	5289.3	5077	7919	4716.2	5451.1	5725.5	7865.3	5852.7	5479.1	6841.1	9322.8	3572	3357.3	5227.3	4008.9	7811.2	5376.2	6115.9	4417.9	6621.8	5331.4	5061.4	6416.8	3712.1	6075.5	6865.6	6539.4
"200674_s_at"	15471.1	11232.7	10321.3	10759	10628.2	22829.2	29894.7	12299.8	10620.8	22661.8	35472.4	16745.2	32797.8	11313.5	20499.2	39555.8	26611.3	19413.1	17476.2	13904.2	27770.8	16704.6	40770	16071.6	18149.7	28483.1	24675.8	35435	29047	35422.9	36510.8	31831.9	44383	56768.1	74.1	38687.9	12581.5	20258.1	16898.1	22397.6	18929.2	16806.2	20923.1	19140.1	22082.1	18223.2	18587.6	19547.6	31484.3	21621.1	17715.1	15612.8	16220.9	31063	16440.7	15972.4	24838.1	24645.1	25189.7	20314.1	29027.1	13517.1	24297.2	10350.3	32395.4	25679.4	17759.2	24378.9	13347.7	11319.1	13406.1	17992.7	17992.7	9062.1	18774.3	17393.7	17304.3	13876.1	11828.6	12478.3	17969.3	8356.8	13933	11690.8	24858.3	15302.7	21745.6	14621.3	26504.3	21676	23020.5	12955.2	20608.1	16898.7	26339.8	15277.6	15276.5	11282	12438.6	19273.5	23542	9278.3	17176.4	13216	23549.3	20507.9	21607	21607	9984.4	18410.2	14444.8	18002.3	14959	20928	18973.8	11110	23937.5	17652.1	23409.1	25272.5	13669.7	19500.1	18194.2	15761	15988.3	19635.6	18744.4	20539.5	17855.6	20508.5	20719.3	27034.9	29491.6	18272	7172.5	13073.2	25055.2	15245.6	17435.1	11422.7	14298.9	9792.9	30990.5	18344.5	23407.8	17287.3	14167	24605.5	24674.6	22417.7	22175.5	24616.9	14401.1
"200675_at"	6672	7250.3	6913.7	7675.6	8621.3	2540.9	8429.4	5902.9	7352.5	6832.2	5619.1	9269.4	7869.5	16002.7	10170.1	2774.7	9554.7	4281.5	6523.5	10208.8	7536.2	10392	9248.8	7471.1	7453.3	5705.3	8379.5	5053.1	7823.1	6443.7	8677.4	5878.7	9798.1	5059.1	85.1	4686.7	10468.9	10222.2	9071.9	10553.8	19792.9	6603.6	4959.3	16528.9	8230.2	9359.7	7474.9	3463.6	7093.5	9733.7	6271.8	7488.9	13949.7	11898.6	11061.8	4784.1	19793.1	2250.8	4305	10773.3	5008.1	7624.2	6217.4	5881.7	10835.4	13356.3	10130.3	4796.1	7727.8	6484.7	5982.2	5971.1	5971.1	7682.8	6943.6	8997.2	6763.4	7108.7	8655.6	5609.8	8489	10568.9	4846.1	7825.8	12352.1	6791.2	4923.4	8930.8	12999.9	8494.9	11433.7	8489.9	8210.3	7923.3	5680.5	7684.5	8088.8	8179.4	9879.8	3789	9854.6	7360.5	7598.3	5035.4	6215.5	5119.6	6215.8	6215.8	13632.3	14697.2	7257.5	10991.4	6113.9	10572.2	16005	10798.3	11035.9	7353.6	6976.5	9638.5	9238.3	6824.5	6854	9389.2	5421.1	6432.6	8772.5	6472.8	12115.8	8351.1	6673.7	6139.8	11236.7	3942.1	5742.1	7733.5	4377.8	9810.2	6296.1	8781.2	7836.7	4773.1	11294.6	10191.3	3546.4	9848.9	7889	4427.3	10116.2	5211.6	4494.9	6809	5128.3
"200676_s_at"	418.7	259.1	266.9	305	618.5	671.8	464.8	428.5	271.2	310.8	549.9	297.5	421.3	303.1	191	287	398.7	298.3	450.4	385.5	324.7	811.2	546	265.2	258.6	244.5	239.1	267.2	495.5	520.2	221.1	254.3	415.7	130.5	45	261	291.3	509.7	284.8	414.7	644.6	475.4	314.6	585.7	240.4	976.9	217.5	375	221.4	391.1	351.2	417.6	193.1	650.4	239.6	515.6	462.9	471.1	222	506.7	333.5	201.1	798	352.8	180.4	207.5	224	443.7	446.3	471.8	193.3	553.6	553.6	343	195.4	475.6	297.7	679.8	206.1	427.3	453.2	392.7	355.9	389	323.3	218.6	219.4	351.2	394.5	200.2	395.3	355	239.6	313.2	346.5	477.3	315.9	261.6	513.6	526	320	187.1	321.3	256.7	491.4	350.5	344.9	344.9	360.2	554.2	173.2	314.4	254.9	296.6	487.3	222.8	351.8	249.4	331.2	448.5	341.6	327	320.5	255.9	316.3	344.8	433	464.3	271.4	364.5	536.5	478.6	228.6	343.8	471	258.3	356.2	440.3	330.5	396	334.7	217.9	530.1	313.9	338.4	543.1	232.7	386.5	232.2	275.3	499.2	446.5	342.1
"200677_at"	6720	5361.3	4955.8	2529.9	4134.6	3015.3	6510.3	4454.5	6118.9	3021.1	4435.5	4765.1	4368.3	5561.7	5549	1775.9	6589.7	1352.4	5680.1	3428.8	2982.2	4181.8	5132.1	5996	6843.6	1885.6	3360.6	7234.7	4637	4602.9	5036	3902.3	3501.7	4577.4	1405.6	3890.4	7268.7	6858.5	6072	8315	5886.1	4734.6	7266.5	5051.9	5529.6	3709.6	4318.8	2652.5	5110.3	3575	3565.5	4800.2	3543.2	8451.5	2166.7	5343.8	6991.7	3419.8	7408.5	4363.3	3099.2	5734.7	3816.4	3645.3	3640.9	6465.5	3656.3	4765.9	4942.9	3134.6	5196	3205.9	3205.9	5943	4546.8	6676.5	5182.6	5051.8	3826.9	3196.4	4167.7	3442.7	3680.7	4840.1	6090.3	6228.1	2644.4	7728.9	4123.9	3940.8	5311.7	3489.7	2850.2	4227.7	4736.5	3491.4	3631.2	3995.7	2729.8	3144.2	5680.1	3340.4	5657.2	3126.1	2016.6	2205.1	2098.6	2098.6	11777.5	5133.7	18093.3	4570.3	3085.7	2836.3	8150.2	5095.1	1832.8	7368.7	4650.8	6386.6	3293.7	3850.5	2095.9	3468.5	4730.4	5125	2540	1953	7122.1	2504.5	2247.2	2095.1	5938.6	2826.5	1445.8	3681.4	2956.1	3039.9	2719.9	5015.5	2914.2	3634.7	3826.1	4083.9	3499.4	4141.5	7286.3	3743	4035	5796.3	4563.4	2495.6	4348.9
"200678_x_at"	2694.6	1267.6	2334.3	665.8	1791.6	984	1789.6	2946.4	2921	2171.7	4077.9	4837.7	2692.8	4225.3	1898.8	4421.9	3037.5	5132.6	3776.2	2032.5	2810.3	3408.9	1472.2	2698.5	3819.6	1972.3	3168.9	3490.2	6015.1	3525.6	2444.9	3593.8	3156.3	1614.6	38.8	1421.6	4854.9	3674.3	4351.4	3274.1	4097.2	3248.3	2915.3	3647.4	3332.3	1557.6	2553.6	2453.5	1680.5	3780.3	3702.3	2421.5	3081.9	2109.6	4684.3	3766.1	2993.9	2468.5	1974.9	3843.3	2236.1	4871.4	3815.6	3057.4	1282	3704.7	3644	6324.4	1796.2	2253.7	2510.9	1881.9	1881.9	4122.3	2910.2	4250.7	3365.2	3610.3	2987.6	2927.6	3438.2	1643.6	2559.6	2519.6	1541.1	3539.9	2234.8	2516.8	4349.3	3859.4	1387	2324.5	2062.5	2699.8	1813.3	2341.1	2926.7	3415.7	3535.2	2878.9	1464.6	2721.2	2708	1568.8	1579.7	2861.6	1992.4	1992.4	3358.2	4103	6667.2	1539.9	2782	4906.9	2271.6	4934.1	3208.3	2587.9	3159	2205.7	4111.3	2208.8	2762.2	2869.1	4017.6	1927.6	2270.4	1404.5	1947.3	1794.9	1753.6	1057.5	2537.4	5375.2	2678.4	3034.9	2614.7	1507.6	1720.5	4128	2227.6	1876.8	1100.2	3166.7	2399	1754.8	3448.4	1824.6	1056.6	1537.9	3927	1494.6	3213.5
"200679_x_at"	2451.8	2448.8	2409.7	4670.5	4329.4	4209.5	2511.3	2108	2345.6	4585.4	2417.3	3178.4	4230.4	1912.1	2042.3	3069.7	2500.7	3335	2949.9	3997.5	2603.9	5059.6	2112.6	3821.4	2366.4	4824.1	3269	2771.1	2110.3	760.1	1588	921.2	1406.7	2567.8	542.2	1474.8	1665	3035.4	2800.9	2995.4	2142.2	3398.6	4784	2678	2664.7	3433.3	3562.1	2640.9	4173	3439.2	1811.2	3361.4	2160.1	2485.8	2722	2873.6	1596.1	2880.7	1465.5	2149.2	2668.1	2386	2524.3	3372.4	3108.8	2225.5	3533.8	2295.3	1855.6	3111.2	1854.8	3745.5	3745.5	1953.6	4509.3	1756.9	2447.1	2296.8	1970.8	5900.5	2529.1	2259.2	3962.2	2266.7	2133.5	2224.1	2611	2129.3	1983.6	2361.3	2087.6	1694	5309.8	1508	2888.7	3552.7	2960.6	3054.6	4075.6	3353.4	1635.6	1693.4	1444.8	2080.5	2744.1	4127.1	1528.3	1528.3	1984.3	2379.6	870	3717.4	3850.8	3126.7	2489.5	2322.1	5572.5	3403.6	3965.9	2660.4	2834.4	2341.7	3010.7	2064	3178.7	1608.3	2487.5	3103.8	2827.4	2703.6	4794.6	4493.7	5844.4	2974.4	2238	4187.6	2493.2	2213.3	2547.9	2478	4405.1	3316.4	2576.6	3427	2640.5	3229.1	2330.9	2645.6	2667.8	5700.4	2792.1	3934.2	2182.9
"200680_x_at"	9482.7	7379.1	9387.8	17002.8	11664.6	12376.3	9449.3	7173.9	8185.2	11921	9700.4	10556.3	11407.1	8310.4	7831	8838.6	9792.6	10913.3	11830.1	12933.3	9000.9	16220.8	10394	13185.6	11100.8	16085.8	10067.2	13420.8	9583.7	9319	12686.6	7579.4	13410.7	15852	182.3	14458	7352	9398.4	9984.6	9133.1	7278.9	10638.6	13369.9	8370.6	11722.3	16393.8	13409.1	15973.1	12100.1	12984.3	7533.7	11097	9605.6	9461.5	9833.8	10743.3	7625.6	11265.3	6331.7	8416.2	10349	9129	11322.7	11471.1	15141.4	10307.6	11818.2	8636.7	10632.6	13454.9	9059	15613	15613	8940.9	12893.2	7711.8	8699.8	7606.8	8943.6	11368.9	7491	9471	7703.6	11036	11420.2	10196	12805.2	11938.1	9718.7	11103.7	9761.4	6774.3	14912.1	8142.4	11938.9	10653.9	7261.7	10100.8	11810	12155.6	10292.6	7848.6	8321.4	9019.3	13118.3	15841.4	6118.4	6118.4	11125	8569.2	4460.1	13511.5	13910	12979.6	7889.3	6879.8	10955.3	13938.9	16774.3	10488.6	12620.9	10556.4	11949.2	9274.9	12152.8	5244.5	7558.5	9140.7	13864.5	11656.3	14519.3	11413.9	14945.6	13037.8	9627.1	15689.4	8714.4	10399.6	7568.6	9847.4	9539	13668.4	11934.8	12034.4	7880.8	16217.1	9693.2	9649.2	13165.8	18683.9	13491.8	12281.1	9830.6
"200681_at"	4484.4	2146.8	3873.3	1509.2	2667.2	1239.5	2767.9	6887.4	4119.8	8580	3168	6226.4	4747.4	5764.6	2096	700.5	1715.4	5818.7	2705.1	6177.4	5328.9	4897.7	2521.5	3349.6	3004.2	6928.7	4129.3	9073.4	4963.1	2069.9	930.9	2286.1	1735.6	1439.5	249.5	3247.4	2756	2698.5	2688.2	1897.8	3088.7	3285.2	4956.8	3618.3	2987.5	3947	5700	2068.9	2228.2	3283.3	3780.9	1250	2098.4	2467.7	5185.7	5008.8	2861.7	2506.3	2447.4	3590	4970.2	3984.3	4635.4	2247.6	5180.6	3683.7	1965.5	3860.6	4643	4442	2952.5	3316.6	3316.6	4789.8	3289.2	2167.1	2961.7	3072.8	2754.2	2709.4	2290	8368.2	1978.4	1962.4	1727.7	4740.6	4413	1573.8	3078	2209.2	2390.7	2433.4	18450.3	3287.4	1487.9	1831.1	2797.1	3912.1	5889.5	1540.2	2246.2	2350	2677.2	4978.8	3088.6	4472.7	3746.3	3746.3	5480.3	3949.5	4779.3	2405.9	3106.2	2571.5	1935.8	2889.2	2018.5	3595.6	3101.9	2237.9	2046.8	2143.8	3356.3	3543	4889.5	1620.1	3248.6	4760.9	2022.2	3306.1	2377.4	1360	3531.8	1926.4	7391.9	4343.9	4366.6	3734.7	3252.6	3238.9	3819.8	7288	3126.5	4735.4	1371.9	4470.4	2984.2	4568.2	2893.9	2623	2732.8	1475	2203.2
"200682_s_at"	2824.6	2113.5	1645.6	668	2454	1273.1	1514	3497	1691	2552.1	1558.4	1087.4	3520.7	1276.3	1194.1	1046	976.7	2688.5	1714.4	1053.8	956.5	1632.6	1205.3	2869.4	1300.1	965.7	1498.8	2031.6	6250.2	1319.3	511.1	1247	808.5	601.9	514	932.9	1129.8	1800	1424.9	1187.2	1879.5	3253.5	2202.6	2593.4	1698.4	2580.9	1809.2	1215.4	1292.4	2062.1	3194.1	1592.3	741.1	1640.6	1792.3	2931.6	1310.9	1731.8	749.7	2196.3	1024.1	1658.5	3109.6	3605.9	979.4	1273.1	2732.5	1734	2821.1	2970.6	1458.2	2106.7	2106.7	1631.3	2221.4	1447.6	1275.8	3040.6	1291.4	2210.3	1899.4	2008.1	2705.2	1812	1432.2	2968.8	1392.4	1701.9	1209.3	2449.5	1837	1782.4	1242	1419.2	1047.6	1643.9	1988.5	1211.8	2424.2	1807.3	1439.9	1847.9	2180.5	1974.4	2468.8	2459	1683.8	1683.8	2466.7	1686.7	2296.3	1591.2	1508	1865.1	2611.6	1408.1	1563.3	2834.2	2902.4	1848.1	1373.9	1747.7	1338.4	1943.3	1342.9	1334	2465.3	1518.1	1034.9	1495	2263.1	1841.4	1992.2	2209.2	3454	1818.1	2634.7	2772.6	1678.5	1612.7	2090.6	1401.8	3691.5	1263.4	2791.8	2872.1	2202.4	960.4	1208.5	3299.7	2200.7	1843.8	2362.9
"200683_s_at"	1452.7	721.1	899.1	635.4	1010.3	1479	941.6	1699.1	892.7	942.8	706.4	854.2	1481.5	824.7	896.5	726.9	814.3	1364.5	1230.7	1174.5	960.5	1222.3	991.9	909.9	1012.3	803.4	625.8	988.7	2175.2	1272.7	965.5	1121	1130	617.8	699.2	502.1	747.6	1409.9	1208.7	1175.3	1260.4	1618.3	1151.5	1542.1	1027	2002.5	1246.8	890	852.4	1483.4	1611.7	990.3	302.6	1540.1	757.5	972.4	802.3	855.9	480.2	1399.9	553.8	656.4	1845.5	1692	373.9	659.2	676.2	941	1488.1	1456.5	743.7	1488.5	1488.5	813.8	875.7	906.6	734.8	1802.1	632.6	1916.7	1111.8	1012.7	1229	779	548.8	873.2	712.7	953	727.6	540.8	998.5	856.8	582.8	902.7	644.6	944.5	820.8	470.4	1832.7	1023.9	732.6	692.6	898	655.1	1470.5	847.1	792.9	792.9	1070.4	980.8	660.1	614.1	946.6	698.2	895	617.2	687.6	1007.9	1304	713.6	623	496.7	981.3	563.7	810.5	606.9	895.3	840.7	667.4	527.3	1075.8	1071.4	772.6	927.4	1321.2	807.5	1019.3	1084	626.3	977.5	723.3	703.4	1362.1	583.6	1187.1	1078	972.3	668.2	509.7	909.8	699.4	1097	934.2
"200684_s_at"	569.3	300.2	409.3	304.2	709.8	580.2	699.2	632.8	380.3	396.7	522.8	337.4	488.1	487.5	266.7	92.5	508.7	564.4	517.8	738.4	505.2	707.4	615.7	336.4	348.7	400.9	64.7	538.6	873.1	431.9	368.9	398.7	466.2	590.5	1364	287.3	346.2	718.3	411.1	420.9	1008	663.7	399.4	883.5	390.6	1099.1	255.3	484.1	329	572.3	508.3	370.5	332.9	836.9	475.7	678.4	548.2	452.6	364.7	1148	448.5	358.6	908.4	654.7	457.1	368.6	372.7	493.4	839.5	902.8	404.5	840.3	840.3	575.2	361.7	454.8	296.8	1045.3	390.8	1024.1	723.6	709.6	667.7	648.4	411.3	332.7	306.3	483.6	241	462.2	773.2	550.4	272.4	499.9	401.3	614.7	588.7	277.9	941.2	707.3	458.7	281	505.3	345.2	944	419.6	580.2	580.2	625.9	702.7	313.6	532.6	345.4	571	881.2	418.7	424.4	548.3	716.1	662.3	484.6	375.2	467	417.3	626	439.5	592.2	421.8	402.9	557.6	804.1	955.1	468.9	618.2	634.6	324.4	678.2	650	439.8	752.6	570.6	361.8	835.7	370.6	605.5	548.6	634.8	472	340.8	454.3	786.5	608.1	419.6
"200685_at"	144.9	127.1	212.2	476.1	854.1	496.6	480.6	126.6	96.2	74	124.6	305.7	176.9	129.5	84.3	442.2	251.1	116.2	123.9	220.9	164.3	319.1	503.8	85.5	157.9	167.8	165.2	164.9	98.3	254.9	254	239.7	284.8	479.1	899.3	184.8	191.8	297.1	194.7	183.8	129.7	298.2	190	125.8	243.4	197.2	59.9	282.8	269.1	145.6	73.5	216.5	254	195.1	96.8	214.3	238.3	249.1	161.1	110	319.9	112.2	176.2	189.3	467	204.6	220.7	336.7	260.9	146.9	154.3	320.1	320.1	190.4	233.4	246.1	216.4	319.8	268.1	58.4	269.5	256.7	200.2	183	206	124.1	165.8	140.3	126.4	162.5	245.2	147.2	135.5	309.2	360.2	225.6	155.7	146.5	300.1	207.8	355.8	139.1	457.2	447.1	221.2	136.1	159.4	159.4	253.2	300.4	120.5	116.6	174.1	438.3	425	157.6	320.1	271.1	156.2	156.4	95.8	122.3	196.4	208.8	207.5	367.5	215	189.9	283	222.2	358.3	259.4	168.1	271.9	161.4	67.9	287.2	251.4	188.3	168.2	312.8	51.6	166.9	199.1	147.5	124.3	273.2	143.8	238.5	134.4	714.7	216.1	118.9
"200686_s_at"	3541.9	2623.1	1894.1	4344.8	3632.1	4393.1	3141.1	2041.6	1320.2	2061.1	1113	1835.9	1765.6	1809.7	1291	463.1	1295.5	1397	1291.6	1847.4	1115	1421.5	1655.2	1708.3	1150.6	1333.9	1039	1327.8	1876.6	2068.6	2154.1	1581.9	2956.6	3454.9	51.3	2749	1647.9	1772.1	2659.3	1454.9	1116.5	2551.6	1334.9	1207.1	959	1028.5	1709.1	2394.2	2272.8	1683.3	1023.1	1976.5	2532.3	1158.3	1543.3	2055.3	1969.5	3793.8	1550.7	1140.4	2233.6	1556.8	1021	2741.8	2894.8	2511.2	3334	2336.5	2948.6	2854.8	1260.5	2715.7	2715.7	2353.8	2915.2	2752.4	2409.1	2104.8	3041.6	1724.5	2437.4	3653.8	2038.5	2788.1	3235	2196.9	4996.2	2452.7	2868.6	2842.7	1610.8	2169	2869.3	2091.7	1730.6	1942.1	2713.3	2157.3	3084.3	2043.6	3368.1	2024.5	4772.5	6544	2611.7	3119.3	2300.6	2300.6	2536.4	2527.4	1943.1	3546.2	2049.2	2673.7	2997.6	3122.6	4085.7	3009.4	1088.6	947.4	2302.3	1410.6	1510.1	2709.1	2171.9	3429.6	1873	2435.6	1837	2205.4	2330.3	2338.9	2172.5	2307.7	2798.2	1020	3638.9	2287.4	2162.3	1902.3	2615.9	1656.3	3417.5	2482.8	1558.6	2329.1	1700	1310.8	4512.7	1633.9	3930	2021.2	1609.7
"200687_s_at"	1768.6	830.8	690	1157.4	930.9	992.7	855.8	1043.9	573	997.3	747.7	532.6	813.8	922	706	632.2	797.4	497.5	819.9	983.8	1001.7	542.6	927.4	472.3	724.8	827.2	726.3	512.6	312.4	703.2	1492	1578	1002.6	1304.1	26.2	1593.7	467	584.4	866.4	664.7	465.9	843.7	892	516.6	770.6	854.4	1633.2	520.9	621.9	691.7	1102.9	726.2	1027.3	1243.6	493.1	687.6	340.6	981.3	822	1107.2	1090.4	582	921.1	607.5	1588.5	544.8	984.9	597.8	372.2	850.2	1000.1	769.4	769.4	551.3	684.6	868.9	753.2	727.6	377.3	707.5	922.2	596	481.9	665.7	776.8	642.5	771.5	640	521.6	786.8	456.2	557.8	680.4	573.1	698.8	754.2	587.1	841.7	444.4	1105.7	1043.9	990.6	541.4	629.9	848	1045.2	879.6	879.6	716.3	488.5	640.8	1077.9	1338	2672	798.4	527.6	814.7	773.9	576.4	832	797.1	880.8	828.1	841	996.8	1003.1	697.3	921.2	1263.2	896.9	789.8	799.2	955.7	623.8	3117	730.7	1182.4	687.2	677.7	996.8	339.6	659.1	598.8	2346.2	650.1	1049.8	590.9	694.1	1535.6	1130.5	737.6	770	596.9
"200688_at"	389.7	256.8	204.4	575.4	346.2	282.4	371.3	201.1	75.1	319.8	392.9	285.7	327.7	283.2	342.7	851.4	195.5	298.3	264.3	268	190.1	163.3	427.4	235.3	306	237.6	248.8	403.8	260.2	420.6	329.6	631.3	351.6	522.5	32.1	695.1	250.4	244.7	318.8	366.2	81.9	316	263.4	256.1	324.3	283.1	319.3	544.2	343.4	302.2	353.2	201.2	406.1	420.8	301.7	247.8	298.6	259.1	348.1	209.5	216.8	181.6	253.7	116.9	295	250.7	230.6	195.2	167.5	336.7	315.9	219.7	219.7	225	369.5	234.7	122.8	212.8	220	180.7	351	223.3	200	212.5	390.3	162.1	183.7	226.9	296.3	173.9	285	280.2	171.7	263.1	454.4	223.4	175.6	341	210.5	327.5	311.9	329.9	205.6	190.9	240.5	242.8	434.8	434.8	343.4	187.8	286.3	220.8	197.1	602.5	401.6	262.1	329.8	212.2	131.9	433.4	218	174.4	307.2	283.4	367.6	684.2	241.5	209.9	394.7	285.7	311.9	239.6	207.4	155.9	300.7	222.2	470.6	267.9	286	214	275.4	169.5	247	624.8	337.1	262.4	122.9	228.8	701.2	346.2	345.6	285.2	159.7
"200689_x_at"	16186.2	11438.3	14453	17921.6	14645.3	29796.1	23795.7	12421.7	9776.7	12964.8	19604	18264.3	20307.8	16543.3	17461.5	14079.9	25162.1	21420.5	16381.4	15699.1	21115.6	17942.3	32105.7	24338.1	18473.2	19750.8	19566.5	32058.3	24162.1	28882	26187.4	36238	78498.3	52340.5	85.3	31841.9	13530.3	22597.8	20170.9	21956.1	19084.3	12060.5	17152.9	15300.7	17117.2	24084.4	18273.1	31804.1	26676.5	22796.9	14083	12334.1	19767.8	27515.2	18844.9	16111.8	17975.8	26682.6	15598.1	25012.1	23194.8	14345.6	18586.3	9212.1	20438.5	17392.8	15871.5	15578.5	14720.2	11983	9643.2	19410.6	19410.6	11112	13840.2	17480.6	14995.9	13209	12346.2	14667.3	18186.3	10953.2	18512.4	13632.8	24330	11530.5	21079.9	15782	24233.4	16502.6	19901.9	13671	19145.2	15779.5	23405.2	15046.8	15687.7	14216.7	22642.4	21436.3	20996.9	12123.8	17187.6	12044	15635.6	16989.7	18255.6	18255.6	14514	21419.1	16109.1	19721.8	14955	12405.4	17053	14420.6	34445.5	11689.2	21449.1	16528.1	13643.8	17238.8	16591.4	16571.6	19962.7	17932.6	17442.4	15344.5	17895.3	15190.5	19197.4	24412	22177.6	15277.8	8508.7	11402.9	20900.8	17241.3	11626.1	11463	12343.1	10719.1	26838.6	17390.6	20267.1	12824.8	13826.6	14254.1	19594.9	19875.5	25925.2	19679.8	11395.2
"200690_at"	253.2	289.9	557.5	569.2	590.3	233.6	354.2	334.6	367.1	198.7	725.5	218	568.5	317	336.8	655.4	439.9	98.5	229.5	642.1	400.7	476.5	256.3	334.4	226	240.7	389.8	631.1	88.6	336.3	556	222.1	215.5	635.7	49.3	156.5	305.1	387.1	433.4	503	449.7	292.2	559.2	411.1	610.3	476.2	158.5	404.8	313.3	309.6	326.5	827.1	287	323	307.5	559.6	437.5	365.2	305.7	355.2	329.6	345.4	270.8	235.2	401.7	461.8	283.9	470.4	457.7	438.4	434.6	566.9	566.9	326.2	386.9	260.2	419.6	346.2	379.5	315.3	440.9	241	306.6	429.4	689.8	434.9	444.5	226.7	606	459.3	624	447.4	512	476.9	366.7	416.5	415.3	453.4	451.6	746.4	431.8	555.9	257.3	423.7	436.4	614.7	535.4	535.4	269	342.3	461.2	580.2	471.1	277.9	530.7	762.3	320.1	252.6	342.3	368.8	254.1	360.5	392.2	665.1	194.6	329.9	239.2	437.5	270.7	495.9	543	296.3	542.3	438.4	311	139.4	332.6	515.1	491.3	529.9	408.7	377.1	355.1	386.6	403.5	469	315.2	482.3	834.6	392.4	422.9	252.8	262.7
"200691_s_at"	1645.1	3494.9	3076.8	3547	4614.6	987.7	2096.4	3517.3	3525.1	3271.5	3937.7	2117.6	2381.5	2099.5	2126.5	547.9	3439.9	1971.7	2111.4	3289.5	2672.4	5120.3	1809.2	2527	1870.7	2499	3646.4	4129.6	1762.1	1435.3	3706.5	2675.6	2687.2	1293.4	1156.3	2020.8	2089.5	1928.3	3519.4	1786.4	2425.9	1775.2	2627.1	2897.3	4322.7	2528.8	1984.2	3258.7	1377.8	3307	2636	4253.6	1567.5	2007.5	1424.1	2704.4	2263.7	2038.3	1533.7	1930.3	1546.3	1518.3	1662.4	1518.4	1578.2	3210.5	1369.7	3175.3	2856.5	1906.3	2447.9	2244.6	2244.6	1290.9	2057	1170	2221.5	1858.5	2433.7	1843.8	1743.2	1428	1217.7	1449.4	1963.6	1623.9	2464.7	1232.9	3372.8	1641	2450.5	1420.5	2087.6	2432.6	1124.5	1731	1982.1	2021.2	1903.4	3931.3	1990.4	2487.1	1176.2	1425.3	2169.2	2835.7	2669.7	2669.7	2226.6	1751.9	2517	2740.4	1797.3	1191	2593.5	2583.3	853.3	1553.1	1596.6	1999.2	1368.3	2572.2	2817.5	4669.3	1594.9	1776.1	1865.2	3039.9	1913.5	3186	3376.8	1679.8	3799.8	2061.9	2051.9	1622	2154.7	3324.4	2973.6	3124.7	3065.5	1555.3	2876	2256.4	2264.5	2717	2125.3	2874.9	3010.5	2284.1	2813.4	1070	2254.1
"200692_s_at"	895.1	1724.5	1715.6	1433.6	2188	1026.2	1003.5	1723.4	1876.7	1982.9	2198.8	868.7	1680.9	1380.6	1166.5	1138.3	2305.6	756.1	1111.6	2040.1	1607.7	3037.9	854.4	1630.7	981	1553.6	1972.3	2081.5	959.2	295.6	1179.6	985.4	744.8	710.5	22.2	361.2	1025.8	1392.7	1744.3	1595.6	1912	716.8	1142.9	1761.7	2283.8	1100.4	1304.7	1533	532.4	1861.4	1417.8	2440.9	717.8	988.8	739.6	1714.8	984.7	1358.2	882.9	1199.1	911.8	945.3	1176.7	1214.7	1112.3	1878.2	1026.4	2435.7	1448.3	1406.9	1529.4	2400.2	2400.2	979.2	1608.4	912.6	1345	1077.6	1965.6	2013.5	1494	916.8	1426.2	1104.5	1807.4	1517.3	2010.1	1176.6	2754.3	1891.8	1910	1007.2	1311.6	2186.6	1026.7	1574.4	2125.1	1574.7	2214.7	4864	1135	1838.9	1057.4	1358.3	1692.4	2297.8	1849.1	1849.1	2056.3	1229	2177.4	2035.4	2240.5	792.2	1899	2363.1	1513	997.8	1600.5	1374.6	1113.6	1774.6	1581.8	2174.4	1711.8	1723.1	1197.9	2380.2	1561.1	1952.8	3143.1	1508.7	2370.2	1522.1	1419.7	1405.1	2101.2	2624.9	3254.8	1806.4	1827.5	1433.2	2261.5	2055.1	2212.2	2744.5	1546.1	2800.1	2230	2304.5	1963.1	910.2	1084.6
"200693_at"	5059	3047.1	5119.6	1703.7	3014	1151.3	2994.4	4584.6	4757.9	3062.4	1285.6	2727.2	5132.8	4144.6	4759.8	2624.3	4927.2	4238.6	4359	8010.3	3676.2	3080.7	1770.3	4548.5	3265.1	5242.1	1474	4917.3	3602.1	5712	2507.6	4839.5	2848.3	1304.2	1419.4	5072.6	2592.9	3576.6	4302.8	4193	6386.4	9599	3751.2	6707.2	5770.5	2888.6	6130.5	1701.1	1573	4223	6725.2	3812.9	3419.9	3537.2	4224.4	4914.4	4100.3	1074.8	3131.5	8939.2	5445	3177.4	2824.2	5685.5	6610.7	4039.7	6757.2	2562.2	3412.3	4182.4	3705.5	5391.7	5391.7	6191	4210.9	3503.4	5097.7	5521.9	3295.6	8092.8	4633.3	5833.2	2996	5112.9	3907.4	3283.9	3399.8	2423.1	3504.4	4818.1	4267.4	3525.7	7314.6	5479.5	3641.5	2252.5	5373.8	4772.5	3380.4	6565.3	3628	5776.7	3284.1	6107.6	3686.6	7400	6298.3	6298.3	2800.1	3907.2	3491.7	4173.2	7250.5	6564.7	5513.6	1771.4	1291.9	4253	5166.8	4175.9	3749	5396.9	5460.2	3822.4	5929.3	5437.3	2938.1	9697.3	5080.8	4930	4716.2	6345.8	5668.5	5095.1	6842.6	6651.2	5895.8	4214.8	3387.7	6748.3	4461.8	5907.7	3220.6	4913.4	2522	3525.6	5042.2	7403.1	4293.1	5433	4452	3074.2	5543.6
"200694_s_at"	2423.5	1885	1667.1	2985.2	2293.8	2424.2	1116.8	1201.5	1708.3	1446	2026.1	1388	1338.2	1199.5	1821.1	1390.6	1156	1314	1274.5	1879.9	1485.1	881.2	1558.7	1950.2	1932.8	1117.8	2486.2	727	1419.7	1026.9	3719.1	2389.9	2167.9	1220.3	115.7	1925.8	1409.3	1389.6	1828.8	1748	1773.8	1543.8	2249.8	1731.7	1283.4	1488.1	1473.1	1638.6	1188.1	1547.7	1560.1	2246	2310	1848.4	1339.8	1484.8	1249.6	1775.6	958.9	1223.3	1066.4	1254.8	1682.3	1964.6	1396.6	1713.2	2514.8	1547.5	2313.4	2050.9	1695.6	1307.6	1307.6	1483.1	1760.8	1807.8	1722.6	1399	1841	2320.1	1936.7	1519	2273	1515.5	2108.9	1666.8	1290.6	1697.4	1801.9	1968.8	2948.7	1460.6	1567.9	1158.8	2145	1582.7	1375.4	1002.5	1495.6	1452.1	1575.7	1134	1735.5	1749.7	1572	2767.6	1153.8	1153.8	1954.8	1626.8	2474.5	1272.1	1597.3	2223.6	1255	2183.5	1847	1230.7	1405	1881.3	1406.1	1455.3	1610.5	1397.6	1262.9	1168.1	1177	1711.6	1444.5	2008.9	1255	932.1	1881.5	1293.9	1376.2	1616.1	1168.8	1736.6	1327.7	1462.9	1588.1	1196.3	1630	1126	2799	1193.1	1231.3	1022.7	1758.2	2167.9	2006.4	2635.3	1533.1
"200695_at"	1161.6	1218.7	1353	807.9	1110.5	1227.2	1415	1363	936.6	998	3301.8	1931	1056.5	1732.8	1741	1683	1807.5	1444.9	1924.8	1530.3	2192.6	1996.9	1998.1	1098.4	1372.4	2319.8	2059.5	1658.2	1390.8	1180.7	886.9	1297.2	1444	936.8	565.3	766.6	1582.2	1667	1833.7	1812.6	2190.7	1021.9	1596.4	1963.6	1374.8	1620.9	1401	939.9	1385.7	1553	1618.4	1148.2	1813.2	1957.3	1424	1442	1476.3	1391.2	850.4	1561.3	1914.3	1480.1	3094.9	1618.4	1875.9	1353.9	1004.2	1454.6	1544	1209.7	1005.8	1177.1	1177.1	1189	1110	1520.4	700.8	848.2	968.9	1131.9	1504.8	1528.4	1217.3	853.4	1552.8	1229.2	1059	1155.9	1698.3	856.6	1288.9	848.7	1017.7	1226.9	1383.6	1020.9	1573.4	1396.6	1064.4	1683.2	1194.9	1408.8	1095.8	968.3	1089.5	1246.5	1694.4	1694.4	1490.9	1172.3	1669.2	1781	1303.7	1749.6	815.8	1346.3	1058.8	1073.4	1728.4	2063.8	1653	1421.3	784.4	1044.9	2025.2	1099.6	1389.3	1418.9	1766.4	1229.8	1052.9	1379.1	2165.6	1241	1388.4	1945.1	1422.4	1238.7	1435.5	1149.7	910.3	694.1	1109.9	2032.6	1792.7	1769.4	1248.6	1039.2	1588.3	622.4	1429.4	1396.8	1596.4
"200696_s_at"	4817.9	2299.2	1740	3847.9	1584.2	1330.9	2812.3	15393.9	3758	1422.7	1848.8	4331.9	2371.7	1626.3	3749.2	1843.2	2830.1	11229.1	3747.8	5213.6	2433	7132.9	6153	2650.7	2064.8	1882.8	1166.3	8545.1	3201.8	6734.8	3621.9	4361.6	5514.9	1353.4	1276.4	4366.8	5658.4	7418	4915.6	5340.5	5611.7	5362.1	3041.7	4917.1	5284.1	3918	3928.2	2227.6	1441.4	4944	3353.6	2965.7	2150.8	4549.5	3178.6	2752.4	3486.3	3330.8	1983	1074.1	1875.4	3730.2	5030.2	3727.8	5863.7	3673.4	5928.3	2498.6	8164.3	2146.4	2372.4	1913.6	1913.6	4356	5957.8	5257.4	4698.8	4964.1	3600.8	4394.6	4149.9	3183.5	6016.8	2213.3	3767.4	4188.5	3729.5	4115.8	2568.5	3864.9	8991.1	2630	3327.9	2580	3855.3	3986.4	4737.4	2655.4	2644.7	834	2420.4	3517.8	3245.1	1977.4	3802.7	1726.9	3650.6	3650.6	1395.6	6644.6	1858.6	2438	2120.3	5496.6	7198.1	2469.9	1480.8	4004	2364	2424.8	3045.5	2755.6	11266.1	2877.4	2456	2427.3	5044.3	3775	3435.5	2398.8	2407.9	3937.1	4788.8	2100.4	1830.1	4159.8	2782.7	3273.2	2674.7	3173.2	5774.4	2251.5	2608.7	3692.1	1802.7	3382.4	6608	2334.3	3290.8	3156.4	2963.9	3858.2	2944.3
"200697_at"	777.7	1833.1	923	1514.6	1392.6	2862.2	807.3	1628.9	2133.9	1012.7	2419.4	889.3	907.7	1451.1	1237.7	489	2033.8	1116.7	1469.4	870.5	1555.3	730.3	1119.9	991.6	391.8	2475.1	2031.5	927.5	1086.1	1119.5	1446.5	1850.9	794.6	1028.4	1358	2144.5	1104.1	1762.8	1536.7	1151.1	1030.1	1563	1499.6	1061.3	2571.4	570.5	2098.4	2578.8	978.4	839.7	1492.1	1548.8	1373.8	1123.1	936.1	1569.9	966.4	584.3	1442.5	631.7	956.6	1248.6	1054.9	1022.2	456.2	654.2	1615.6	939.2	1836	574.1	2257.8	891.1	891.1	2243	2195.4	1444.1	1228.9	1850.6	984.6	1029.3	1956	925.9	2430	1445.8	1720	2052.8	1355.7	1038.1	1832.1	2282.9	1361.1	1746.3	1209.2	2493.2	2112.5	1958.6	1201.7	1315.4	1055.7	1171.1	2138.2	3684.5	2056.6	1488.9	2307.1	3259.8	1434.2	1434.2	2865.6	1333	2523.6	1924.6	2148.9	2363.1	1203.9	1468.9	1601	1067.2	1455.2	1800	1132	2019.1	947.9	1482.5	1367.3	1605.6	1808.8	937.4	1212.2	2818.4	1207.3	2145.2	854.2	1458.4	1736.4	1500.8	2722.7	739.4	1559.6	1079.6	946.9	919.6	1882.3	1006.4	2289.9	1200.5	1430.6	723.6	1100.6	719.9	897.3	1506.1	1057.8
"200698_at"	1391.2	1618.8	1319.3	2074.6	1696.9	899	1908.7	1634.5	2051.6	1785.7	1316.7	1419.5	1977.6	1817.9	1536.6	1108.8	2148.8	1253.7	1611.4	2203.2	2066.5	1271.8	1146.3	2142.8	2631.1	2035.1	1571.6	2182.7	2193.3	1226.8	957.6	1398.1	940.2	1094.1	221.4	1149.5	1896.2	1274	2018.1	1851.6	1905.2	2135	1636.5	2062.6	2273.6	2403.7	2062.1	1325.9	1446.4	2028.2	2193.6	2278.1	2788.6	1721.2	3064.7	1880.4	2133.5	1316.6	1951	2590.1	1941.4	2543.7	1667.6	2394.8	1017.9	2516.6	1211.5	1893.9	1586.6	2103.9	3272.2	2314.1	2314.1	3775	1427.7	2978.7	2789.6	2921.1	2584.8	1292.5	2428.1	1812	2590.7	2524.2	2328.2	2192.9	2754.2	2311.9	815.9	1632.3	1763.5	3142.2	1424.5	1652.5	1930	3072	2118.5	3271.4	1406.9	3438.7	1755.9	2125.7	3085	2505.9	2221.4	2051.6	1715	1715	3163.1	2856.1	1389.4	1206.1	2251.6	3193.6	1653.3	1641.5	1562.6	2177.6	3448.3	1838.1	2430.5	1595	2208.4	1610.5	2312.4	2458	2973.5	3294.2	2809	1632	1934	2312.3	3573.6	3735.6	1945	1802.4	4129.8	3737.1	1665.1	1914.8	1391.1	3937	1530.9	1704.6	3149.4	1345.1	2349.4	2623.2	2434	2815.5	2172.9	3027.6	3539.7
"200699_at"	1001.8	1311.2	1163	1432.1	1416.6	3070.2	2347.8	829.8	1319.7	1703.6	1685.8	1202.4	3161.1	1630.5	1353.6	1600.7	2270.9	1567.2	1779.1	2286.9	3183.1	1860.1	1521.9	1323.3	3467.6	3571.5	1182.9	1736.5	1558.3	2259.5	3235.6	1722.5	2533.1	2290.3	311.3	1696.8	1903.8	1134.1	1788.4	2128	2093.5	1608.5	1794	1730.3	2803.7	2631.6	1556.1	1645.2	2201.9	1939.2	1534.9	2032.3	1217.1	1825.5	2043.3	1766.2	1895.8	989.7	2068.1	1260.5	1518.8	1451.2	1329.9	2206.2	1116.6	2047.5	893.5	2457.8	950.5	1345.3	2531.5	1976.3	1976.3	3874.7	1329.6	3062.8	2224.1	2442.8	2309.6	1363.4	2605.6	964.6	3499.9	2001.8	1950.5	1792.4	1848.8	2025	938.2	1151.9	1267.1	1346.3	758.6	1661.3	2814.6	2877.2	1248.4	3215.9	1414	3498.3	2689.9	1706.6	2539.6	3143.3	1486.7	2573	1053.6	1053.6	3967.5	1877.1	1284.3	990.8	2011.8	3646.3	1252.9	1917.5	1473.5	1809.5	1496.3	1698.1	1211.7	947.9	2030.2	1089.2	1913.4	1186.2	1908.6	1308.4	1752.8	1278.7	1257.3	1461.1	1533.6	2075.9	986.4	1395.7	2127.6	2248.6	872.3	1436	1219.2	2515.8	1102	898	4991	829.9	1792.5	1784.2	1269.5	867.9	1886	1895.6	1715.5
"200700_s_at"	2248.5	2249	2468.2	1775.5	1884	1172	2121.4	2360.8	3635.7	3338.3	2994.7	2979	4055.5	3497.8	4711.1	3776.9	4230.1	2682.3	2579.9	3698.8	4419.7	2274.3	1462.5	3624.6	6327.7	3972.8	5451.5	4874.5	3445.3	3455.6	2062.3	3124.4	2801.8	1606.4	352.9	2755.5	2264.6	1223	3224.2	2683.5	3437	3001.8	2947.7	3624.5	4452	2589.3	4502.7	1376.6	1429.3	3492.1	4818.9	3037.7	4006.6	1967	4813.6	2380	2327.4	1583.4	1417.7	3483.3	2716.7	3525.7	2525.2	4355.3	1355.3	4050.5	2219.2	2193.5	2054.1	2759.4	4507.3	3022.8	3022.8	3943.7	2293.8	2873.2	3237.6	4093.7	2762.2	2663.9	2608.9	2181.4	3957.4	2891.4	3688.3	2496.6	4640.4	2671.7	1027.1	2460.9	1489.7	2984.6	2817.2	1948.4	2288.6	2722.3	2612.1	4845.2	3195.2	6055.2	1712.9	2488	2772.4	2427	2481.7	3727.2	1520.4	1520.4	4735.4	2942.2	2573.3	1915.1	3768.1	4504.8	1954.5	2778.4	1844	2860.5	4447.4	1878.1	3838.5	2776.2	3702.4	2804	4100.7	2976.2	5407	4835.4	4130.7	1339.8	2889.8	2417.8	4353.9	3464.6	2299.9	2969.3	4714.8	4422.5	2134.2	3159.1	1675.2	6068.5	1542.5	1983.8	4880	2316.5	2799.3	2915.7	2380.7	7260.3	2068.8	3989.6	6004.6
"200701_at"	7075.4	3644.6	6920.3	3242.4	8410.8	3680.6	4489.8	2983.8	4777	3909.4	4275.1	4014.7	8654.5	2053.4	16760.7	6563	2650.1	1266.8	5421.9	1941.1	5052.6	3036.1	3245.7	5583.4	5774.7	5576	4248.7	8134.1	8260.6	6698.5	25540.7	10648.4	6429.4	6536	1466.8	4894.6	3510.6	5923.4	6267.1	7659.8	15710.9	5849.4	6632	13835.8	6482.1	8042.6	4865.2	3740.7	5553.3	4603.4	7037.6	11881.8	8123.8	4399.3	5122.1	4637.6	13750.3	2871.3	3423.7	4841.2	2672.1	6267.8	6039.4	6744.4	5019.1	7883	9170.4	2215.3	3424.6	3822.3	5289.8	2445.1	2445.1	4757.6	4276	8343.7	5094.7	6160.1	6059.3	3988.6	8426.4	4782.6	4813	6015.9	8940.1	6614.7	6292.6	6932	4571.6	6173.8	6724.7	3588.1	8009.7	4598.1	4310.9	3848	4106.7	5471	5421.5	700.1	6887.5	4669.2	7686.7	10468.1	3326.4	4476.4	3616.2	3616.2	6626.9	4161.3	5902.9	3964.8	4227.1	5095.9	6650.8	5556.5	4833.7	3600.3	6961.2	9056.6	6598.7	7234.4	5005.9	6027.1	4942.5	2783.5	5325.3	4714.6	5398.7	3773.4	5679.7	3478.8	7531.4	5870.6	3485.9	6020.5	2904.1	6352.6	2711.1	6545.9	3911.1	2730.6	5180.1	4836.6	3028.8	6449.3	6729.3	3798.6	3860.2	3631.1	3973.2	4730.4	4653.1
"200702_s_at"	700.5	769.5	440.8	1080	818.2	2408.3	562.7	375.2	362.5	486.9	1446.4	342.1	1346.5	371	820.5	1360.2	249.3	639.1	408.8	507	513.6	268.6	587	767.9	1137.7	642.1	1289.3	211.2	907.3	114.9	907.3	590.5	615.5	392.4	1668.9	526.5	299.3	632.5	573	734.8	347.2	513.6	2723.1	778.4	614	781	707.7	2022.8	866.7	701.1	646.6	1131	306.5	799.4	432.3	689	336	1263.6	220.7	268.7	197.2	383.7	625.6	563.5	298	260.4	770.9	1016.4	742.9	638.4	389.1	220	220	412.5	1007.4	987.6	424.4	340.5	731	1152.4	1072.9	403.3	1057.3	187.7	254.6	252.4	352.7	826.4	231.5	568.5	676.3	250.7	414.7	152.6	1025.9	855.5	358.7	281.7	432.2	414	417.5	45.9	268.9	308.7	190.3	731.2	215.1	215.1	355.4	429.3	463.6	190.7	538.2	264	262.4	344.1	1108.6	599.7	291.8	487.3	367.7	381.6	156.2	278.5	312.4	147.7	284.8	418.4	587.8	715.5	222.8	154.2	489.7	416.7	166.3	330.9	405.5	407.8	262.8	430.7	713.6	380.8	216.7	287.3	1116	514.9	159	181.7	234.8	559.5	362.5	952.6	419.5
"200703_at"	6928.7	5983	5434	3553.7	3974.2	2432.4	4334.9	5983.5	6242.1	6011.5	2711.3	3989.8	8553.1	5152	5215	2754.6	4432	6765.8	4164.2	7616.5	5176.6	4956	9991.1	4457.2	6900.9	5424.3	2347	3569.6	3115.1	7515	4829.1	6916.7	6626.3	3993.1	66.7	5115.6	5019.5	3831.4	4230.3	5313.4	7448.3	6640.8	5372.7	7883.6	4422	6230.1	4550	3768.2	7113.5	4429.1	6176.7	6255.9	7618.8	6940.2	8311.3	5958.5	5338.8	6261.2	5239.4	8616.3	7241.4	7941.9	5517.1	3319.4	5444.5	3655.8	5182.1	6724.8	5249	5983.6	4103.8	5603.9	5603.9	5103.3	4171.1	5011.4	6196.9	4975.2	4629.5	5108.6	3891.2	5527.9	7983.4	4815.7	3965.3	7044.6	5669.8	2924.9	5143.9	3500.9	8331.6	5244.5	6339.1	5509	4194.1	5582.9	3644	3944.2	4252.6	3699.7	6635.2	5606.3	4940.2	4448.4	6062.3	5404.1	4125.3	4125.3	3920.1	4972.3	4018.5	5636.8	6095	5803.2	6018.9	3826.7	6666.5	5471.3	6074.5	6691.4	6991.3	5951	5886	6813.4	3633.9	3029.8	5211.7	5396.3	4370.9	6255.3	3832.7	8408.5	8412.8	6375.5	4288.7	6232.6	4868.9	5392.5	6973.8	5423.7	4588.9	5851.2	7266.5	6040.3	5987.6	6390.2	5762	7026.9	5778.6	4814.3	4093	6344.8	5899.1
"200704_at"	946.9	1047.3	2460.3	735.5	940.9	530.3	3210.1	1146.6	1794.6	2297	1746.1	1234.6	1222	982.7	1150.7	1828.3	1501.7	730.2	1882.9	2042.5	2892.2	1780	2517.8	827.4	2965.7	2987.9	2347.3	1253.2	1997.4	1390.5	1924.6	1535.8	1226.2	770.9	193.4	1197.3	1923.2	1195.2	1043.6	1484.8	1183	1343.5	1746.5	1302	2460	1093.9	1567	1063.2	887	1656.5	1612	1734.6	1699	2213.5	802.9	1096.5	2344.8	787.5	1584	2669.1	494.1	975.6	1046.1	1354.3	740.3	1219.6	1382	3683.8	1209.8	773.4	3842.1	1808.9	1808.9	845.8	1091.5	2041.5	1256.1	2061	1368.7	1212.1	2076.1	641	3329.4	1246.7	1468.7	1055.9	1140.7	1344.7	580.4	3371.4	3416.9	2002.9	920.8	998.5	1089.7	2170.6	1638.1	1600.5	2334.5	1158.6	1631.6	3635.7	1542.6	566.6	678.4	2040.1	755	755	3015.4	882.8	5168.6	1363.7	4113.8	1593.9	1273.9	867.1	541.3	1081.2	2873.9	3945.4	1331.1	1740	1224.6	1505.7	2413.8	1200.5	1158.5	1207.3	1231.7	1255.7	2229	594.7	3476.8	1849.4	1833.6	992.4	1020.1	1613.3	627.4	1309.6	3669.3	2670.7	948.2	1837.3	2734.9	872.4	2801.3	1828.4	860.4	1103.4	2063.9	1028.8	1732.9
"200705_s_at"	6557.4	3338	7979.5	5248.5	6207.2	2753.2	18915.2	4408.2	4399.4	6213.3	9618	6276	8112.4	5589.7	6566.1	4394.4	7972.2	5343.3	5853.9	5282.7	6063.9	5597.8	10638.6	18360.8	4704.9	5302.6	7292.3	22218.7	10356.7	8373.9	4247.7	4966.8	5778.5	3672	193.1	6426.7	3922.9	5723.2	6499	7936.1	6338	8017	5672.7	6098.3	5978.5	11273.1	7835.8	3567.5	6214.7	7929.5	6072.8	6255.7	4390.9	14324.2	5918.7	6492	9157.7	3580.6	6604.1	10501.6	11254.8	5810.3	6079.3	4171.6	6117.9	9018.1	6369.8	7132.9	5796.3	4862.6	3888.5	5699.5	5699.5	2967.6	5577.8	6145.8	6203	6645	5281.4	5634.8	7650.3	4433	4180.9	5506.9	7510.9	5401.1	5012.4	4735.9	7715.3	7831.3	9686.1	6072	10658.8	7320.6	9253.9	5899.2	5347.7	3132.6	6246	12673	11105.3	5176.4	4986.8	4657.1	8373.4	7280.8	11172.3	11172.3	3702.2	8437.1	3789.5	5175.8	5234.5	4994.2	6300.6	2802.6	4090	3412.9	6489.8	12669	5915.2	7728.7	4957.2	5417.8	8881.8	6824.9	7707.5	9699.8	7216	8511.5	11212.7	12917	7090.5	6253.7	4570.8	4806.9	8019.1	9621.2	6067.7	3894.6	8829.7	4800	5325.1	7458.3	3695.5	4666.8	6971.4	8652.8	12032.6	7254.9	8185	11042	3944.6
"200706_s_at"	1257.8	1356.5	2175.8	1075	1481.9	643.3	2949	1392.5	1914.6	1965.9	1850	862.2	912.8	1061.1	1129.3	421.8	1040.4	456.3	1669.6	1235	1595.5	1512.1	2038	818.8	2298.8	2565.7	2243.7	927.3	1688.9	1325.9	777.7	943.6	497.8	515.2	675.1	349.8	2102.9	1234.5	1104.3	1540.1	1162.3	1018	1481.9	819.8	1608.8	843.4	562.4	392.1	491.6	666.4	1072.3	1464.1	2213.2	1669.6	1046.9	1127.5	2825	616.8	1621.7	3080.3	717.6	1221.1	841.6	1360.5	466.3	1334.7	1148.9	2922.4	1195.4	873.5	3205.6	1289.6	1289.6	880	944.8	1523.6	1070.5	1624.4	1200.9	999.3	1158.7	733.3	2232.1	1065.2	1630.2	1245.9	1035.2	904.9	807	2805.5	2803.3	2214.5	975	1099	674.7	2009.6	2287	1015.4	2159.9	624.5	1231	2392.3	1672.1	544.7	938.3	1134.1	996	996	2751.3	1264.1	3079.3	1331.9	2471.9	1487.6	1541.8	768.4	333.7	866.4	2146.7	2593	787.6	792.6	593.6	838.9	1117.3	680.6	672.1	567.9	403	773.4	644.6	278.6	1457.5	701.9	1600.3	512.7	512.8	1034.4	330.2	1158.2	2899	1156	439.4	870.6	1341.7	283.1	1610.7	864.1	290.9	641.8	821.2	420.7	894.4
"200707_at"	1283.5	1857.9	1367.2	2098	1440.1	883	2218.8	1752.9	828.4	1635.4	1477.9	2189.1	1423.4	1922.3	5276.6	830.2	4973.3	1930.8	1666.2	9108.5	2555.4	3314.1	2078.7	3181	6919.1	3173.7	1725.1	1787	1175	835.7	1145.2	1189.5	792.1	3113.1	1608.1	2534	1912.3	1191.8	1579.2	1368.5	1715.7	1142.3	1216.4	1540.3	1767.3	1704.8	6014.9	1266	6791.8	1686	1585.2	1102.5	2849.6	2151.2	3192.1	1935.2	3476.1	1883.6	1355.6	4568.3	3142.5	2724.8	1765.2	1135.2	2823.8	3228	1221.9	1184.7	1020.7	2269.2	1729.4	1320.1	1320.1	1362	1902.7	1352.9	3387.9	1550.3	2515.5	2315	1602.8	1088.8	1146.6	1215	2180.1	2238.6	1037.5	1022.9	2398.1	744.9	1684.4	1162.6	1801.5	2016.5	1654.9	1236.9	1330.8	3073.6	5071.7	2926	1561.8	1224.3	1312.2	2109.9	1991.5	1268.6	1851.1	1851.1	1993.8	1249.2	1419.5	1439.8	1441.6	5326.5	1236.6	1916.6	5028.4	1089	1253.8	1451.9	1416.6	4224.1	3779.7	2434	3360.7	1631.6	1018	972.1	2006.2	1594.9	2284.1	1261.8	2244.3	1166.6	1659.9	1033.8	1313.8	1868.8	1743.3	1112.7	1581	1968.5	1465.1	1311.8	1202.4	1439.8	1369.7	1637.9	5552.5	1811.3	2775.2	1285.9	1686.5
"200708_at"	2478.5	1814	1851.9	1513.6	1999.6	1183	1641.5	3272.7	1212.6	2192.7	1178.6	893.3	1075.6	1554.8	1423.6	465.8	1588.3	1081.7	985.1	1037	1268.2	990.7	1219.5	1454.5	809.4	998.6	1589.7	1729.8	630.9	1092.9	940.9	1211.2	891.3	1247.2	56	885.2	515.5	1309.7	562.9	924.4	1293.6	1073.7	1237.4	1433.4	1186.6	2131.1	1104.7	1085.2	1501.2	1669	1536	1272.4	1286.7	2160.6	3341.8	1576.6	710.3	1448.9	1210.1	1521	1659.6	1342.7	2878.1	1462.2	980	1714.4	1026.9	920.9	2200.1	1404	2943.8	1008.1	1008.1	930.4	984	1088.4	1242	1070.1	1411.7	1041.5	1615.2	1730.7	1225.6	1316.9	1296.3	1238.2	937.3	780.3	1215.6	905.4	964.3	1090.5	1351.5	1432.5	947.2	763	797	927.5	640.9	1668.3	1754.6	2033.7	1130.4	1246.5	1480	1185.5	1569.8	1569.8	1689.6	824.7	1499.4	1643.4	1899.2	1763	1644.3	739.2	1063.5	2002	944.1	2121.7	1288.7	1448.9	1647	1481.2	1196.8	2611.1	1038.2	1020	1716.9	1111.8	1919.8	2086.8	1750.1	2330.4	2146.1	1186.9	1892.8	1236.7	1231.9	2023.8	587.8	756.7	1095.4	1735.8	2232.5	2191.6	1583	1070.9	1676.6	2538.6	1195.3	1499.3	1462.6
"200709_at"	3471.9	3604.3	4405.1	3863.5	5499.3	2050.2	2988.4	2455.3	5076.3	4812.2	5399	4473.5	2237.9	3188.6	3151	2522.9	2977.1	2798.9	4221.2	2646.9	1428.3	4296.7	2004.5	4046.7	2500.6	2140.4	3301.2	4810.5	4076	4941.2	7376.7	4214.5	5623.9	4540	1062.4	3843.6	3996.1	5048.2	3709.5	3056.6	4698.9	4214.6	2924.9	4715.9	5150.9	4466.2	2937.2	3512.4	4955.2	4531.3	3557.6	6039.6	2978.8	3633.6	3227.2	6347.6	3252.9	3788.6	4284.1	5033.4	5760	4027.2	4507.8	3611.8	7001	3147.6	4262.5	3592.2	2042.3	10121.4	4612	3604	3604	4300.6	4844.3	4005.6	5993.9	5326.7	4230.5	5176.2	3263.6	8402.6	3119	6447.3	4520.1	5835.6	5976.9	3723.9	5334.6	4833.3	5206.7	4926.1	2513.9	4518.4	3220.4	5861.8	5990.9	5322.6	4972.5	3048.7	4171.2	3214.2	6379.1	7737.2	4511.2	2465.8	8667.7	8667.7	2874.1	3523.6	2328.2	6084.3	3495.5	8489.7	3805.7	1578.3	3166.5	3899.8	5659.5	3201.6	3792.2	4517.5	4128	3865.2	4465.7	6558.6	3881.2	3125.9	3711	2385.7	2555.4	3973.7	4701.5	2524.7	6122.2	3891	4884.8	5260.9	4742.7	3091.7	3650.8	2187.7	3994.4	3933.5	4641.7	2711.8	7522.4	3722.9	3066.9	2821.9	3888.6	3434.6	4613
"200710_at"	1345.7	2140.8	1112.4	1561.3	1236.8	2515.3	1544.1	1791.5	1646.4	1709.3	3136.2	2681.7	2647.8	1215.9	1455.3	2072.9	2598.5	2708.3	1560.6	1072.9	1610.4	1726.8	2519.5	1172.6	1495.9	1911.6	2580.4	1073.9	1491.6	1482.8	1370	1633.7	1133.3	3262.5	519.4	2735.5	1342.7	1630.6	1966.2	1594.7	1282.8	986	1456.4	1181.3	2131.1	2534.1	2955.2	4241.2	3199	1320.9	1378.5	1347.4	1638.7	2752	1817.8	1741.6	1406.2	3577.1	1955.4	1388.4	2850.3	1572.7	2044.9	2145.5	1207	1701.4	1088.6	2525.5	2066.4	1779.8	2032.2	1480.5	1480.5	1665	1500.8	2019.2	1575.3	1912.2	1938.1	1938.1	1576.1	1836.5	3299.9	1580.6	1762.4	1901.6	1943.4	1960	3168.2	1537.2	1962.3	1816.1	1429.1	1560.1	2954.5	2773.2	2458.7	1476.9	2171.9	3028	2259.6	3044.5	1769.2	2756.8	1494.8	1563.9	1380	1380	4123.5	1024.9	7237.1	1186.4	1797.1	1779.7	1722.3	2502.2	2654	1789.3	1142.2	1727.2	1082.2	1195.6	2196.3	1983	1338.6	1554.8	1095.3	945.3	1292	1976.6	1219.5	738.9	2487.6	2370.7	1093.4	1479.7	1094.9	1610.8	1524.8	1880.7	1588.4	1192.5	1474.6	3088.2	3637.5	1705.5	5629.5	1113	1236.8	1513.8	2532.2	2049.2	1361.6
"200711_s_at"	1904.1	2119.3	2582.1	2103.1	2444.3	1259.8	3023.8	2671.5	1556.6	2047.2	2733.3	1648	1247.5	1594.9	2042.9	1372	1515.3	1228.9	1887.6	2296.8	1524.7	2325.2	2754.6	2079.8	1611.9	2083.9	1539.9	2165.1	1476.3	2349.6	3422.8	1782	1732.1	2043.8	185.6	1817.1	2455.7	1967.9	1804.5	2364.4	2695.3	1805.3	2802.7	2578.9	2007.2	1964.2	951.8	1777	1430.8	1248.8	1283.9	3004.4	2297.2	2330.4	1591.4	1575.5	2547.7	2010.4	2045.6	1398.8	1973.4	1786	2534.8	1680.6	2019	2466.3	899.5	3164.9	1905.9	2021.1	2305	2623.5	2623.5	1385.3	1584.5	2101.3	2124.2	1668.3	1433.5	1606.5	2602.5	1680.1	2379	1308.1	2057.1	2187.8	1091.2	1977.9	3380.2	1204.8	3168.4	1484	1421.4	2502.3	1705.3	1615.1	1515.6	2272.3	2418.8	1468.9	1683.6	1857.2	1815.9	1525.8	1694	1817.2	1906.2	1906.2	2252.4	3271	1369	1789.7	1459.9	1327.9	2563.4	2652.3	1311.9	1421.2	2424.9	2405.5	1913.1	1796.1	1671.9	2120.5	1805.4	1802.7	1929.7	1872.8	2239.6	3075.1	2857.9	1312.3	2870.8	1944.6	1869.5	1335.1	1778.3	2298.6	3267.5	1978.4	2324.7	1910.8	2347.6	2325.7	1784.5	2678.1	1365.1	2368.5	2403.3	1726.2	1942.3	2680.6	1208.5
"200712_s_at"	400.6	362.9	583.3	280.9	318.5	173.1	396.9	506.2	934.8	418.7	253.7	465.4	462.8	787.7	470	414.6	557.7	519.3	520.6	1148.6	801.4	400.1	314.8	592.8	269.5	432.2	605.7	507.2	633.9	185.7	295.9	219.7	234.6	70	43.2	205.4	376.8	355.3	535.8	304.9	716.2	388.4	316.7	722.7	603.5	228.8	960.4	408.8	256.8	564.4	554.6	358.8	879.3	538.7	1025	665.7	462.7	364.1	309.3	2013.8	906.6	459.5	323	640.7	678.9	531.8	665.7	386	416	829.1	731.5	943	943	572.7	585.9	369.3	475.9	797.6	506.8	937.8	433.2	2405.5	382.7	722.2	483.5	350.6	551	357.5	620.6	822.1	599.7	1045.3	1112.1	903.4	313.8	455.1	746	521.9	606.6	786.3	317	855.3	465	450.3	614.3	479.2	1240	1240	465.8	376.5	410	692.3	989.4	867.8	740.5	395.3	206.3	790.6	996	623.6	519.4	728.4	360.6	493.8	451.7	530.9	502.3	912.4	392.5	540	532.1	771.2	1054.8	458.3	587.5	660.1	517.5	727	828.6	727.9	676.6	1238.4	433	643.6	330.6	424.3	845.4	1157.1	428.2	498.2	459.3	382.5	844.8
"200713_s_at"	4463.2	3223.5	3305.3	2274	2905.2	2896.3	3157	3990.9	5913.6	5037.4	2559.2	2645.4	2873.1	3018.5	2108.4	2106.6	2764.1	1844.9	2152.8	3832.8	4247	2153.8	1803	2934.4	2276.3	3905.5	2261.8	2651.8	2637.3	2235.8	2743.2	2300.1	2494.1	2767.1	15.9	4282.5	2459.1	2227.8	2455.2	1963.4	2593.6	2052.5	3466.7	2620.2	2797.3	2170.3	3166	3185.3	2793.3	2593	2266	2846.6	3349.8	2159.7	3820.2	3249.2	1497.8	2648.4	1989.4	5214.3	3915.9	1937.1	2141.6	2639.9	4932.5	2726.8	2687.4	2415.6	2244.1	3491.8	3432.1	4315.6	4315.6	2694.3	3234.4	2291.9	2547	2674.4	2540.3	4815.3	2908.1	7478.6	1790	2735.2	2374.3	2548.6	4016.1	2292.7	4210.5	3088.5	2321.8	3344.7	5380.2	4655.3	2070.7	2686.9	2769.9	2498.5	1961.7	3192.2	2541.7	3442.7	2538.2	3471.4	2373.8	2635.2	3203.8	3203.8	2712	2140.9	1954.9	3407.3	3854.1	3454	2389.2	2942	2928.3	4622.4	3631.9	2453	3197.6	3566.3	2617	3230.6	2080.4	2387.1	2944.3	3037.8	2609.1	3014.7	2837.6	3214.6	4017.9	2345.9	2550.7	2849.2	2645.9	2305.1	2879.2	3186.5	2486.9	4328.8	2373.8	2307.2	1412.5	2925.5	2961.3	3893.1	2105.7	2383.1	2344.8	2382.4	4457.6
"200714_x_at"	2945	2525.3	2525.9	2017	3185.7	2383.1	3739.5	2817.6	3154.2	2777.1	4845.6	3434.7	2208.3	3411.1	3782.4	4218.5	3419.3	3198	3165.9	2901	4195.3	3742.4	3410	2728.5	2631.7	3220	2700.8	1989.4	3157.3	4813.4	2987	5068.2	3447.7	2781.3	2173.1	2430	3637.7	2943.7	3449.9	4548.2	4546.8	3270.6	2841.6	4473.1	2943.8	3533.2	2357.8	2846.2	3276.9	3628.6	4433.3	3001.9	5239.9	3489.2	4160.2	3086.6	1841.5	2744.9	2606.2	5186	3466.9	3756.7	2831.2	2648.7	4049.1	4261	3049.5	3315.9	2836.7	2489.5	4080.4	3636.4	3636.4	4983.1	2816.7	4626.7	3751.2	3493.6	3843.4	2869.2	4028.8	3778.2	3692.4	2462.4	3509.6	4384.3	4198	4032.1	3895.3	2693.2	4603.1	2495.5	3738.6	3196	4681.3	3710.5	2497.6	3887	4222.1	3417.9	3164.2	3893	4150.8	3262.8	3635.9	3683.2	3890.5	3890.5	3324.4	3279.3	5174.5	3758.2	3075.5	3454	2721.9	4345.9	2612.3	4944.1	2687.7	3953.7	2803.5	4590.7	4955.9	3278.8	4070.5	5517.1	3680.9	3878	3745.5	4212.3	3219.1	3628.2	3375.9	4051.4	3902	4047.3	4201.5	3430	4207.8	3517.5	2996.3	3555.8	3479.6	4123.2	5264	3707.8	4118.8	4568.1	3541.2	3038.4	4396.1	5550.4	4190.3
"200715_x_at"	4905.7	7974.4	9460.6	6401.9	5149.7	8960.1	26191.1	6319.3	3846.1	6744.1	14719.9	5987.3	7703	5634.7	7511.3	7243.9	19872.3	7820.6	10406.9	3368	20887.3	9100.9	14506.1	8024.5	2992.9	16817.5	9722.2	25640.8	15641.3	9834.7	11676.6	11215.7	28083.2	11970	126.9	13201	4737.5	9081	10123.2	9695.2	4956.7	6234.5	8303.4	5856.2	12771.8	12223.1	7253.8	5252.4	10691.5	16518	6878	7244.4	4977.8	21982.7	3865.8	5033.5	8260.3	7714	7158.5	5297.4	10531.2	4400.2	13991.7	8244.3	10695	17005.1	5607.6	9743.7	6577.5	4892.7	3515.5	5468.5	5468.5	3534.3	6898.6	9425	5232.3	8619.4	7060	3982.7	11601.8	6588.6	12797.5	6972.2	10922.6	4548.9	8173.3	7130.4	22054.5	11902.9	10993.6	6309	7748.9	7773.4	18522.8	11356.8	6746	6053.5	9098.4	17820.1	17005.3	5772.7	8448.5	4356.6	8599	7586	11980.7	11980.7	7445.2	9036.9	13297.2	6233.6	5775.1	12416.4	5733.6	4626.3	6187	5109.5	11127.4	13497.2	4674.3	10652.1	6885.4	8721.2	11077	7292.1	11562.4	7265.1	7974.5	7884.2	7173	3203.7	13470.9	6496.2	2690.2	5154.7	7226.9	10832.8	5378.1	4847	7934.8	3550.4	5665.9	11326.4	9382.7	5002.9	5857.4	5228	8178.6	4599.8	13951.9	17053.2	5420.2
"200716_x_at"	22079.5	21176	25473.8	15714.4	19213.5	26810.1	36060.1	20632.8	16482.9	18469.6	34781.4	24703.4	36906.8	24965.8	26684.7	55472.8	34652.1	17022.4	31818.4	21522.6	42524.9	29304.9	47950.7	26514.2	19356.6	33649.3	26727.7	50235.9	40205.3	33917.1	25851.8	18114.4	47318.1	27490.1	1293.5	26561.3	20060.7	28672.7	30617.1	32163.7	32084.6	18117.2	30683.1	23436.7	25145.3	22750.1	27803.6	20536.1	38839.9	32877.2	21948.4	22539.4	22897.5	42265.6	25763.2	23120.1	29213.7	29272.9	19184.7	31779.4	39468.9	20355.5	50973.4	22727.3	35302.4	29851.4	17381.2	24987.7	16875.4	16535.9	9769.6	23042.6	23042.6	13294.2	23098.9	22778.5	15281.7	17547.1	17993	15773.7	25036.2	17145.7	22911.5	17481.1	32227.1	13673.6	25075.8	18628.2	35679.3	26999.9	24535.6	16440	19943.4	22684.8	28232	19977.1	24417.5	22699.3	26879.3	36010.5	26752	18474.3	22960.1	17908.8	21105.3	26058.5	26804.9	26804.9	18847.1	26355.3	27284.4	20677.7	22665	24466.5	19514.5	20045.6	22821	17013.4	28202.3	27577	17007.2	23239.7	21155.8	18700.1	38678	25648.2	25622.2	18004.4	29149	18294.7	26926.4	29173.6	34953.9	17886.4	11435	15244.7	30321	23961.4	19722.5	13797.6	18591.1	13941.2	25494.1	21056.1	26975.3	19955.4	19147.1	20330.6	22495	21211.9	27060	32539.7	16705.6
"200717_x_at"	18472.9	12052.9	19634.5	17709.1	17642.5	17871.5	35614.1	13878	16064.4	19281.1	21899.2	26763.7	27586.3	20243.1	25968.9	26917.7	26936.8	35020.1	23988.8	24543.6	34982.6	27884.6	40745.7	19520.3	23371.7	49237	32638.1	39904.9	48742.1	36771.1	35851.5	27152.2	64184.5	18731.2	401.5	40377	23959.6	27855.3	25740.9	27347.3	15064.1	17340.6	17636.7	15038.2	18550.8	25261	21848.8	22471.6	21305.2	34644.8	20880.6	20835.9	21078.7	36091.4	14591.3	22831	36172.7	20366.4	24069.2	25864.9	23501.1	12699.5	36493.8	14941	38348.2	30736.8	18415.9	20983.3	16356.3	25592.7	17131.1	29461.4	29461.4	13195.8	23054.5	19950.7	19673.3	18511.9	16260.6	23889.7	20648.5	16892.7	19433.9	18917	33065.8	13099.4	23079.8	15007.8	30580.4	20982.1	24737.8	17860.2	21103.2	21737.1	29649	15474.6	26589.5	22446.1	25695.9	26919.8	26003.4	17215.1	19805.8	16421.9	24720.1	20949	29760.3	29760.3	29603.8	25416.1	33896.1	24871.7	31131.1	23130.2	26365	14696.1	23747.8	25307.3	28831.1	25198.8	23568.7	24402.3	21705.4	21611.3	30456.7	25409.5	23818.3	25412.1	23856.8	24248.9	19314.4	33888.6	37055.9	25154	15516	21221.8	30597.8	22920.1	20124.1	16722.3	20991.3	17536.2	38185.2	30358.1	19775.5	23290.3	22305.8	22004.3	25010.8	25419.1	24644.1	32658.6	16815.5
"200718_s_at"	4571.5	6271.3	8228.9	4128.6	6744.7	2231.3	7191.2	9264.4	7241.9	6209.9	5914.1	4644.1	6023	5315.1	6357.9	5175.4	4952.1	3233.7	5640.8	7334	5063.1	8118.5	4558	6239.6	4230.2	7149.1	6054	6192.3	6285.1	7394.7	17374.9	12270.1	14052.3	4093.7	182	15008.7	7822.7	5252.3	7514.5	7165.8	6558.9	4837.2	4514.8	7275.4	6565.8	3388.5	4314.7	3132.1	2072.8	7156.6	5550	8928.3	6016.5	7155.7	5873.9	7262.9	8159.8	3993.6	6612	5514.1	5059.9	5659.1	5168.8	5000.5	7742.6	6875.5	6278.6	11501.7	6675.4	8136.3	5602.4	9575.3	9575.3	5718.6	6691	6709.1	7145	6468	7631	6452.7	10498.7	6447	6840.1	5704.9	8338.8	7281.9	8481.8	5394.9	9451.9	6237.3	7246.5	4147	6407.3	8934	5967.4	6097.4	7166.1	7386.2	7160.6	8685.7	7392.1	6791.1	6611.2	7984.3	6378.9	9969.1	8890.9	8890.9	9632.2	8576.7	6048.4	7072.8	5383.9	6991	8646.9	7249.8	3262.8	4840.2	8271.8	7148.9	6543.8	9651.5	6609.2	8629.5	7625.3	5896.6	7077.3	8537.8	10261.7	7993.8	10357.4	6996.2	10853.6	7793.8	7209.3	6816	12029.4	8527.2	9254.6	8188.6	8493.5	7183	9508.3	7404.8	7615.2	10536.3	5721.6	9610.3	9806.6	8711.2	6862.4	7152.6	6203.6
"200719_at"	596.8	680.3	584.5	974.5	1027.3	771.6	528.2	504	381.8	370.5	1281.1	533.5	327.2	450.9	513.2	536.1	628.1	203.8	332.1	737	346.5	646	721.6	377.4	197.1	396.3	191.6	418	303.8	470.6	1263.6	410.4	820.2	632.8	46.4	393.5	569.5	518.8	699.1	701.8	602.5	458.9	557.3	494.4	573.8	562	258.4	807.6	499	373.9	232.1	997	680.2	590.3	518.2	427.5	791.2	889.1	911	443.4	652.4	266.3	558.4	265.2	905.5	653.4	326.4	768.2	979.5	590.4	768.1	683.1	683.1	425.8	532.4	482.2	406.8	483.3	487.6	456.1	738.3	551.3	598.3	332.5	740.6	296.9	539.8	744.3	855.2	545.8	681	597.3	521.5	542	589.2	487.2	513.7	586.7	401.7	383.2	723.5	544.2	553.1	686.8	552.3	732	433.4	433.4	822.6	763	527.1	690.5	377.6	559.4	810.5	632.4	396.9	826.7	539.7	483.2	712.9	553.3	519.6	650.7	414.8	614.7	468.1	585.5	739.1	911.5	702.2	816.6	839.2	607.4	825.3	276.3	631.6	546.1	800.4	688	689.3	419.9	718.1	537.9	582	813.8	548.6	715.5	943	508.4	1014.5	714.2	398.4
"200720_s_at"	353.8	467.1	615.4	293.7	356.4	332.4	418.7	384.4	1081.6	418	387.4	563.4	709.3	568.5	955.3	1245.1	757.8	902.9	732.3	977.7	478.1	439.2	336.1	568.1	435.6	862.1	349.8	611.6	597.8	827.6	263.7	805.8	631.7	846.3	169.3	928.2	485	435.8	930.7	760.6	241	807.3	843.3	305	602.3	406	1068.2	363.1	747	1010.7	902.6	327.8	597.9	461	974.9	540.1	469.6	314.9	607.7	945.2	750.3	663.8	1150	481.3	244.8	463.2	585	432.1	832.4	447.9	549.3	681.3	681.3	849.9	316.7	722	640.5	492.5	484	451.3	675.1	563.5	543	590.4	420.4	510.7	560	438.7	478.4	479.3	336.2	558.6	611.7	1013	444.8	563.5	448.4	419.7	645.5	601.6	375.8	516.1	507.8	452.2	569	580.7	536.2	536.2	393.5	568	574.5	570.4	727.4	848.8	498.3	502.9	552.9	849.5	589.3	495.7	617.3	566.2	499.4	468.8	848.8	693.3	567.1	873.9	636.2	404.4	475.7	372.4	514.2	568.7	401	615.8	599.6	622.9	436.7	840.6	582.3	921.2	604.8	508.9	655.8	434.6	673.6	463.1	333.1	220.4	222	409	646.2
"200721_s_at"	512.4	935.6	676.1	518.8	802.2	849.7	457.3	524.8	721.3	965.2	711.9	510.4	610.5	515.1	880.3	217.2	727.8	1557.1	811.3	789.2	756.3	742.9	469.3	697.8	636	1088.2	306.8	417.1	597.5	1204.9	537.2	1343.1	695.1	1007.6	482.9	1014.6	727.7	644.9	1115.3	969.6	380.1	1294.4	1349	331.4	1201.8	741.6	1281.6	842.8	1340	675.1	1232.8	685.3	737.8	577.8	1036.2	904	560.2	691.8	773.9	784	793.9	746.2	1114.6	642.9	425.2	415.5	707.5	684.3	741.4	559.4	527.9	697.5	697.5	1096.3	513.2	881.1	587.4	974.6	695.3	407.3	978.5	574.8	877.2	585.7	644	716.6	676.4	1037.4	744	679.5	416.3	641.7	530.2	1057.7	698.6	1061.1	575	747	585.4	701.1	665.8	636.3	855.6	651.5	877.9	842.6	572.1	572.1	656.4	530.6	635.1	616.8	662.1	1487.8	581.6	1276.3	896.1	897.8	677.4	449.2	636	576.6	678.2	628.1	694.6	578.5	668.7	633.2	754.1	612.6	607.6	425.7	438.5	723	424.1	626.7	553.5	765.6	455.4	887.8	802	690.2	661.6	536.3	893.2	457.1	694.7	460.6	425.5	257.7	543.2	551.4	723.9
"200722_s_at"	459.2	494.1	1604	273.3	1349.3	345.2	1461.7	1221	1844.3	1684.4	453	652.2	409.7	1871	1237.6	677.4	2124.9	599.2	1491	2021.6	1018.2	1045.7	537.7	1370.9	544.5	1310.4	713.7	1436.2	1241	232.5	241	284.1	209.6	341.9	562.5	402	490.8	390.3	645.8	372.6	1488.4	1339.9	418.2	2344.6	1633.8	725	1568.4	193.2	626.1	1055.8	1264.3	759.2	1445.9	1405.4	1860.7	794.5	848.1	363	549.5	2035.2	1410	1408	1126.9	1721.5	1010	1586.6	1674.8	301.5	584.9	2689.2	1867.4	2192.9	2192.9	2021.3	1043.8	790.8	1082.7	3292.5	921.9	1954.2	1905.9	1799.2	1054	1989.9	1734.5	1328.9	1192.3	579.5	902	1254.4	1805.4	2031.7	2202.2	1339.5	565.1	477.4	2115.9	1289.6	2932.9	2007.8	345.3	2678.3	1843.1	281.5	2495.4	1566.7	2038.1	2038.1	2275.3	1813.5	682.7	1667.7	2848.2	1183.3	3356.8	539.2	524.4	954.2	3107.3	1518.7	1101.6	2503.8	1549.5	1434.1	1102.3	1774.8	1769.8	2804.3	829.3	1917.1	1308.7	3154.7	2209.9	467.4	1809.6	1039.2	1862.9	2839	1862.3	2717.5	1844.9	2439.3	702.7	1929.6	934.9	1320.4	2514	3328.7	2195.9	2967	1112.2	738.5	969.1
"200723_s_at"	2200	2339.1	3717.5	632.6	3133.6	516	3879.3	2477.4	3808.9	4025.1	1720.5	2173.7	1394.9	3376.7	3035.3	323.8	4334.8	1279.8	3542.9	4045.9	3186.6	3089.5	1986.8	3852.7	1300.9	3672.1	2098.9	3724.6	2571.5	880.2	627	285.7	509	526	1093.5	844.2	1934.1	888	2582.6	1236	3129.2	3784.5	1213.1	4181.1	3002.4	2509.1	3071.6	400.9	1418	2230.1	2222.5	2033	2747.1	3036.1	3282.3	2119.3	2214	828.3	1019.6	2693	1771.4	2663.9	1640.9	3729	1929	3086.6	2929.2	1187.2	2264	5573.1	4080.3	3716.8	3716.8	4183.6	2361.9	1845.5	2247.3	6610	2172.8	4459.7	3984.1	2839.2	2413.6	3862.6	3003	2786.7	2301.1	2070.4	2565.6	2994.3	3427.7	2974.8	4995.8	3838	1874.7	1684.5	4099.1	3296.1	4721	3175.6	2223.6	5185.5	4349	1098.2	4669.9	3426.9	3623.4	3623.4	6274.2	3612.5	1923.7	3415.8	5345.1	2564.5	5992	1525.1	1338.9	2109.9	5752.9	3882.2	2611.7	4370.5	3467.5	4281.3	1967.7	2762.2	3349.3	5301.2	1487.7	4284.7	2045.5	6137.6	3992.2	1461.6	3776.9	2668.2	4775.4	5615	3526.7	5469.7	3886.4	4040.6	2012	4432.7	2242.7	3168.4	5285.1	6336.7	4555.6	4830.4	2396.9	1622.2	2317.5
"200724_at"	110.8	258.8	163.8	230.2	118.4	240.7	112.8	220.1	177.7	175.1	190.4	354.5	101.8	171.8	240.3	432.7	143.7	121.1	188.5	116.9	178.1	114.2	195.8	152	153.2	130	177.6	84	172	288.4	41.7	225.5	249.2	82.6	174.4	376.3	238.9	243.8	212.6	233.1	57.2	119.6	177.9	130.7	33.7	127.1	84.8	180.8	189.2	158.6	133.2	164.4	180.1	86.8	188.8	147.8	153.2	245.4	160.4	93.6	115.6	68.8	225.6	133.5	46.1	152.1	158.1	155.6	117.6	97.7	157.2	166.4	166.4	117.2	152	196.7	96.5	136.5	162.5	135.6	114.6	158.2	118.5	100	119	117.6	121.8	166.1	149.6	193.4	112.9	186.7	107.1	135	140.6	119.2	116.5	218	100.7	74.4	129.3	227	94.4	117.2	144.4	34.6	140.4	140.4	82.7	121.4	191.4	117	62.1	99.2	159.2	219.1	225.3	155.1	168.1	133.7	239.9	261.2	212.5	114.4	188.1	154.8	190.1	239.2	258.6	167.4	334.7	257	147.4	197.3	131.8	212.7	179.6	124.9	198.1	103.4	168	149.9	194.5	190.9	214.3	141.7	209.2	188.3	199.3	237.7	172.8	215.3	109.1
"200725_x_at"	8650.9	11342.2	17409.6	11279.9	11127.7	12049.4	22248.9	14429.6	10383.5	9288.9	25535.8	11556.1	22659.2	14430.5	17781.9	14798.1	22517.4	12310.9	16340	11356.5	18633.7	19370.6	19342	16238.3	10247.8	16298.6	28456.7	30843.6	21778.6	22777.9	22270.6	20598.7	68615.9	27114.2	1198.1	33479.6	10196.4	15989.3	14062.3	17855.1	12820.3	11534.8	14590.4	12693.6	15173.1	22050.8	16901.8	15534.6	22014.5	24217	12547	10705.7	8262.7	25129.8	6857.4	9519.4	17800.1	14497.6	12140.2	15705.1	19458.4	13942.9	23389.2	9233.4	11339.8	16880.8	11954.8	23094.7	12006.3	10548.2	7280.3	16596.3	16596.3	5930	9815.4	16887.4	12935	11472.2	10843.7	10259.9	15371.7	6877.4	14133.5	11500.9	16835.3	14905	20281.1	13152.3	20117	19182.5	15228.6	8502.5	12875	8943.7	31241.6	12699.5	10945.3	12427.4	25358.4	20839.3	19435.2	11089.6	14159.7	10052.3	16460.5	11508.7	18693.7	18693.7	11658.9	16374.8	16063	11105.7	11285.9	14699.2	20387.1	8693.3	13623.1	13476.4	13760.6	19589.4	9962.6	16544.2	9957.2	15278.4	19200.2	11427.5	15535	12144.9	16205.2	16995.3	19449.8	12886.4	14549.7	11883.8	8590.4	10023	16618.9	15611.5	16343.3	9632.2	12529.2	5670.5	16050.2	18087.6	15858.3	8805.9	18296	11725.2	16868.2	14361.3	17079.5	24849.2	9073.2
"200726_at"	4496.8	2979.8	3222.8	2649.1	2633.9	3013.3	2814.7	1635.8	2708.6	2727.3	1744.7	2806.7	1749.8	2278.7	2723.1	367.4	3158.2	2122.6	2017.8	3039.9	2007.5	1654.5	2361.1	2574.7	1031.2	1776.9	2632.7	1473.5	1790.6	2548.6	2114.8	2174.3	1852.9	2100.2	163.1	2174.2	2413.8	1806.1	2124.3	2457.9	1841	2800.9	2453.4	2043.4	2091.8	1698.4	2023.2	1326.5	1926.9	2004.5	2002.3	2218.8	2297.5	2068.7	3167.6	1423.9	1546.6	1127.6	1978.4	1809.8	2562.8	2679.1	653.7	1701.3	2903.3	1854.9	2166.5	1307.3	1876.8	2981.4	3080.4	2510.5	2510.5	3068.1	1430.9	1824.5	2012.9	2539.9	2785.1	2275.9	1687	2399.3	1170.5	2571.8	2113.3	2609.9	2684.5	1518.4	1811.9	1702.5	2725.6	3102	3122.1	2715	2642	1658.7	1513.7	1529.1	1813.7	2162.2	2273.7	2169.2	2122.3	1429	3216.5	1786	1786.4	1786.4	1685.9	1429.9	1503.6	2241.6	1656.2	1928.2	1878.4	1779	2823.1	2217.7	2127.5	1757.6	1736.6	2553.7	1628.7	2730.1	2048	1867.8	1830.5	2002.8	1084.1	2094.3	1678.4	1850.4	2880	1879.8	2231.1	2666	1690.5	1778.5	3017.4	1848.2	2285.7	1835.9	2174.9	2476	1386.5	2011.6	1875.5	2682.1	2323.2	1365.5	2781.7	2556.2	1943
"200727_s_at"	900.5	870.8	1534.5	613.5	706.4	1446.8	575.6	1655.8	1821.6	1255.5	1046.1	833.6	1038.9	828.8	856.5	4184.2	1022.3	1275.3	1119.9	1302.5	888.2	1048.7	633.6	1024	1665.1	1866.2	1622.3	1719.9	1285.5	505.4	604	917	628.7	865	168.6	975.3	619.6	941.5	1093	1023.4	641	734.5	1319.5	1002.8	1449.9	900.5	1480.2	687.4	1269	1560.4	1438.4	841.9	662.5	721.2	829.9	899.2	960.3	417.7	737.9	1566.8	1383.4	1020.4	942.1	1485.7	1324.5	1192.8	1364.5	986.8	1426.4	1492.5	2230.9	920.6	920.6	1326	961.8	742.9	703.6	668.6	899.1	807.2	1364.4	1210.2	1002.9	1184.5	870.7	1176.5	1288.3	1146.4	671.7	1123	607	1297.2	1588.4	724.4	558.9	1091.5	1633.5	1669.2	1114.5	1841.9	500.1	1194.6	978.1	944.8	817.1	1134.2	1344.7	1344.7	641.4	880.7	648	1355.2	1510.4	1194.4	1339.9	849.4	1079.9	1160.1	1935	1000	1754.9	1966.3	1722.2	885.4	2452	1432.9	1850.4	1381.4	1721.3	1986.6	1485.7	1032.1	1490.3	1231.7	2252.9	2018.5	2010.1	2027.3	950.6	1705.5	1145.4	1975.8	1166.8	1206.3	1303.5	2042	2494.3	1759.7	1144.5	1921	1554.9	1702.7	2228.1
"200728_at"	1963.6	2142.1	2560.3	965.5	1817.4	1547.5	1710.1	2139.5	2176.1	1803.9	2526.2	1319.6	2564.8	1558.8	1254.1	816.3	1489.3	1430.3	1898.1	1644.1	1421.9	2091.7	1199.3	2461.4	2965.9	2983.3	2006.9	3668.8	2055.6	943.8	333.7	505.6	456.4	280.8	1322.5	497.7	1066.5	2153.4	2332.9	1981	1810.7	3230.3	4124	2827.4	2949.1	3444.8	2573.3	1906.5	1909.6	2773.9	3762.3	2296.8	1239.2	1929.5	2015.7	1696.4	2184.6	836.7	1545.5	1338.4	2493.9	1955.1	2234.3	2571.4	2311.2	3225.1	1878.3	2022.4	2107.6	2094.4	3546.3	2777.7	2777.7	3651.5	1855.9	1850.2	2360	3627.1	1809.9	1478.5	2623.2	1969.5	2055.9	3183.9	1765.7	2418.5	1386.4	2401.8	1531.5	4752.3	1805.9	2181.8	2017.7	2556.6	1956.5	2303	2191.6	3432.1	2402	2863.5	1335.3	1961.4	2293.1	1792.9	1547.6	3601.2	1881.6	1881.6	1458.8	1436.4	772.6	1589.9	2803	4042.1	2805.2	982.6	1119.3	2321.1	2804.3	2153.4	2266.4	2100.8	3292.2	2465	2886.3	1672.7	2122.8	1871.5	2960.5	2698.4	1909.9	1308.7	2676.3	1477.2	4663.8	2234.9	2215.2	3443.4	622.1	3073.6	2161	2070.8	1755.5	1771.9	1300.7	2134.5	4090.6	2051.5	1747.2	1968.7	2366.7	1490.5	3086.4
"200729_s_at"	1494.3	1433.8	1479.8	927.5	1022.7	1630.9	1243.2	2187.8	1924.2	2247.2	1162.2	909.9	882	901.7	1223.3	414	987.4	1184.8	989.3	1425.1	722.7	987.9	532.9	1244.7	864.8	916.3	1539.6	1284.5	1266.4	352.8	403.5	1379.5	934.4	760.6	28.3	1573.2	944.7	1136.4	1207.4	1036.3	894.8	1682.8	1291	1484.9	1439.3	1420.3	1876.5	993.2	1002.9	1917.2	2181.6	1321	933.2	962.8	1496	1545.8	1834.3	240.1	1206.6	2187.4	1596.3	1807.7	930.8	1806.5	1173.3	2193.5	2261.9	1344.1	2164.5	2198.9	2818.9	1612.9	1612.9	2041.3	1031.1	1912.4	1879.9	2163.3	1808.4	790.2	1471.1	1824.9	1463	2285.3	817.3	1676.7	1992.2	1371.2	854.5	2382.5	1180.6	1716.9	2038.6	1794.9	732.2	1793.5	1741	2341	1810	2119.2	853.3	1590.7	1513.9	1655.1	1629.5	1688.7	2157.2	2157.2	788.6	1156.9	653.8	1409.3	1997.6	2252.8	1895.8	570	614.1	1234.2	2389	1815.4	1662.2	2458.7	1948.8	1661.1	2437.5	1533.3	1861.6	1563.8	1389.5	1871.6	879.7	1544.9	2238	2066.5	2993.8	2952.8	2734.7	2567.9	1105.5	2353.6	1634.2	1959.4	1447.9	1409.7	840.5	2119.7	2560.2	1643.1	1086.8	1378.4	1605.2	1680.1	2354.1
"200730_s_at"	493.5	719.9	509.3	203.6	389.1	156.3	538.1	442.8	610.3	846.6	263.2	209.1	187.5	219.2	506.6	641.2	382.1	307.4	471.4	431.8	515.8	338.4	322.4	714.5	491.2	253.7	365.8	429.4	597.8	160.9	266.6	84.8	7.3	178.7	32.2	366.1	342.1	281.7	576.8	293.7	414.5	332.1	284.8	649.4	356.1	463.1	1005.1	273.5	356.6	740.9	448.6	671.2	432	655.6	454.1	455.1	286.1	320.8	448.8	972.4	481.6	458.1	516.1	1191.2	639.8	514.6	372.8	1113.9	599.9	755.6	2322.3	619.7	619.7	669.2	509.8	474.4	585.1	979.1	353.1	777.1	479.2	629.3	946.5	588.9	327.6	363.9	378.4	310.5	378.8	612	807.1	543.7	733.8	271.6	643.2	622.7	744.4	442.2	590	425	253.1	300.8	428.9	803.3	546	425.8	991	991	1101	665.9	2869	262.7	723.3	407.6	709.6	287.3	308.3	461.9	1326.2	1081.5	873.5	820.6	373.5	525.5	655.4	379.8	554.2	996	527.4	300.7	1049.1	541.4	489.4	612	712.1	709.6	925.1	552.1	961.4	894.7	450.3	1341.1	337.7	416.2	581.4	435.2	777.3	875.1	484.8	402.5	698.5	1014.8	890.7
"200731_s_at"	264.4	620	425	192.9	279.5	473.3	378.8	377.2	505	472.1	356.2	231.5	205.1	156.9	338.2	40.3	462.7	525.4	266.7	381.9	499.9	319.5	334.4	500.9	441.5	395.7	337	570.2	563.5	376.5	465.6	270	349.7	477.3	974.3	400.8	365.6	333.6	607.8	313.1	237.1	303.8	415.4	420.9	458.9	417.8	670.8	431.6	342.5	422.1	363.8	346.3	297.1	478.1	402.6	430.3	306.3	353.9	462.1	793.4	525.2	429.9	515.9	895.7	706.4	478.2	204	533.4	385.1	381.3	1585.1	600.7	600.7	652.2	366	425.4	354.9	648.9	333.3	336.5	709.5	536.7	740.3	439.9	270	315.8	251.6	263.3	244.7	418.3	646.8	283.6	375.5	202.6	524.3	475.2	385.4	271.1	287.1	483.2	212.8	463.3	258.3	593.3	488.1	329.9	481	481	1365.7	409.1	2659.3	218.3	466.8	294	397.1	128.4	207	462.9	1183	627.3	622.3	518.3	212.4	320.8	635.8	238.9	463.1	591	755.6	211.5	1444.2	403.9	482.9	639.6	318.7	479.5	544.1	564.5	534	439.7	259.8	979.5	231.8	720.2	275.3	303.7	927	685.7	585.2	391.3	763.6	1203.9	795.9
"200732_s_at"	553	1011.2	796.9	332.3	557.9	273.9	604.5	500.5	631.5	437.8	731.1	449.7	562.5	310.8	546.7	689.4	414.3	596.6	646.4	798.9	950.4	468.3	914.2	605	587.3	617.3	432.6	992.6	888.2	673.1	346.7	383.5	434.2	442.1	129.2	525.3	679.1	570.7	1081.4	637.5	661.7	528.4	555.6	872.4	838	832.7	953.7	378.1	247.8	476	652.6	712.7	537.9	1516.4	743.8	568	476.8	604.5	682.4	1036.9	908.3	712.4	1120	1212	1051.9	779.1	452.5	1092.9	527.9	779.1	1290.4	1040	1040	1083.6	763.2	707.3	591.8	1069.9	487.8	808	839.3	577	1274.8	758.3	616.6	531.8	482.1	785.9	514.2	1152	1646.4	573	511	553.7	1220.8	1161.6	744.7	718.3	493.7	985	610.6	384.4	535.7	818.5	564	591.1	1073.7	1073.7	2650	512.4	3477.5	301.3	834.8	523.9	880.1	379.7	259.7	466.6	1097.4	1304	658.6	646.5	443.4	694.3	866.9	503.4	653.9	825.8	1073.1	441.5	1885.5	609.7	584.7	890.1	485.2	754.8	719.4	966.8	720.7	715.9	512.2	1421.8	251.4	778.6	607	553.5	1104.8	893.6	654.9	470.9	976	1165.5	720.6
"200733_s_at"	414.4	568.2	282.6	287.7	320.5	654.4	308.1	315.5	316.5	500.3	129.2	126.4	179.8	183.8	314.4	676	192.8	203.7	221.2	296.5	260.1	275.5	302.9	406.1	307.5	230.8	183.3	211.2	448.2	269.9	470.4	280.4	377.8	383	1039	462.2	316.5	275.8	335.2	310.9	231.6	350.8	356.4	403.7	237.4	496.2	469.1	521.7	476.5	360.7	238.9	481.4	292.7	532.9	315.1	353.9	284.4	677.1	426.3	523.9	220.6	237.7	312	471.4	323.2	264.6	227.3	1148.6	347.9	557.3	956.4	223.7	223.7	373.1	226.4	538.3	446	612.4	263.2	326.9	286.1	333.1	677.2	517.2	191.1	232.4	282.9	362.7	404.9	273	776.2	455.7	300.7	231.9	363	594.1	434	199.5	208.7	284.3	347.4	140	416.6	908.4	504.4	420.8	801.8	801.8	721.6	383.6	1628.6	195.7	298.9	301.9	542.5	150.7	294	320.6	598.9	506.5	556.3	368.6	163.3	353.8	389.5	156.1	191.5	548.5	260.7	168.2	327.6	185.6	111.4	569.3	644.8	415.5	551.3	329.4	497.7	262.6	348.9	598.6	244.3	241.6	238.7	316.6	304.6	418.7	244.7	209.1	598.3	716.3	536.5
"200734_s_at"	1882.3	2275.5	1771.3	1155.2	1488.9	2932.4	830.6	2465.7	2667.9	3095.2	3644.1	2240.9	1349.3	1993.3	2166.3	3948.2	3024.2	2559	1715.7	1534.6	1798.2	4492.6	1127.3	1742	1461.9	3220.8	3822.4	1215.9	2051.8	1913.5	5126.1	3213.8	4404.5	6979.8	699.5	3956.4	1475.5	2976.4	2258.1	1716	1895.3	1478.2	2898.7	1891.5	4942.1	2075.4	2235.9	3407.2	6138.6	2490.6	2215.2	2724.9	1811.2	857.2	3230	1444.4	1553.2	1760.7	2063.6	3318.7	2253.7	2062.5	2633.8	1210.3	1709	1490.5	2828.2	1450	1735.3	1679	1747.9	1330.9	1330.9	2566.4	2315.2	1864.4	3655.3	1187.5	2525.8	1299.5	1398.1	1493.7	1331.5	1088.6	1948.1	2935.1	3954.9	1215.6	1700.6	1101.5	1728.5	1673.4	2515.3	2177.6	2100.4	1794.3	2275.6	2241.1	1402.2	1149.2	1560.7	2165.5	2261.7	2379.2	1801.6	3377.2	2394.4	2394.4	1224.6	1575.8	1620	2101.6	1034.2	2105.4	1372.2	2958.4	2433.8	6091.7	1690.7	1168.7	1328.4	3550.4	3283.3	3122.7	2020.5	1671.1	1709.3	2625.2	2401.2	2839.6	2258	1310.8	3062.9	2525	1830.6	3941.3	1822.1	2380.3	2622.2	3660.1	2534.4	1891.8	3666.4	2322.3	2376.9	1844.5	2936.8	3016.8	1411.9	3853.9	1915	1812	3124.2
"200735_x_at"	12451.7	10488.2	11280.1	15715.8	12267.5	14750.5	22169	10353.9	10218.6	13516.8	18899.6	15273.8	14626.1	10876.3	15582.2	9852	21724.1	13276.7	12322.8	14818.8	17200	16279.5	26200.7	15261.1	13904.6	24804	17677.2	23219.2	15438.4	16677.1	7888	7736.2	19090.5	7282.8	285.7	4928.8	9584.4	13180.7	14768.3	17645.9	12972.7	12071.1	14255.2	13480.6	16885.2	14015.6	12610.6	15384.7	20014.4	19866.2	11484.7	11145.2	13770.8	21064.6	14403.4	8975.2	11139.5	14781	21393.9	14772.4	23034.6	12590.4	15434.1	10049.3	20495.3	15561.1	11559.7	10920.2	9901.9	12149.4	11438.2	14321.3	14321.3	13524	14644.7	13196.4	9962	10625.7	10479.4	10276.1	13211.7	9325.2	9545.7	6815.8	16587.9	14926.1	16915.1	9940.4	18152.6	12373.6	15981	9394.7	14962	15406.8	21237.3	9768.8	11902.4	14121.5	18329.4	18610	15020.8	13617.6	13593.4	9553.2	15548.3	11085.6	20455.3	20455.3	9209.4	14571.4	12521.8	11983.7	12175.3	9701.3	14485.8	12092.6	15877.4	13952.1	14790.5	16948.8	11208.2	17807.6	13043	13392	13129.3	18729.7	9869.5	16019.9	13214.7	16065	14103.6	17794.1	18948.5	13547.4	8220.7	10230.2	19224.8	10635.2	12361.3	10725.1	11813.7	9480.2	20854.3	16067.3	15663.8	11008	13269.2	16345.2	20827.1	16266.8	13918.9	19034	9128
"200736_s_at"	5111.6	4374.9	3831.8	1816.3	5074.6	1600.1	3665	3654.1	6465.5	2257.3	6939	3847.2	8562.6	4344.4	3310.6	7829.7	4732.5	7695.7	4967.1	1670.5	6446.5	2410.5	4756.9	4650.1	8851.9	2200.6	2719.8	8198.8	4611.5	3082.6	6249.5	4564.9	4076.3	6542.6	43.8	3392.6	2813.7	5273.2	3067.6	4587.8	3840.4	3174.9	4670.1	4077.5	5668.6	3608.6	4528.4	4078.7	7508.1	3391.9	3814.8	3888.2	3076.7	4549.6	4713.6	6308.5	4459.4	3871.2	7612.9	2676.9	3375	4302.5	4586	3799	1786.9	4376.4	5909.3	7301.5	4168.7	1683	5454.1	1552.2	1552.2	2676.4	3120.7	4807.2	4396	4645.5	3925.7	4335.8	4536.1	2411	5658.5	3754.4	4115.1	4630.1	5644.7	4517.1	5580.6	5200.1	5555.6	4833	3365.3	3580.3	2306.2	3450.6	3855.7	2285.2	2753.1	1583.8	3925.8	3824.5	4451.1	5879.1	2288.7	1990.3	3237.4	3237.4	2673.4	4221.5	3280.3	4115.9	3125.4	2871.7	2652.6	3434.1	2358.9	3504.7	4516.4	4863.5	3351.6	5024.8	1554.9	5036.3	2791.5	3398.4	2637.1	2768.2	2798.8	3175.2	2661.5	1558.5	3610.3	3229.2	2242.7	2794.4	1454.4	2758.6	1773.3	4682	4283.4	1981.6	8316	1788.8	5778.3	1897.9	3220.9	2617.3	4289.2	4522.4	2458.2	2063.7	5645
"200737_at"	732.7	903	1760.8	355.9	1395.4	336.2	890.6	1141.4	2328.7	425.7	2023.4	671.2	1743	1164.7	957.5	1172.5	2354.8	925.4	1616.7	1220.1	1988.6	2104.9	873.3	1183.7	1491.1	1113.7	1503.5	1264.9	1409.4	243.7	423.7	526.4	465.2	450.6	2207.1	477.2	905.8	1096.7	654.1	792	1887.8	647.4	583.7	2014.7	2549.7	486	1771.3	449.2	306.8	1473.1	1346.8	1227.1	729.3	1850.9	1233	910.3	1677	261	1615.3	931.1	1078	1546.4	1302.3	1741.2	594.2	988.6	1703.8	3165.3	1010.1	2305.9	1393.1	1154.6	1154.6	1643.7	1260.3	835.7	2633.1	1984.9	774.6	1906.5	1053.2	841.3	2385.6	1928.9	1453.7	715.8	775.6	804.3	844.8	1594.8	2713.6	1410.8	1620.3	1154.9	698.8	719	2184.7	1607.3	1635.2	978.5	977.1	2312.4	1439.3	770.7	836.9	3741	1936.3	1936.3	971.1	1654	2540	787	1693.3	3174.9	2266.3	697.3	563.2	1209	1811.6	2560.7	815.2	3525	951.8	1264.1	1549	834.4	1975.5	1981.7	1706.6	1868.7	2049	835.7	1460.4	1077.8	1279.1	2751.8	1216.7	3205.9	2975.4	2177.6	1869.3	1038.7	1204.1	2796.8	1858.5	1583.7	2532.9	1706.2	1315	1603.5	803.2	582.6	1518.4
"200738_s_at"	4057.3	3758.1	5838.3	2539.5	5379	1192.4	3184.5	4401.9	6923.5	2073.8	7780.2	2887.8	6183.4	4491.7	3623.1	4957.9	6477.2	4000.9	5886.8	4074.2	6149.9	7718.4	4262.4	5469.2	5350.1	4732.2	6380.5	5238.2	5382.4	2673.4	6146.4	4775.2	6562.1	1520.7	104.7	5670.6	4346.9	5227.6	2472	3146.7	5888.3	3474.5	2635.2	6305.9	8391.3	3715.3	6595.2	3549.2	1777.7	5689.3	4922.4	6000.5	3389.8	7012.7	5140.8	4094.3	6572.4	1947.5	6690.3	4031.4	4169.3	5665.3	4514	4887.5	2146.6	3734.1	5606.9	11603	4235.8	6545.9	4509.5	3382.1	3382.1	4663.4	3747.8	4422.3	8043.1	5370	3165.7	5631	4371.9	3209	7837	5420.3	4529.4	2949.1	2629.9	3048	3152.3	4563.7	6976.7	5401.5	6169.7	3574	2430.2	3664.4	6783.5	4935.5	4347.9	2652.2	4836	6937	4678.1	3513.1	2964.9	8144.6	5487	5487	4074.9	5756.7	8958.8	3419.1	4114.9	8448.2	7195.1	2449.1	3115.8	4710.6	6341.3	6124.5	4399.1	10236.4	3881.3	4291.8	6805.1	3435.7	6869.8	6296.2	7166.1	6003.9	6794	3319.8	4936.6	5011.5	4978.7	7671.9	5007.4	8468.7	9767.3	5833.8	5534.9	4192.3	4955.3	9191.4	7113.5	7159.1	6898.5	5836.9	4675.5	5904	4308.9	2902.4	5641.5
"200739_s_at"	765	313.7	1331.8	152.6	637.6	189.7	651	1201	1369.7	776.2	246.7	441.7	1021.1	1743.7	1114.5	33.2	704.7	275.2	603.3	1162.7	909	749.6	317.6	647.7	893.3	401.4	922.9	1362.4	728.3	467	344.5	469.3	197.3	23.2	114.1	528.9	736.1	609.9	861.6	518.6	937.4	642.5	680.7	882.3	841.5	427.5	1126	314.3	468.3	529.9	827.4	554.4	656.9	752.4	728.7	1060.1	682.2	314.5	431.7	1011.2	911	1646	851.6	514.4	888.6	949.7	895.7	157.8	965.7	779.7	1421.1	759.3	759.3	906.1	883.1	580.6	535.1	736.1	867.1	441.9	866.9	1110.3	298.5	854.4	1190.7	1118.7	826.8	657.8	579.8	774	648.8	716.7	417.6	933.7	295.3	367	576.5	698.2	1286.6	952.7	565.2	1207.3	496.3	498.1	504.4	430.6	698.8	698.8	584.1	601.3	541.9	729.4	644.1	589.3	1842.8	556.8	283	964.3	681.6	738	582.3	525	402.2	729.9	649.8	829.6	636.2	669.1	923.1	320.8	629.5	619.2	1206.5	482.9	557.2	767.3	398.2	765.1	762	1080.1	387.9	785.1	532.3	607.7	523.9	735.5	801.7	1349.2	564	1761.2	284.2	323.6	578.5
"200740_s_at"	6362.1	2969.8	5362.6	927.4	3267.2	1868	3361.5	4358.9	5906.7	3792.6	1470.2	1751.4	3556.9	3502.8	3423.5	2471.6	2509.3	997.4	1678.7	3172.9	3181.6	2584.8	1917.7	3222.6	3418.2	998.4	1955.7	4308.8	2636.5	3254.3	3162.9	3670.8	2263.4	4191.2	424.8	5190.8	4747.3	3151.1	3641	3052.7	2862.8	3060	3555.6	2852.6	3257.2	2281.3	3722	1477.1	3660.7	1788.1	2449.6	3317.8	2920.4	2503.7	2241.2	3604.3	2596.4	2012.5	2414.1	2758.6	2819.9	4486.8	2607.9	1453.6	3951.7	3245.2	3256.9	974.7	4297.6	2722	5130.4	2728.4	2728.4	3113.3	3267.3	2997.6	2670.1	2664.5	3388.4	1260.8	2799.5	3187.4	893.3	3457.9	3535.9	6520.1	3455.1	3197.6	3045.1	2560.8	2672.7	2777.7	1812.2	3288	1607.9	1768.1	2005.3	2468	2075.3	3139.7	3576.8	3357.9	2212.5	3888.9	2201.9	2401.3	2587	2587	2759.6	2266.6	2460	3272.9	2165	2135.2	5161.1	3530.9	2289.6	4025.8	2273.6	2663.9	2295	2058.5	2547.6	2740.9	2697.9	3468.9	1780.3	2284.8	3718.7	1769.6	1361.2	2193.4	3803.4	2239.8	2869.8	2985.3	2284.3	2666	3462.7	2989	1473.7	2454.1	3689.8	2197.1	1504.9	3614.3	3377.4	4278.2	2508.6	4957.4	1661.3	1667.6	2498.1
"200741_s_at"	11855.2	13429.7	15797.4	10062.2	11396.8	11172.2	22020.8	9549.4	11914.4	13646	16884.8	15133.2	29797.3	15198.2	17963.8	21060.4	19930.8	10346.9	12968.5	19159.3	23193.3	14055.8	17018.8	20992.2	13767	19622.7	14936.6	31592.5	23129.8	35247.7	27153.4	26722.6	36222.6	30384.3	1327.4	48382.2	13512.3	15685.4	20049.1	20413.3	16673.8	14724.6	14851.6	17437.6	16653.6	18593.3	19365.6	16883.4	23763.5	21687.6	16963.7	15669	20969.6	29829	25496.7	16972.3	21641.1	21861.9	20425.4	30073.1	26797.6	14776.3	18024.9	14377.9	30495.7	23097.5	17925.4	14844.1	14068	17602.6	10422.9	17136.1	17136.1	10734.9	14596.6	17592.4	17234.7	14164.1	14305.1	18849.7	17061.4	15267.4	12264.1	13137.3	22906.4	11967.2	23442.7	14271.2	17396.3	25251.9	16925.8	13437	16736.4	18564.8	19529.3	17090	12490.8	19968.2	24257.7	18770.6	18295.8	13128.2	15658.5	6936.4	17209.8	20011.8	20944.9	20944.9	17550.5	15611.3	22982.9	17416.2	16438.9	17893.8	17412.3	11609.6	12790.3	16321.7	20985.5	19953	15044.8	19675.1	17105.4	17491.3	21272.6	18581.7	17628.9	18128	17519.9	17254	23841.6	25171.4	30952.9	25157	11427.8	14738.5	29597.4	18847.5	13975.5	14208.4	14318.2	15523.7	24157.3	20895.2	22110.4	13190.5	15705.3	19835.8	18903.5	23563.4	23833	21334.1	15375.7
"200742_s_at"	1807.7	1263.5	1003.8	898.8	1321.6	1372	1185.1	1764.6	2859.2	1715.7	1357	1371.7	738.6	1501.4	1668	1041.2	1738.8	1341.9	1390.6	1269	1721.8	1305.6	664.7	1248.1	1082.7	879.9	1648.7	1463.7	2641.5	1023.3	852	1154.3	946.9	1231.6	33.2	754.1	1807.4	1264	1599	1596	1853.5	1182.1	1335.9	2031.1	1810.6	2257.7	1350.9	1098.1	1749.5	1612.9	1704.1	1391.9	2207.8	1382.5	2854.4	1020.6	2236.5	983	1161.7	3913	605	1216.8	964.5	1688.7	1373.8	1420.5	1762	1350.5	1377.2	883.9	2665.9	1300.7	1300.7	1485.9	1372.5	3540.8	1596	2442.9	1581.8	1296.1	3182.9	1340.2	1293.5	1737	1487.4	1558.7	2492.1	2998	1760.2	2829	1300.4	1729.1	1139.6	1262.7	1698.7	2106.2	1306.9	2018.6	2267.3	1672.2	1254.3	1525.8	2405.2	955.7	812.1	928.9	701.5	701.5	2327.3	2184.2	2013.6	1511.1	914.1	1087	1972.6	2390.3	1223.3	1885.8	2724.2	1423.1	3133.3	2327.9	1570.5	2242.1	1727.1	1663.9	2352	2093.3	1179.4	1647.3	1402.3	803.1	2551.2	1852.5	1887.3	2263	1483.3	2291.4	1049.5	2482.6	1070.2	1924.9	792.2	2582.3	2085.6	1670.4	2962.8	1469.5	861.3	1106.9	1615.8	1547.6	2552.8
"200743_s_at"	1620.9	1179.9	1647.9	1365	1299.5	1106.7	1336.2	1189.9	2110.9	1384.2	1399.3	1281	1111.8	1279.8	1259.6	1329.2	1510.9	625.5	1482.3	1441.1	1276.6	1225.5	846.9	1051.1	1322.9	1035.4	1222	956.2	1766.3	1436.1	1301.7	1571.1	1700.6	1440.4	959.2	1662.8	1509	1350.6	1513.3	1505.7	1500.2	1550.8	1538.7	1519.3	1952.9	1560.3	1524.5	1185.4	1099	1690.6	1415	1274.3	1731.8	1317.3	2512.2	1414.8	1704.4	1203.5	1189.5	2038.2	697.8	840.9	828.2	1208	1051	1177	1420.7	1493.4	1112.1	997.3	1905.6	1308	1308	1241.5	1260.3	3392	1532.7	2219.7	1499.3	1324.1	2408.1	1231.8	1330	1678.1	1406.4	1158.5	1503.8	2006.3	1815.4	2772.9	1428.9	1379.8	828.9	1313	1759.2	2199.6	1151.3	1557.4	1770.6	2168.5	1733.9	1266.4	1988.6	819.9	650.2	1105.8	738.5	738.5	1521.8	1456.4	1636.9	1229.7	1179.1	1287.1	2080.9	2573.5	942.8	1517	1992.7	1322.1	1992	1602.6	1128.8	1566.9	1265.5	1295.9	1616.8	1654.6	856.4	1280.4	1042.5	659.7	1115.7	1974.3	1369.1	1970.4	1082.2	1522.4	1054.1	2254.7	1444.4	1726.8	612.6	2060.5	1352	1211.6	1796.8	1216.8	754.2	898.5	1301.9	1374.5	2046.9
"200744_s_at"	656.5	744.4	1701.3	531.6	656.7	663.9	692.1	2283.6	1902.6	1262.1	684.1	1215.5	1079.8	1006.6	1008.7	639.9	2004.9	1598	1979.6	1978.3	1450.7	2115.9	559.6	2070.4	777.3	2443.4	1221.6	1727.9	1366.9	568.5	469.1	666.1	615.4	485.4	82.8	914.7	1235.1	1148.5	1340.3	660.9	1041.2	788	1233.4	1086.4	1644.2	496.3	2184.3	1409.2	732.3	1628.2	1764.4	609.6	890.7	443.8	1808.9	1451.3	617.2	1703.9	1164.1	1907.2	1171.8	1163.6	1035.4	2855.6	682.7	1685.6	1675.6	1161.5	1032.3	2096.7	1310.9	1411.2	1411.2	1252.9	1188.9	860.9	1249.9	1579.8	926.1	2264.5	1533.5	1722.6	1259.4	1599.1	1038	1134.3	1295.2	1246.2	812.7	1886.9	562.9	1304	1688.9	1099.7	636.6	978.5	2018	1482.2	1560.2	1827.3	697	1716.3	810.9	1041.7	1749.9	1446	2180.8	2180.8	989.4	1227	1865.1	1253.6	1952.2	1906.4	1014.9	1251.1	812.2	1771.5	3766.2	696.5	1454.9	1232.5	2259.5	1698	1248.1	1283.2	1404.7	1017.7	1289	885.8	894.9	457.2	1870.3	1685.3	1720.8	2407.8	884.4	2981.4	1162.9	1392.7	855.8	1451.6	1836.3	2437.9	1269.5	1693	1964	1481.7	1400	2968.9	524.5	637.3	2872.6
"200745_s_at"	1010	1057.3	2683.1	1298	1492.6	843.9	2546.2	2785.2	2667.6	1287.6	1256.7	1443.5	1158	1424.4	1208.9	1123.1	3720.9	1452.6	2127.3	3201.7	1677.5	2464.8	1105.5	2352.6	1283.6	3470	717.4	2013.9	1547.8	446.1	352.9	893.7	607.3	517.5	1564.4	873.1	2176	2393.8	1947.3	1542.6	1442.4	2329.3	3811.7	2320	3361.8	1292.5	2608.4	2171.7	1403.9	2834.1	2956.3	1595.9	1680.5	987.8	3034.2	1957	1223.3	1806	1811.2	2576.5	1873.4	1719.7	1628.8	3916.7	1783.6	3129.3	2420	1508.7	1435.3	3394	1954.7	2462.5	2462.5	2147.7	1640.7	1511.4	1835.4	1731.3	1246.9	3664.4	3164	4138.2	2216.2	2505.2	2083.3	1475.1	1134.3	2769.6	1262.3	1908.8	1388.9	2271.8	3081.2	2022.8	1139.4	1749.3	3248.9	1909.4	1983.2	3323.6	1027	3168.9	1437.4	1245	3180.2	1682.2	3276.3	3276.3	1274.3	2205.8	1260.2	1638.4	2605.1	2996.3	1623.1	1769.3	1284.7	3477.5	5477.7	1104.6	3521	2246.5	3110.9	1831	2104.6	3131.2	2906.1	1945.5	3090.8	2179.9	1718	1568.9	3422.9	2013.9	1540.7	2509.2	1460.6	3496	2643.2	1991.8	1457.4	2617.9	1597.6	4056.7	2238.3	2741.3	2745.5	3077.1	2330.9	4514.2	1106.6	2148.4	3469.9
"200746_s_at"	2394.6	2772.1	3860.6	4459.8	2669.3	3080.1	2813.6	4910.1	3316.3	3003.2	4096.6	3834.9	4016.1	2100.8	2504.7	2610.5	5205.5	4362.9	3887.2	4432.8	3828.6	5157.4	2931.2	4025	2526.4	5993.1	1762.2	2770.7	3435.7	2301.7	3105.1	3693.3	3846.3	2515.3	1372.4	3049.5	5779.7	4379.9	4481	3872.1	2362.2	2667.6	4629.9	2437.6	4589.8	2510.7	3744	7856.2	2894.2	3623.2	2759.8	2484	3598.9	1777.3	4111.8	3434.1	1741.7	6439.7	4697	3284.9	3141.2	3107.8	3378.7	5017.6	2800.5	4536.1	3337.2	3585.5	2362.5	4155.6	2698.6	3330	3330	3217.9	2444.9	3692.5	2886.6	3381.7	3099.3	4338.5	3499.2	4383.3	3370.6	3602.5	3252.5	3478	2363.1	4688.7	2581	3964	1882.3	2577.1	4708.9	2779.1	3335.3	3770.5	3715.1	2787.8	3342.8	3874.1	3037.4	3760.4	2512.8	3240.5	4539.3	3095.8	3738.7	3738.7	2486.2	3670	2607.6	2591.8	4270.5	4443.2	1805.2	4386.4	3969.1	5475.1	4981	1636.2	3000	2072.4	5017.1	3562.1	2458	3585	2679.6	2382.4	3195.5	1792.1	1698.2	1930.8	3050.1	3704.1	1900	2882.6	2083	4083.1	2568.6	2620.1	1879.2	2186	2561	3692.3	3587.6	3226.8	3002.3	2505.4	2922.3	3087.1	1472.8	3314.4	4069.2
"200747_s_at"	1452.8	1487.1	1039	1458.9	1123.1	2369.1	879.3	1954.1	776.6	852.4	526.5	2174.4	673.9	1932.5	3086.1	1258.6	1194.5	3512	1897.1	1103	1709.9	1950.1	1529.1	3374	2422.8	1552.6	1585.2	5265.3	492.3	1514.6	1717.2	1884.3	1203.3	2478.4	502.1	1320.5	1935.3	1592.5	1912.9	1277.1	1400.5	1233.7	1437.8	1130.9	1258.4	1573.8	1522.3	3770.8	2938.2	810.4	1322.7	818.8	2032.9	1008.9	971.3	1039.7	1499.7	1649.3	913.3	865.4	1658.9	1902.6	1024.2	1672.1	1165.7	857.5	1013	1122.8	2287.8	997.9	818.9	1569.3	1569.3	2333.2	1478.6	1543.1	1141.3	881.7	1783.5	1629.6	1288.8	1038	1294.5	1053.1	1985.6	2286.9	1791.5	1992.4	1521.5	592.8	963.4	1026.7	851.4	1137.5	1308.1	944.5	2448.9	1350.6	1756	947.9	1121	1323.2	1454	2047.2	1686.8	1431.7	2000.6	2000.6	1010.7	2183.8	480.7	1799.9	1723.2	818.4	1011.1	1374.7	2430	1374.6	476.3	1305.8	1016.7	1274.4	1672.4	1268.5	1301.9	1502.3	1079	1320.3	1854.6	1048.8	1793.9	1341.2	1717.1	688.2	1265.7	1168.6	2065.8	2421.6	956.5	1000.3	1746.5	1541.2	2134.4	1481.7	1356.7	1240.6	1570.2	1552.5	2192.9	1500	2375.8	857.5	1073.1
"200748_s_at"	9800.2	6314.8	11735.6	5944.1	11567.1	2634.1	7011.5	9669.5	12716.6	6553	18872.3	6304.5	14675.9	16566.6	15951.4	14631	8533.1	13670.3	14623.6	4983.5	11340.4	12211.2	7136.6	15260.8	16950.4	8402.2	13255.5	22195.1	21886.9	7467.8	9784.8	11178.4	7067.5	2267.2	201.1	6533.3	12207.9	16079	7061.1	7695.8	22969.3	8616.5	8934	20095.2	19404.3	12988	10812.5	14144.1	4253.7	8333.9	13881.3	10728.3	8084.9	8009.9	7225	10561.8	12379.6	9123.1	20711.4	8736.8	7809.6	11369.7	8568.1	9260.9	6545.7	14931.4	26509.8	19226.7	13327.6	7507.7	14771.3	5794.8	5794.8	9772.3	10893	10634.3	12150.7	10165	9060.2	13255.4	13905.4	6733.3	16333.5	8601.9	12267.1	9629	16405.2	8840.5	7338.3	11624.1	13691.6	10579.5	5325.9	6715.7	7125.1	9857.7	9538.5	10521.1	16321.9	6578.5	9254.5	8504.4	11477.5	5705.5	8195.9	11438.7	7829	7829	8508.7	13940.3	13013.8	12826.2	7513.6	10220.2	26063.8	13102	11391.6	9696.9	18597.3	13899.5	9205.1	16477.5	9687.5	19398.7	7740.3	7326.1	12565.9	13952.7	12467.6	11293.3	16267.8	6785.8	14513.1	16934.2	10522.6	9790.7	13378.6	19136.5	14408.2	7890.3	11500.8	6951.3	14269.3	16779.1	10162.7	7936	18425.2	10928.6	9687.2	18748.9	19958.9	6649.5	12289.9
"200749_at"	1442.1	762	641.4	1150.8	1062.4	827.4	2431.4	727.4	836.2	574.2	558.4	321.4	1160.5	663.5	799.1	295.9	774.8	596.8	342.6	1514	941.2	550.4	2525.2	615.4	1106.4	910.4	324.3	729.3	685.4	1437.9	1008.2	495.7	1248.9	607.4	174.1	868.2	886.7	484.6	414.3	1017.2	503.6	1765.5	858.1	833.5	736	677.2	744.7	900.1	643.3	758.6	555	805.4	1385	1511.6	1125.2	1023.7	853.1	362.5	720.3	1239.8	780.1	1133.1	1606.2	849.4	1083.5	809.9	1113.7	442.9	558	983.9	820.3	442	442	1363.5	982.1	1027	667.2	834.8	1004.2	869.4	828.1	1112.8	490.6	1123.9	1033.8	970.5	836.4	537.5	653.5	590.9	2946.2	824.2	2407.3	753.6	997.2	912.4	414.2	682.8	754.4	1268.6	1590.3	360.3	1050.7	515.4	1638.2	514.8	481.2	481.2	543.4	605.6	439.1	782.1	511.8	469.7	493.5	1253.3	312.8	543.1	570.5	1163.2	434.8	824.8	485.3	874.5	534.3	636.6	492.2	822.9	328.1	1105.9	452.7	1108.9	468.5	893.8	948.6	476.6	577	522.1	478.4	886.7	712.4	1003.7	853.6	477.5	410.7	272.7	410.4	682.3	777	147.9	580.3	1819.8	398.2
"200750_s_at"	4059.4	3447.5	3321.3	2353.7	2158.2	903.8	3197.3	2654.8	4252.3	3465.7	2508.5	2969.7	7189.9	4863.9	5294.5	1447.6	5226.8	2909.6	2822.8	7101.9	4626	3946.8	2978	5076.1	4675.7	5727.9	3107.6	4399.9	3400.9	4344.4	790.5	2448.4	3144.4	977.4	58.8	3026.2	2380.2	1923.7	3767.2	2551.2	2462.9	5841.2	4452.9	2751.9	5764.1	1559.9	6715.4	4004.6	2579	5390.4	3751.8	2379.4	4605.7	3326.5	7473.5	3867.5	2778.6	1596.1	3277.9	5146.2	6238.2	4671	5960.1	5057.5	4171.3	2526.6	4250	1665.8	2213.8	5021.9	4699	3592.7	3592.7	5299.5	3547.5	1704.2	3240.7	3592.7	3045.5	5440.5	2382.7	3753.2	1689.6	4065.8	2901.2	3643	4642	1459.4	2361.7	3115.6	3325.5	2787.4	6779.9	4399.5	2267.4	2507.2	2309.5	4310.6	3988.9	6419	3358.9	2682.2	3140.5	1959.7	5658	3961.4	3583.8	3583.8	3099.7	1940.4	2754.7	3291.2	4641.7	2405.7	2348.2	3951	1957.6	3148.6	3719.1	2973.9	2668.3	8101.6	3388.2	4035.7	2420.1	4331.8	2866.4	5938.1	2129.1	4605	3841.8	3300.3	4515	2400.9	4807.8	4512.4	2260.7	2518.8	2034.9	4626.5	3847.1	4673.3	3775.6	3377	1393.2	3102.9	2779.5	5018.8	5001.2	3295.2	2783.4	2280.2	2554.3
"200751_s_at"	1007.9	960.7	1338.5	597.2	1458	384.1	1911.4	1267	1060.9	1432.6	872	799.5	1116.7	1427.2	1400.4	448.7	1200.1	1055.3	841.5	1749.5	995.9	859.4	842	1013	726.6	1039.7	1177.6	901.5	762.5	330.1	67.3	166	175.5	98.3	845.4	176.5	674.6	910.3	885.2	1038.7	1130.8	1445.1	663.8	1354.7	680.7	805.2	974.3	525	780.9	1306.4	1263.6	1036.1	2298.9	1696.5	1624.3	1557.8	1551	459.6	829.7	1830.9	1835.7	1755	1191.5	2127.2	1361.6	1121	2205.3	1011.9	1526.1	2085.3	1364.6	2071.9	2071.9	1424	1319.4	1060.2	1057.8	957.2	1485.4	1235.8	1179.2	1687.3	903.9	1615.2	1139.6	1549.9	1809.6	950	1257.7	1159.2	2051.3	1672.5	3035.9	1585.7	883.7	808.8	1937.1	946.2	2464.1	1738.8	1267.7	1349.3	1242.9	1183	2694.9	1551.8	2116.7	2116.7	1481.9	1263.1	1141.9	1254.2	1570.9	1438.5	1315.2	863.5	679.3	1410.8	1381.5	1405	1101	1095.3	1110.5	1044.1	829.2	1481.2	1161.9	2374.5	979.8	1234.4	1168.1	2385.2	809.4	1150.8	1848.8	875.3	1397	1729.5	1242.7	1294.2	1601.4	1418	1183.1	1551.1	885	917.6	1371.8	1336.3	1951.1	1750	1111.7	919.4	861.8
"200752_s_at"	816.4	584.1	485	917.1	608.3	705.7	539.4	792.8	615.7	334.8	852.4	1181.9	586.8	1502	1979.4	994.3	2134.1	1105.1	1081.1	491.5	878.5	768.8	891.5	835.5	1264.7	1055.3	1332.4	1333.7	1278.6	1046.8	1426.9	1072.9	939.5	1180.7	1114.2	693.5	623.8	1233.6	781.3	749.1	1008	689.3	573.7	934.8	1306.9	1113	702.9	966.6	1004.8	828.3	1055.9	753.9	1166.5	758.4	631.9	588.1	878.7	1221	974.2	967.8	619.2	1618.1	1303.3	378.6	504.5	973.1	1233.9	586	1143.2	336.6	1015.7	398.8	398.8	783.4	1149.8	488.8	534.7	303.9	615.8	422.8	742.5	339.1	1057.8	839.2	956.7	1505.5	885.5	562.3	597.3	298.5	817	603.2	611.6	783.7	468.6	631.2	620.9	891.1	1723.4	538.6	1017.9	649.4	695.7	1470.7	547.1	633.3	552.4	552.4	1299.9	1591	531.6	636.6	456.3	746.3	684.2	1534.5	832.1	504.2	586.3	1047.8	575.8	725.4	944.4	938.3	894	964.1	860.4	729.3	756.2	772.9	931.9	630.8	1918.4	743.4	481.7	450.3	541.5	909.7	580.8	533.5	771.8	504.5	949.3	652.3	953.2	810.6	504.2	507.9	794.4	954.4	1619.2	618.6	1069.2
"200753_x_at"	1130.1	1162.6	1105.6	961	1210.8	501.4	826	1044.6	837.8	1265.2	868.6	1194	681.1	1239.2	829.1	386	737.5	1104.4	1343.2	1092.2	909.1	654.8	766.1	809.6	918.7	1004.2	893.7	1305	981.2	449	320.4	430	561.7	428.7	833.9	598.5	843.8	819.1	951.3	835.5	834.5	881.8	880.2	728.8	909.4	782.9	851.3	409.4	463.5	1224.7	790.7	615.5	1106.5	922.4	1106.2	909.5	996.9	682.4	882.2	1158.8	1162.4	1067.7	883.7	1145.6	1165.7	1387.2	1294.9	799.6	790.2	1231.5	878.1	1270.6	1270.6	839.7	1013.5	561.4	1098.3	913.4	844.4	1083.9	598.3	1013.7	609.5	1508.7	1089.8	923.2	1500.8	600.3	888.4	1213.2	1088.3	1068.5	1215.8	1224.5	805.2	697.9	1329.5	1060	2088.9	1067.7	1080	928	1325.8	907.3	1368.6	1325.6	1328.7	1328.7	1167.8	1325.9	555.8	1372.7	1168.7	1113.1	1043	640.1	539.2	1121.2	1118.9	854.6	971.2	1123.1	1250.2	1125.2	795.1	1371.5	1187.4	1721.9	952.8	967.5	1461.3	1252.5	1158.4	832.6	1172.5	761.3	1506.6	893.8	1185.6	1092.6	1506.1	950.6	1173.9	1607.9	808.4	776.1	951.9	1817.7	1320.8	1625.3	1684.8	797	958.1
"200754_x_at"	6690.8	6009.8	7044	6712.7	7409.7	3370.2	4843.3	6102	5465	8808.3	9091.9	8684.1	7293.2	8400.7	5308.6	1137.6	5627.1	10172.7	7530.4	5787.3	9341.2	8099.1	8648.9	5197.5	10426.7	9756.4	8063.2	9330.8	6465	4632.4	4568.3	3778.1	6705.5	2667.1	122.6	4140.6	4347.3	2990.3	5722.7	4382.6	4975.6	3413.9	6710.7	3689.9	4274.3	4176.9	4281.1	2947.4	2822.2	4587.2	3325.3	2686.7	4915.9	5217.5	6028.8	4407.3	3909.8	4040.6	4487.7	4523.6	5701.4	4204.8	8353.9	7628.8	10700.5	7663.9	4956.3	3765.7	6238.7	6632.9	5707.5	7701.5	7701.5	4927.8	7155.6	2617.5	6504.8	5112.2	4756.4	6257.8	2836.2	4823.9	3667.5	6550.4	6523.6	5731.7	7424.5	3930.9	4203	6304	5503.3	6040.4	6450.6	6400.3	4610.6	3890.2	6447	8657.7	8426.6	7861.1	7415.6	5454	5547.3	4977.7	6129.6	10068.2	5289.2	5289.2	6873.6	5228.7	3667	7952.7	9128.3	5643.9	5632.9	3985.7	3934.6	8335.2	5083.9	5218.1	3699.9	5465.6	8166.1	5726	5108.6	5249.1	3630	5051.9	5341.8	6407.9	7465.9	3782.1	5495.1	3967	5297.8	4428.6	4837.5	4465.6	4550.9	4748.2	6691.5	4142.3	6397.6	8668.7	2999.5	4245.3	5311.2	7584.6	9570.3	8722.3	7190.3	3038	4058.4
"200755_s_at"	1147	433.1	943.9	271.6	924.1	289.3	800.5	1467	1296.5	1967.1	270.6	407.6	692.5	655.4	868	106.8	986.9	918.7	684.1	1852.5	916.3	859.7	211.6	1278.9	1394.8	1006	155.5	724.2	1169.9	273.2	619.3	633.3	411	100.8	624.8	612.1	618.5	497.8	586.2	522.5	714.1	1036.8	588.9	833	940.4	556.5	1387.8	214.3	270.8	860.3	1183.3	882.6	752.2	432.8	2399	669.8	653	506.4	284.8	2066.1	1072	763.8	1297.5	1137.8	466.5	636.4	811.3	672.6	1084.7	1169.8	1666.2	1064	1064	1441.1	1450.9	1480.1	910.8	1307.9	927.5	1242.2	1333.3	1262.6	915.3	1200.3	1449.2	779.8	996.2	1545.9	684.2	942.5	287.7	727.9	615.6	788.4	618.2	935.5	775	2407.9	544.4	1681.8	1351.1	1283.2	1164.4	976.6	1178.7	855.4	830.6	830.6	1020.8	1162.9	1326.3	803	1200	1208.2	616.8	543.1	336.6	1060.1	878.9	443	763.2	637.5	516.2	463.8	1028.9	375.4	791.8	503.2	813	306.1	1268.5	2029.5	805.7	607	726.4	819.4	754.4	741.2	774.1	1171.6	491.4	1126.9	370.7	645.9	521.2	396.3	368.8	754.7	429.4	867.3	423.2	407.9	1116.7
"200756_x_at"	580.3	352.9	677.6	330.4	506.3	397.2	587.9	583.9	895	824.7	396.7	354	411.8	712.9	612	156.4	677.3	742.4	807.9	1492.5	859.4	551.4	379.1	1147.6	833.3	572.6	357.7	779.9	865.2	159.7	246.1	138.4	393.7	434.4	53.3	262.5	383.6	508.6	542.1	447	895.1	493	383.6	681.5	709.7	435.3	888.9	182.1	524.7	695.6	833	591.1	718.3	452.1	1878.3	688.4	697.2	442.4	398.7	2124.4	875.7	719.9	771.7	1279.6	485.4	698.4	875.7	336.4	669.1	956.1	1217.3	939.8	939.8	1063.7	859.9	841.6	802	1108.8	410.2	1010.3	874.5	945.9	618.9	1158.4	701.4	409.1	846.7	706.3	292	703.1	328.5	623.2	569.5	645.2	376.1	475.7	795.6	1701.9	736.7	1651.6	335.6	1020.1	1054	474.1	1010	373	817.3	817.3	622.9	815.8	665.6	356	1373.6	980.7	580.8	340.7	340.1	630.7	976.1	374	590.7	584.8	370.1	443	920.3	492.6	742.6	522.8	556.8	331.3	1286.1	1393.8	893.5	467.3	631.5	873.5	795.4	730.9	859.8	1109.7	525.2	1183.2	423.5	427.3	589	501.3	658.1	756.6	320.6	730.4	222.2	409	763.3
"200757_s_at"	1819.2	1284.4	1811.6	1083.5	1357.7	1261.3	1306.4	1468.9	2255.5	2274.7	601.5	1293.1	2479.4	1562.3	1539.9	1779.8	1725.1	1849.7	2198.9	2900.8	2798.5	1331	797	2731.7	2700.8	1911.7	744.8	1899.7	2228.7	1671.8	1765	1842.8	1689.2	1361.4	593.3	2934.5	1876.8	1291.6	1391.4	1295.7	1300.3	1969.2	1653.2	1742.8	2212.6	1645.6	3113.5	1072	1130.5	2058.9	2163.2	1884.5	1685.5	1163.3	3922.2	1586.5	1387.3	1397.3	1275.8	3774	1968.7	1827.8	1824.5	2737.8	1226.3	1551.3	1999	1348.8	1716.7	2386.2	3155.5	2112.3	2112.3	3017.3	2417.5	3482.9	2887.1	4100	1637.4	2410.5	2500	2679.5	1825.1	2952.8	2016.9	1250.5	1552.8	3312.8	1301.8	2369.7	1052.3	1939.3	1283.8	2092.1	1705.7	1835.8	1713.8	4426.6	1473.4	2908.3	2644.9	2281.9	3154.9	2298.7	2420.2	1765.5	1678.6	1678.6	1841.9	2475.6	2058.8	1530.6	3088.9	2444.8	1762.9	1410.6	1400.4	1825.4	3395.7	921.2	2375.3	2467.8	1755.7	1146.6	3451.2	1502.8	3372.3	1773.9	2519.6	1492.1	3640	5083	2410.4	1905.8	1917.4	3255.3	2254.7	2455.4	2558.6	2512.3	1636.2	3356.4	851.2	1555.4	1398.7	1497	2038.8	2635.4	1166	2093.1	1001.1	1831.3	2839.7
"200758_s_at"	1244	1950.5	621.4	635.1	1319.1	1298.8	1552.3	2025.2	1053.5	2071.8	2250	1441.1	1699.2	2169.9	722	628.3	987.9	2255.1	1495.5	1848.6	1037.2	1995.9	1317.5	1200.1	2008.3	898.3	1637.4	954.9	1391.8	909.2	870.9	1208.9	941.4	630.1	190	1768	1575.3	1499.9	1533	1628.6	1286.3	1231.2	1968.6	1254.1	1869.2	645.8	2019.5	1951.5	887.7	1212.6	1691.9	957.1	1477	1584.8	1279.6	3362.4	2802.8	878.1	3618.4	2100.9	1121.3	1517.7	1779.1	2214.2	913.1	1117.4	1525.3	2907.5	725.8	1300.4	1674.7	2340.9	2340.9	3110.9	1087.7	1679.2	1106.3	1765.6	1322	2085.3	2443.6	1694.3	1831.4	1549.1	1073.9	1450.6	782.2	1499.2	1862.2	1092.1	2115.6	712.1	1131.4	1615.9	1598	1675.9	1557.9	1118.4	2218	1392.3	695.2	1099.8	1225.8	1216.5	1913.5	1966.3	932.1	932.1	1984.4	1348	1785.4	1205	1842.4	1206.6	1049.9	2100.7	646.8	1123	2526.9	1151.9	1154.3	941.6	2169.3	2337.9	2135.7	1532.2	1192.6	1537.5	1165.2	764.6	1785.8	1576	1132.7	1772.5	1352	1105.6	1416.8	1048.7	938.5	961.3	877.4	1311.3	727.1	1711.4	2122.5	1081.6	2118.2	1147.3	1762.5	1709.3	2133.4	1210.6	1689.7
"200759_x_at"	1949.1	3228	1342.7	1633.3	2286.1	2275.3	2465.4	3345.6	2063.8	2130.9	2867.6	3075.1	3085.4	3532.1	1352.8	3504.1	1672.6	3576.5	2752.3	2560.2	2511.7	2823.7	3206.3	1904.5	3329.3	2278.4	1953.4	2094.8	1852.4	2297.4	1881.8	2770.1	2567.7	2073.4	89.4	2074	1861.5	2577.3	2054.8	2553	2067.4	1746	2743.4	1584	2819.7	1773.1	1853.3	2077.7	1928.7	1658.8	1755.3	1776	2353.7	2567.9	2123.3	5104.2	3882.1	1655.7	5481.2	1807.4	1639.9	1405	2926.7	2408.6	1602.5	1631.3	2291.5	5595	1083.6	2070.2	2491.9	3100.4	3100.4	4081.5	1793.3	3175.6	2409.8	2858.1	2147.7	4075	4013.3	2843.4	3068	2583.8	2129.4	1991.3	722.7	2776	3159.1	2125.1	3489.6	1977.1	1915.2	2700.5	3316.5	2446.7	2287	2007.5	2130.6	1741.9	1460.5	1661.4	1994	1913.3	2348.6	3478.7	1382.6	1382.6	3855.6	2168.2	3441.6	1568.1	3091.5	1912.9	1924.7	2622.4	1424.7	2008.2	3024.2	1482.2	2347	2226.1	3359.1	3610.4	2661	2470.1	2326.1	2380.6	2391.2	1678.3	3620.3	3014.6	1175.5	2198.1	2286.8	2060.5	2382.9	1971	1988.9	1577.6	1264	1608.9	1179.6	3242	3709.9	2564.1	3470.5	2142.5	3266.8	2683.2	3433	2047.2	2884.8
"200760_s_at"	1466.4	596.7	1549.8	485.7	1095.9	466.3	1802.9	609.6	1513.7	1078	1367.6	1155.9	1028.4	2000.5	1644	289.7	1709.7	1111.3	2173.4	584.2	1064.2	571.1	2110.7	2112.3	1724.5	1517.7	648.6	2213.5	1076.1	506.6	563.3	1563.4	624.7	530.6	624.3	685.2	1722.5	1686.9	1160.5	2192.3	1730.1	1363.7	1862.7	2046.7	895.4	1049.3	2302.5	890.3	944.3	1244.4	3189.5	1440.5	1462.5	1687.9	1568.7	1208.5	2499.6	562.4	2351.7	632.8	1668.9	1364.5	2628.2	1455.8	1234.5	2278.5	1741.6	3108	815.6	990.7	2211.1	1023.6	1023.6	1796.5	1133.8	1896.6	1660.8	1413.8	1101.9	790.5	2192.7	2054.2	1951.2	1128.6	1156.6	1204.6	902.5	1911.3	969	2458.7	1851.9	2223.5	1209.1	1101	2498	2580.9	2379.4	1208.8	1162.5	1153.2	1249.7	981.5	1730.5	1357.3	1011.4	1017.8	1344.1	1344.1	348.2	2911.2	234	772.2	1581	665.7	1737.1	538.9	560.5	835.4	2287.4	3881.2	1388.6	1769.1	1298.5	870.1	3369.5	1838.3	1518.4	1699.3	1904.8	2151.4	872.6	1995.3	2055.6	1315.4	679.5	1531.4	637	1005.3	1117.7	1111.3	2081.6	1597.1	689.2	1766	1743.4	1420.6	1369.3	1738.1	1032.3	1110.3	816.3	1396.1	1242.3
"200761_s_at"	4884.4	1592	2968.2	1766.4	3357.4	1518.1	3732.9	1393.6	2221.8	1828.2	1474.2	1620	1389.6	2713.7	2138.5	1508	2339	1767.9	2960.6	731	2116.9	1508.4	3922.3	3038.9	2134.2	1895.1	946.6	3185.4	1591.5	1693.6	3167.2	5327.9	1734.5	1388.3	1204.7	3593.7	4277.2	3378.4	2334.1	4285.6	2807.6	1917.5	2033.9	2407.7	1221.3	2138.6	2249.5	1668.4	1705.8	1483.2	3619.8	2155	2320.3	3370.6	2509	2307.5	4932.7	1048.7	3404.9	629.4	2814.7	2249.5	3421	1538.9	3068.7	5393.4	2751.3	6355.7	1293.6	1542.4	3426	1658.7	1658.7	3178.6	1323.9	4895.9	3821.3	3227.1	2850.2	1183.3	3907.6	3668.3	2817.3	2765.5	2410	3172.7	2325.2	4405.1	3275.8	3552.1	4170.5	4603.1	1701.7	2494.4	5060.5	6891.4	3586.7	2087.8	1579.7	1233.8	6613.1	1983.6	4739.4	5606.5	1688.3	2350	1917.8	1917.8	1067.1	6132.6	587	1914.5	2254.1	1554.5	3430.7	1280.7	844.4	1894.1	3270.6	4381.7	3583.7	2986.9	2498.3	1692.3	7095.5	3212.6	3155.5	2999.9	3014.4	4335.1	1461.8	4349.7	3554.9	2701.3	1569.7	2907.8	1164.1	2194	2042.1	1888.8	3253.2	2146.9	1476.5	3081.4	4915.2	3116.9	2475.3	3290.6	1379.2	1626.9	2244.9	4121.4	2947.7
"200762_at"	412.1	1177.8	1349.8	3112	4389.7	679.6	1102.3	698.1	1321	1206.9	431.8	893.8	858.5	1641	2170.1	1179.3	4605.3	218.4	828.1	2734.9	1235.8	1244	1299.8	3390	727.6	505.9	157.3	822.3	787	1243.3	447.4	1103.4	879.1	494.7	70.5	1611.1	1132.9	893.3	983	2063.8	712.5	1537.3	996.4	654.9	625.6	457.8	1294.1	677.7	600.2	598	973.9	598.8	2424.9	882.6	452.2	562.3	1089.4	537.4	925.1	981.4	827.4	852.5	881.4	835.5	3324.2	533.6	1681	468.1	393.9	1268.1	1026	549.9	549.9	2349	518.6	3180.4	2203.5	2449	1297.9	1127.6	4347.8	5898.9	369.2	1376.5	2747.7	919.5	1119.8	2679.2	1479.3	2244.7	1378.2	849.4	671.1	2521.2	2732.3	2585.9	612.6	766.5	440.1	3025.7	2442.6	588.8	2569.7	1428.8	2089.9	868	1777.1	1777.1	506.1	1750.2	500.4	2218.3	2606.1	1650.2	4835.5	607.6	254.7	1859.7	2090.1	2115.4	1093.2	1084.1	613.9	1043.8	404.4	708.4	872.8	226.3	1914.4	771.8	622.4	1440.4	201	464.5	506.5	1153.7	594.9	983.4	750.9	1197.5	652.8	1260.6	418.4	1162.7	153.3	627.7	983.5	1278.9	701.9	511.3	624.7	2299.6	821.8
"200763_s_at"	16752.3	10598.7	17179.9	12387.9	15199.8	17262	24129.7	10729	10321.7	14413.1	28740.7	13495.5	28381.6	16529.8	23521.2	20278.5	24043.4	26935.3	17489.8	11496.2	18520.6	14382.7	25235.3	22862.8	16435.1	21914.2	19342.6	27537.4	26636.6	31901.3	42720.5	30256.2	85545.3	45380.5	1909.9	42680.9	11803.3	20359.1	17143.6	17902.2	23655.5	13672.6	14384.1	18577.2	17191.4	16881.4	19034.8	21473.8	21928.1	27088.8	14729.4	14309.9	14323.5	19921.2	17285.4	19552.8	26169.7	23505.3	24400.4	25385.5	24291.8	17134	18888.6	16176.4	24826.3	23218.4	21530	17964.7	15274.6	16787.8	15650.5	13810.5	13810.5	10449.5	20357.6	20996.9	14192.1	13132	16570.4	20351	16519.3	11673.3	18472.3	15667.4	22786.1	15978.4	25012.2	19977.9	26290.5	24213.3	19166.8	15887.1	17791.7	18740.3	27717	17213.1	18906.5	13284.5	25532.5	23008.3	24425.3	15619.4	19392.8	18839.5	20880.6	19530.1	23296.8	23296.8	14391.6	20849.5	15802	23587.9	14543.6	14306	19815.7	14529	20487.2	16328.1	18861.6	19912.1	13618.1	18293.8	14970.3	15706.1	16944	19783.4	18198.2	17384.5	14886.7	19969.3	23106.2	17457.3	17116.1	16561.3	8160.2	15710.3	17327.6	15881.7	14005.7	12905.8	16353.7	11785.1	29461	16700.1	19843.3	15570.3	13134.9	13459.3	22579.7	21075.6	17376.7	26074.2	15845.4
"200764_s_at"	925.4	986.3	1451.2	702.7	1558	693.1	1223.8	1105.6	1371	1483.8	1582.1	1558.4	1033.5	1410.1	1601.9	553	1798.7	1149.7	2213.3	3031.7	1527.9	2028	1678.5	1380.1	1141.2	1632.9	1896.1	2094.9	1314.2	719.5	928.9	707.9	832.5	632.3	742.6	612.3	1640.8	1358.8	1607.1	1949	2183.4	1192	1440.8	2371.5	2163.8	2017.3	1800.7	1556.9	1081.8	2090.7	1337.3	2112.5	1332.5	1723.5	1457.7	1112.2	2148.9	1314.5	1297.5	1267.5	1657.1	1193.4	2295	1257.3	1696.7	1166.3	881.5	1979.1	1142.5	1470.9	1143.2	1050.3	1050.3	1284.1	803.7	927	1552	1545.7	1126.2	1501.1	2174.3	1395.5	2245.2	924.8	1414.5	934.3	1214.3	963.8	1341.8	1207	2754.5	1251.3	1230.6	2022	956.3	1155	1541.3	1319.6	3028	1289	1312.1	1533.4	1128.2	1388.8	1278.6	1647.6	2157.4	2157.4	2114.7	1398.1	1422.9	1542.9	1365.9	956.7	3601.4	1463	728.9	923.9	1307.8	1486	946	1481.5	1659.7	1683.4	1909.4	919.7	1280.8	1318.3	1447	1445.3	1462	1177.8	1643	985.6	1742.7	1038.5	1436.1	2110.9	1386.4	1498.5	1899	1354	1708.2	1793	1392.4	1427.4	1924.3	1984.7	1738.4	1272.3	2145.2	909.1	737.3
"200765_x_at"	2451.9	2792.9	2230.4	1590.4	3530.3	1481.6	2075	2521.5	2575.4	3065.1	3536.6	3513.8	2769.5	2072.2	2616.7	889	3690.6	1539.4	3601.4	5668	2897.9	4330.6	2571.5	2491.1	2145.4	2627.6	3234.5	3538.5	1972.6	2017.9	5641.3	2150.8	2847.7	2106.6	142.6	2543.8	3332.2	2937.7	3093.8	4368.2	4136.7	1811.2	3408	3397	3448.2	3788.6	2227.9	3028.2	2024.7	2558	1815	4234.2	1870.2	3030.2	2217.7	1745.3	3398.8	2559.8	2650.6	1456.4	2539.8	1959.9	4462	2116	3639.7	1604	1337.6	5247.8	2538	2394	2249.6	2044.9	2044.9	2282.8	1746.2	1623.7	2813.7	2540.3	2311.9	2408.4	3673.6	2225.5	4357.9	1595.5	2652.8	2211.5	2374.9	2572.4	2716.3	1725.5	4629.7	2019.7	2167.1	3303	2699.3	2293.1	2512.6	2523.9	3896	1622.1	3189.6	2994.7	2078.4	2631.3	1738.2	3796.6	3113	3113	3630.7	2293.9	3167.8	2703.8	2569.1	1439.1	5779.6	2784.3	1837.9	1871.4	2161.7	2508.2	1704.3	2527.1	3274	3666.8	2675.9	1907	2160.1	2123.9	2446.6	2853.7	2806.4	2040.5	2823.6	1731.1	2607.3	1820.1	2381.7	3374.5	2998	2469.6	2949.2	2534.7	3480.4	3132.4	2552.7	2564.2	3038.9	3392.5	3488.8	2178.5	3577.4	1788.2	1557
"200766_at"	1476.1	701.3	1343.2	451.4	1338.5	248.8	877.7	1067	2492.8	703.8	894.2	754.6	646.6	961.1	1250.7	2469.9	1120.3	1502.1	1290.7	515.6	815	1337.5	1049.6	550.1	765.7	545.2	589.5	671.4	1118.6	901.2	1097.3	989.9	821.7	322.9	40.3	654.6	1194.7	1265.8	986.6	1230.1	2167.7	662.1	739.3	1902.6	1317.2	1088.1	556.4	422.1	407.6	574.9	964.8	424.6	1313.6	867.3	1000.7	1055.4	2819.8	522.2	938.3	856.7	461.7	730	641.2	1191.7	459.8	1438.5	1505.7	1722.3	623.7	660.7	2154.5	614.6	614.6	1559.5	1759.4	2671.8	1093.7	772.5	1916.1	772.3	4086.3	844.3	1387.6	944.6	903.6	715.4	510.4	986.5	1553.8	1264.6	2235.5	1080.3	486.6	815.6	445.1	1499.7	1117.9	793.2	1472.8	757.3	895.8	1480.2	2613.3	351.6	242.4	625.3	416.5	416.5	1655.6	1530.9	2630.6	787.3	364.8	1166.5	1821.8	2922.4	460	1210.4	1351.7	1099.4	1040.7	1024.8	639.8	1495.4	746.7	670.7	962.6	1839.5	1216.6	567.1	1109.4	282.8	978.9	2183.6	1479.5	1350.5	491.4	3620.2	872.1	1877.5	1838.7	423.9	527.4	2025.8	1112	1354.5	1880.6	549.7	525.4	836.5	517.2	683.6	833
"200767_s_at"	877.9	643.1	957.6	868	787.2	549.2	1206	628.6	535.6	612.4	615.7	639.8	411.2	1059.6	577.3	896.8	534.5	1452.1	754.3	543.6	546	618.6	941.7	641.5	582.1	607.1	729.5	793.3	467.9	481	433.5	484.6	208.7	560.6	557.1	401.7	499.7	568.5	364.3	674.4	595.2	383.7	345.5	350.7	524.1	450.4	275.7	499.3	662.1	406.2	551.7	433.3	610.2	876.7	415.2	1167.5	1235.1	600.2	722.7	530.7	818	542.5	546.5	711.4	538.5	628.1	799.3	453.3	468.8	689.6	757.8	378.5	378.5	630.8	1083.2	342	374	394.8	707.7	1072.6	1017	554.6	1120.9	482.6	667.1	408.7	607.6	518.8	429.7	563.3	692.4	626.9	532.8	601.9	816.9	943.4	907.6	471	706.9	567.2	556.4	1251.8	502	508.1	423	428.8	567.1	567.1	873	747.3	629.6	540.5	582.2	1110.8	1037.5	417.8	518.9	588	417.4	881.4	292.6	393.6	263.9	587.7	514	511.3	451	435.9	472.7	574.5	524.3	464	360	437.9	462.7	436.5	255.4	840.2	511	694.8	754.1	412.4	414.9	666.5	732.7	556.7	419.6	358.8	409	735.3	333.3	648.9	362.5
"200768_s_at"	2835.7	2803.1	2771.6	2709	2661.2	2734.9	4054.2	4332.1	1412.1	3641.8	3400.6	2832.5	3117	2518.9	2728.2	760.8	4302.1	1861.1	1823	2629.4	2760	3175.6	2550.4	2472.1	2664.2	3192.6	1995.3	3233.5	4335.7	2400.5	2010.3	3901.2	3527.3	3405.2	1359.1	3810.1	1899	1990.4	3006.7	2625.5	2354.3	2014.8	2233.4	2369.4	2641.8	2953.6	3441.3	3811.6	3292.9	2920.1	2591.9	2799.7	2106.5	2540.3	1787.3	1913.4	2289.4	1763.9	4431.2	2335.7	3079	3372.2	2357.6	1815.2	3590.8	3593.6	2589.2	3203.2	2423.2	2385.9	3094.2	3181.1	3181.1	2876	3773	1463.2	3315.6	2798.5	2359	3916.3	2148	4174.2	2294.5	2299.4	3184.5	3043	7130.1	1963.9	3497.9	2723.5	2883.8	2383.1	2739	2896.6	2584.2	2469.4	2487.4	3266	2869.6	5788.9	3662.2	2206.1	3805.7	2348.9	6343.4	4318.3	4220.2	4220.2	2218.8	1793.3	2679.7	4260.2	3382.5	2846.2	2995.4	2082.4	3210.4	3488.9	1246.5	3075.5	1990.9	2363.7	2811.5	2993	2072.5	3061.3	1919.8	3317.4	1592.2	2197.8	2296.3	3016.6	2766.1	2318.7	3156.6	1686.9	3208.2	2080.8	2529.6	2848	2375.4	1826.5	4901.2	2074.4	1327.9	2550.3	5068.2	3181.9	2929.6	2155.8	2570.9	2749.4	1881.6
"200769_s_at"	636	702.9	918.5	318.1	691.8	47.6	912.1	1727.5	882.9	634.8	440.6	1205.6	407.9	905.6	719.9	678.1	1345.9	494.8	935.4	1221.4	929.5	749.4	613.5	857.2	556.1	826.4	536.1	1148.2	962.9	57.4	43.4	42.7	244.1	39.6	176.4	145	493.6	632.4	633.9	619.7	820.9	431.1	266.7	846.2	724	591.4	660.2	238.2	402.6	1008.6	778	443.1	789.4	818.1	1040.3	729.6	907.9	418.4	1405.5	1568.3	1110.2	1317.6	763.9	1259.3	1337.8	1422.7	1012.8	746.2	757.1	1346.7	1386.6	1595.3	1595.3	1246.2	1436.1	474.8	1086.4	869.4	748.5	1492.7	799.7	2090.1	805.5	1381.1	1532.6	643.1	2628.6	450.9	1064.8	1025.6	1238.2	1233.6	1310	1407.9	717.2	770.5	1461	1614.9	1973.3	2710.1	533.7	1240.5	1347.5	641.9	2713	1115.6	2096	2096	642.5	1153.7	546.1	1625.8	1384.2	1072.9	1410.4	587.6	372.4	1130.9	955.8	1311.9	1025.3	1240.8	1163.4	1067.1	1542.7	1727.2	1551.5	2027.5	866.9	849.7	1808.7	1569.2	1516	899.7	1535.3	1254.8	1434	1310.7	1481.2	2017.8	1084.7	1218.9	1978.7	1293.3	489.5	1282.7	3152.3	2465	1276.5	1590.7	1238.6	1095.6	795.3
"200770_s_at"	1169.2	1588.1	1511.2	423.2	995.9	1101.7	744.3	1368.2	1366.6	2130.5	517.7	1625.3	1380.1	816.2	1455.7	619.4	1231.6	1076.6	1281.2	1438.8	1384.5	518.1	524.1	4078.1	1717.1	1719	2025.2	1710.9	1684.7	521.4	503.4	1728.7	573.9	682.9	33.7	2039	1073.2	764.5	1742.4	927.3	1364.7	909	1020.9	1755.2	1351.2	793.7	2987.1	1231.8	1235.6	1695.4	2383.1	1352.7	3172.8	1191.4	3206.7	1030.4	889.8	1080.2	373.1	8040.2	2026.3	2582.3	1230.7	2998.2	423.4	1082	2015.9	5501	1891.1	1932.5	602	785.6	785.6	2074.9	1440.9	1205.4	1679.7	1545.6	1620.5	938.9	990.2	1279.3	911.8	2815.5	1285	2550.2	1142.3	1900.3	1409.3	924.7	771	816.8	1176.3	1345.3	747.6	1064.1	1347.5	2625.5	736.2	1448.9	1209.6	1036.8	1134.8	1983.9	705.7	958.5	1943.4	1943.4	5898	433.9	11752.3	780.3	2893.6	1132.9	1159.5	1616.3	1928.9	1471.4	2872	863.3	1201.9	2126.4	2730.1	1235.7	2673.8	1452.4	1565.3	1164.1	1410.6	765.2	909.6	1772	2332.2	1502.8	1583.5	2890	748.4	2254.1	685	1664.2	877.2	1836.1	2758.9	1548.5	656	1464.1	1192.3	2811.7	846.1	1310.6	898.2	667.8	2534.7
"200771_at"	2379.3	3027.5	2786.4	3040.6	3152.3	4261.9	2826.4	2455	3132	3193.2	2015.1	4852.1	3129.5	2139.8	2470.9	790.4	2406.1	1655.1	2241	3816.7	2535.2	1434.2	1736.3	5980.2	3799.9	3873	2140.7	3085.7	3123	1989.7	1756.3	1374.8	1700.6	1401.1	79	4002.5	5675.1	1961.6	3728.8	3551.4	2198.7	2162.1	2694.7	2178.2	2555.2	2054.6	4334.5	2151.4	1493.7	1892.9	1607.6	2735.6	5705.7	2642.9	3722.7	1918.1	1601.4	1729.8	1450.1	8084	3678.6	3629.2	3093.5	3844.6	2097.3	1977.9	2959.4	13614.9	3347.8	4176.8	2061.8	2248.3	2248.3	6177	3855	5035.9	3649.8	4509.3	2442	2620.3	4421.9	5808	2617.8	4767.7	3166.1	5265	1843.6	5331	3697.6	3017.9	2393.9	2851.8	2715.3	5314.4	4607.8	2925.5	2568.2	4073	1342.1	2430.3	5472.1	2010.9	3025.8	4959.3	1145.3	3151.2	3754	3754	6590.7	1936.5	10955.6	2007.5	6216.4	2544.6	2491.7	1779.8	2797.6	4221.6	5591.2	2319.4	3226.3	4367.4	4590.7	1513.2	5027.3	3948.5	4095.4	3213	4677.4	1892.4	3274	4426.6	3330.9	3889.9	1770.5	2568.4	1928	3350.1	1615.5	3339.3	1791.7	2760.2	2753.5	3770.9	1507	2521	2112.9	7335.1	2931.6	2164.6	2872.7	2972.7	3541.6
"200772_x_at"	18063.8	14679.1	15976.9	28589.2	15934.1	58196.4	15304.1	10661.9	11712.7	16461.5	24001.2	18579	27722.8	16715.4	18324.4	31720.3	17497.7	15398	16398.2	15818.6	16745	30725	26772.9	32524.5	22902.4	24019.4	25137.4	25551.9	15760.6	30275.2	30777.3	14497.8	10980.1	29068.1	803	23457.3	19964.6	19871.1	21644.9	25673.9	17757.1	8745.8	15780.5	6713.9	9989.8	12136.7	13548	17183.5	16789.2	6284	6538.6	11766.2	14492.3	22658.6	18084.4	15359.7	11049.1	23981.9	19454.9	14905.8	21104.9	12621.7	32550.5	10711.3	22923.3	10940.3	11035.8	17984.8	15888	17483.7	12207.7	9790.4	9790.4	11430.8	13749.4	13994.3	12148.1	12177.9	13783.1	19135.4	12117.4	12590.7	16553.4	9407.4	12727.3	13026.2	17461.7	14169.7	9172.6	12954.7	11590.8	8969.7	12476.8	10584.1	16216.8	17148	13499.7	14720.2	15995.3	15012.9	12396.6	11612.8	8225.6	10979	10846.4	13713.3	16270.8	16270.8	10955.7	12947.1	7626.3	13049.6	25316.3	9283	11747.9	7675.8	36467.8	15305	6834.4	15617.1	6015.3	9654.4	6529.6	15574.7	10141.8	7989.2	4196.2	9182.8	6951.2	4333.8	8830.7	8543.7	8309.7	5370.5	6700.9	6454.8	8319.3	7694.6	5548.4	11467.6	11140.1	6523.4	9553.9	6790.4	7400.1	6821.8	3678.8	9654.1	8082	6297	8820.2	7428.8	5269.3
"200773_x_at"	8622.8	6163.2	7359.6	11051.5	9759.2	15996.7	7739.2	5844.8	6485.4	7999.3	7466.7	7116.5	7932.8	9298.8	10351.9	9571.5	11927.5	6884.9	7039.5	7898.3	8212.9	12984.2	11254.8	13665	12450.1	10253.2	8518.6	13608.3	8075.2	12102.2	15606.7	9211.3	10357.5	10754.9	1208.1	15951.5	9882.7	8026.8	9309.4	9967.6	7922.4	8629.5	8008	10851.8	7841.2	13625.6	11348.3	13739.3	14900.4	10377.1	10537.9	10970.5	11460.3	9758.5	10920	8275	8815.6	9089.4	11101.9	13437.1	11991.9	8294.7	13730.3	6362.3	15183.7	8137	9460	9441.9	9452.8	10796.9	7227.3	6708.6	6708.6	7273.6	6708.2	7961.6	6715.3	7398.5	8544.3	8969	6715.8	10765.5	6954.9	6547.7	10754	7977.2	13208.1	9492.1	9836.4	9492.5	7667.9	7403.9	7859.7	9232.7	5639.3	7661.8	8934.2	8800.7	9657.8	8738.6	9070.1	7540.9	6941	9228.3	10030.3	7303	12402.9	12402.9	8980.5	9348.4	7168.7	9115.1	9449.6	7522.1	8122.4	7184.3	13727.7	9125.4	11632.1	7707.4	13122.3	11816.9	7938.9	9083.2	11977.9	10069.1	7107.7	11726.4	8758.7	7943	11442.1	13362.3	13297.3	8681.1	8742.9	7487.3	14552.2	9686.4	7817.1	7010.1	7191	9611.9	13149.5	10196.2	11887.1	9663.5	7130.1	10034.9	13489.4	8988.8	12319.2	11474.8	8417.5
"200774_at"	6195	4460.7	5220.9	7917.7	6389.2	6996	7174	4051.1	3434.1	3936	4675.5	2972.3	3446.6	5475.1	3743	1218.3	3115.8	7894.1	3925.4	2097.5	2380.9	3889.3	5699.2	4786.2	3994.7	2851	3314.6	5215.5	4204.8	3750.7	4377	6645.3	3270.7	2988.8	386	1548.3	3674.7	5068.9	2461.6	4915	3714.3	2694.7	1802.9	3274.4	2808.9	3299	1394.6	2783.4	1943.8	2054.6	4557.4	3134.4	2561.7	6071.5	2096.8	6276.1	8747.8	4461.3	3229.9	2254.7	2912.4	2723.3	2187.2	4008.8	3479.6	4867.7	4544.2	3333.8	4907.1	4736.9	5132.2	1575.2	1575.2	3829.6	5198.2	3654.1	2093.8	3162.9	4980.4	5921.9	5287.1	3491.1	5863.3	2987.3	3094.8	2921.6	4246.1	4067.4	3412.4	3551.2	4189.8	4826.5	4118.2	2242	5348.3	5720	5089.6	3319.1	3054.2	2201.6	3767.9	6974.8	3171	3199.6	2569.1	2121	3181.8	3181.8	4362.9	6372.9	3439	2858.5	2809.8	5484.3	6254.2	3494.6	4096.4	3367.1	2519.8	5730.5	3159.9	2014.7	1858.1	4961.9	2197.1	3132.4	2558.6	2899	2359.5	3848.8	3330.1	3115	2660.7	3443.1	3825.7	2507.6	2052.6	4834.6	3207.6	4243.5	5443.2	1575.3	2351.4	3426.2	2880.2	3121.5	3570.9	1666.5	2563.7	3643.6	2701.6	3632.7	2917.7
"200775_s_at"	6413.5	4666.8	5335	6799.2	6355.7	4433.5	5438	5136.7	4339.4	5808.8	4342.1	3964.6	3956	4728.3	3190.3	2435.7	4051.9	4740.5	4479.2	5453.2	3246.3	4153.2	4422.3	4233	4416.5	5322.1	3768.7	3843.8	3942.1	3937	5440.9	4151.7	4571.9	3652.4	809.5	5118.3	4895.7	4468.1	4940.6	5369.8	4528.2	4886.2	4292.1	4647.8	4108.5	4473.1	4411.1	3205.5	3668.3	3712.5	4042	3709.5	5526.9	5442.5	3735.4	5336.7	5021.9	4005	4771.2	4779.2	4649	3807.5	4115.7	5545.5	7336.8	4672.2	9108.8	4299.5	4586.8	7369	4674.8	6051.3	6051.3	4882.2	6981.9	5228.8	4689.5	4820.9	4707.8	6806.4	5180.9	5006.2	4344.8	4945	4798.7	5861.2	5532.3	4648.1	6211.2	4913	5451.3	5544.5	5893.7	4643	5319.6	4682.5	6646.1	3769.6	5861.1	4130.4	5240	4988.3	5196	5764.4	8059.6	6846.7	5236	5236	6354.4	7150.5	4153.5	4639.1	5358.9	5515.8	7456.7	5299.1	7057.9	4917	6449.5	5247.2	6994	5095.7	5607.4	5119.5	6400.9	5376.6	5950	6950.7	4637.1	5517.1	7703.5	7247	4928.1	5063	5219.8	4602.5	7889.6	5041.7	7483.5	4476	6164.7	6386.7	4537.6	7214.9	4978.7	5231.4	5568.8	5753.6	4648.3	7470.3	4932.2	6649.3	6539.1
"200776_s_at"	577.9	474.1	900.9	399.8	594.7	336	575.3	804.7	945.4	827.9	427.1	420.6	773	691.2	887.5	121.9	960.7	537.1	658.6	978	639.7	905.8	390.1	1113	604	650.2	503	563.8	1076.2	524.7	503.5	280.8	612.4	828.4	991.1	1007.4	607	558.7	731.2	547.7	831	952.9	617.2	1235.7	1028	810.1	1157.3	426.2	790.2	1543.1	746.8	771	879.7	734	1303.7	948.8	484.5	550.2	975.1	1325.5	1272.9	1208.9	899.6	1298.4	944.2	739.9	1246	1871.3	934.4	2310.7	1228.1	1624.4	1624.4	1501.9	1242.1	1000.1	963.5	1607.7	953	762.3	1099.6	1570.4	937	1499.2	1142.2	835.3	681.7	912	499.2	1154.2	794.1	1447.8	953	1043	469.8	884.6	1425.5	723.6	860.4	1427.4	623.2	946.4	947	556.2	2002.8	1471.8	1182.2	1182.2	816.5	904.7	853.6	1000.8	2080.6	841.2	1032.1	505.5	526.6	967.9	2380.4	713.1	1453.6	1775.7	1304.3	745.6	1231.1	732.3	1108.7	2179.4	1022.8	851.8	1119.4	1481.6	1440.7	1330.8	2189.7	1559.5	1853	2030.9	1236.4	1149.9	1025.9	1350.3	1080.3	1302	645.4	908.5	1760.9	1031.7	2047.3	1435.8	1119.3	1313.4	894.6
"200777_s_at"	2462.3	1418.8	1677.5	1463.1	1443.3	1466.1	1611	1539.3	1857.1	1784.5	1326.8	825.8	2236	1373.4	1184.3	795.6	1439.4	957.4	1716.7	1541	1145.1	1663.8	987	2542.8	1937.5	1714	1293.3	1198	2116.8	2457.1	542.4	1048.9	1934.2	984.5	1458.7	1327.1	1680	1163.8	1700	1588.4	1717.3	3207.2	2242.7	2055.2	1852.2	2183.9	1796.7	1212.6	2472.2	2728.1	1834.6	1706	1293.8	1315.4	1688.6	1395.7	825.6	1117.1	1490	1281.8	1640.7	1887.9	1611.8	1412.9	1410.2	1143.7	1577.7	3268.8	1411.8	2456.5	1346.4	1956.3	1956.3	2140.8	1668.2	1808.8	1393.6	2232.1	1192.8	1283	1809.2	1620.6	1787.3	1855.6	1293.6	2307.5	1560.5	1421.5	911.3	1851.3	1312.1	1431.7	1906.3	1749.3	1359.3	2077.6	1735.2	1478.7	804.3	2742.6	1557.5	1291.8	1708.2	1709.3	2225.8	2652.5	1053.4	1053.4	1594.7	1687	1853.5	1255.4	1510.3	1762.4	1135.7	1061.5	1030.8	1378.8	2873.5	1576.5	1923.9	1903.6	1602.4	1471.9	1398.4	1080.4	1806.5	2623.5	1446.7	1403.2	1873.1	1539.4	1344.2	1752.6	2528.2	1992.4	2278.5	2192	1793.6	1490.4	1624.9	1633.8	1597.3	1634.3	1000.2	1234.4	1618.1	1573.4	1700	1350.8	1384.2	2098.9	1362.8
"200778_s_at"	2533	3803.6	3062.3	1707.5	2006.5	1315.1	2429.8	2218.9	3128	2301	809.4	1557.4	1215.7	3093.1	2357.8	2029.2	3025.3	1110.8	2420.1	3321.2	1284.4	1635.4	970.8	3481.5	2044.1	1673.2	1052.6	2225.3	1566.8	545.1	1140.4	1018.4	758.8	951.5	59.6	1370.8	1965.6	1928.7	2041.9	2194.9	1238.9	1174.1	1459.9	1587.3	997.4	1511.3	1677.3	711.1	1356	1402.8	2258.4	2171.6	3703.9	1771.6	2995.4	2232.8	1223.3	1458.9	1244	5636	3186.7	2716.8	1765.2	3743.1	3120.8	2251.5	2322.5	2506	1865.6	5020.8	3076.2	5921	5921	4826	2528.1	2614.4	2610.1	3347.9	2089.5	2393.7	3432.9	4600.3	1796.3	3598.6	4484	3108.5	4046.4	3179.7	2011	2849	2949.3	3159.4	4647.9	3901.2	2026.8	2284.9	3416.8	2265.2	2770.1	4511.3	2013.4	4322.7	2613.7	2689.8	4130.6	4367.9	5005.1	5005.1	3588.2	2855.7	3601.9	3410.4	4403.5	3109.3	2244.5	1569.3	1629.3	2660.6	6069	1897	3069.2	4859.3	2600.3	2607.8	3340.8	3088.2	4193.1	3804.8	3265.1	1736.3	3271.5	1536.4	3948.2	1994.6	3393.7	3599.8	2913	3438.2	2235.5	2858.3	1825.9	3632.9	3065.8	3383.8	1644.9	2586.1	2729.2	3296.9	4991.9	2607	3075.9	3089.3	3338.4
"200779_at"	3748.9	4351.6	2769.1	4291.4	3625.3	5979.8	4516.8	3066.2	3275	7241.8	3765.2	3854	5061.4	3217.4	2755	5130.6	3948.9	5425.8	4961.2	2610.1	5095.4	8034	5043.7	4672.1	4162.6	5457.1	8880.1	6031.1	4077.5	4715.2	4808.8	3701.8	7846	4019.2	1810.8	3238.8	4343.2	5449.4	3558.3	4288.4	3275	3806.6	5876.4	2940.8	4022.9	7833.7	3947.5	4859	4578.2	8827.6	5298.4	4802.8	2315.6	4604	2131.9	6302.3	3070.1	5040.4	6167.8	3808.3	3258.2	3472.1	3179.1	3213.7	2019.2	3682.6	2391.4	3559.4	3652.6	1845.1	3380.8	3243.7	3243.7	3195.3	3668	3772.2	4114.7	4253.4	3185.2	2708.3	3199	2420	3926.2	3896.6	3079.9	3932.8	3955.9	3441.7	4393.7	3048.8	4670.6	3733.3	2809.8	3263.2	4006	3743.5	1757.7	2856.7	3200.6	5619.2	4834.1	3088	3349	2856.2	4395.2	3344.1	3537	3537	3566.5	2364.1	5431.9	3541.4	2197	2133.5	5206.8	4347.8	5359.7	4561.4	3505.6	4525.8	3400.2	3616.4	5011.6	3704.6	3878.9	2212.5	4940.2	4221.3	3109	2927.3	4005	2520.5	2091.7	5603.4	2321.3	4172.9	3106.1	6667.4	4203.4	2889.3	3750.5	2521	3717.7	2891.4	3479.8	2355.8	3134.5	3553.2	4503.8	5191.4	3834.5	4518.5	4416
"200780_x_at"	18857.4	15649.1	9419.6	18553.9	16089.1	29543.3	12012.6	12354.9	12913.5	15924.2	14930.7	22115.2	17081.5	17507	11314.3	13218.3	17154	15707.9	17295.9	26280.8	23414.2	26692.6	12503.7	14941.7	21589.7	24911.5	21923.4	19343.3	16705.6	18434.5	22913.5	9889.5	16972	17656.5	1166.5	6561.4	21351.5	16643.5	21031.1	17085.7	19557	12454.8	22430.9	16827	12400.8	21655	14934.2	12932.4	22742.9	20385.2	13935.9	14890.8	19868	13314	21821.5	15775.8	20418.2	21532.8	14970.8	19603.7	18407.8	20654.3	20516.7	11783.1	27320.5	7475.4	12259.3	15308.6	7741.9	15867.5	13314.3	18323.2	18323.2	18530.8	14549.2	10156.8	12110.3	10705.3	12263.5	17132.8	11071.7	14907.5	16691.1	12457.8	16766.2	21019.6	14432.2	11065.1	14474.1	13534.6	11745.8	12677.4	17133.2	20737.7	19256	11904.3	15862.7	15258.9	11259.4	15368.6	9292.9	18876	14483.3	15114.5	13983.2	21601.6	14738.2	14738.2	15795.9	20435.9	9355.7	18306.6	22826.5	15918.4	13463.3	12627	31321.2	10038.5	13983.2	10963.8	12273.6	11009	15968.8	14761.8	19113.2	10082.5	15539.3	12605.7	10772.5	10416.2	18414.4	9585.9	22845.9	21928.2	8421.3	18200.6	19087.6	9260.5	18330.7	7048.4	7850.8	18247.7	17976.2	12891.5	14894.5	21908.5	14507.3	17635.1	12591.8	22840.3	11709.1	16360.9	14642.8
"200781_s_at"	13064.9	11293.9	13944.8	13100.8	8487.3	8621.2	24775.9	12245.2	9624.7	13728.1	13913.4	13265.1	25558	8927.6	12290.6	9300.6	12771	12095.2	12707.4	13124.2	19218.8	8682.3	17715.3	18072.7	12717.7	29311.5	9827.3	29104.5	21270.5	19773.5	13045.4	14701	23003	9238.7	937	17891.7	12293.4	11612.5	15555.5	14992.6	14599.5	10451.3	12715.3	14265.7	11299.2	15066.8	15319.9	6225.4	10410.4	17600	11277.6	11132.2	13950.2	21046.3	12428.6	12269	20765	16984.9	13160.4	22599.8	16777.3	11203.7	14090.1	9694.7	24941.8	22360.7	10722.1	15013.6	10481.8	14107.7	13045	16238.8	16238.8	8804.5	10397.4	12002.4	13224.5	11176.1	10427	12662.7	16015.6	10951.7	8752.4	10417.6	22497.2	11847.4	15931.5	10043.9	13124.3	19831.3	15447.5	10136.4	13537.1	15294.4	21360.4	11093.9	12200.7	14645.9	17187.3	20094.5	15205.6	10520.9	14111	10828.6	14485.1	14670.2	13762	13762	12356.5	15497.7	15343.4	11438.3	16736	13805.2	12430.8	8672.9	9969.9	8668.9	18621	18063	11083.9	13542.1	11300.9	11474.1	18746.8	10638.9	13465.5	11579.6	17617.8	13363.8	21878.8	15595.5	28879.2	11979.2	8831	9699.7	20340.5	14374.2	7567.1	10296.1	13742.3	10795.1	18151.7	16195.8	11942	10107.6	16157.3	13625.9	19095.3	15519.3	16001.6	15311.6	11676.9
"200782_at"	3744.9	4329.3	5444.3	3547.7	2358.1	2213.3	5418.7	3398.1	3841.2	3514.9	2560.3	3093.5	3157.2	1344.9	7749.5	2244.1	2236.6	1587.9	3290.8	2636.5	2265.5	6604.1	3803.1	2830.5	3891.9	2310.7	1877	3917.8	4312.8	2017.6	1676.7	1916	1961	1173.9	1767.1	1641.1	3058.8	2211.8	3354.8	3793.7	1587.4	2701.8	4496.8	1793.8	2851.6	3450.6	2567.6	2517.9	1801.5	2346.1	2051	2515.7	3828.3	3447.2	3590.1	2816.6	1638.1	3285.8	2801.1	4228.9	2169.3	2070.8	2803.9	5006.2	2214.6	1685	2674.3	6703.3	2132.6	4336.7	4699.9	3648.9	3648.9	2929.6	2304.9	6874.7	3493.7	4760.5	2885.5	3461.1	5557.7	2274.1	4568.1	3497	2621.7	2437.4	3141.9	5977.8	6109.1	4150.7	3572.7	2928.1	4064.3	3757.5	4276.9	5494.6	2340.4	3717.5	2245.7	2314.5	4186.5	4125.5	4496	2579	1898.7	2098.4	3547.3	3547.3	7656.3	4220.7	3415.8	3748.3	3938.9	2018.2	2953.9	2957.4	1758.7	3259.9	3765.4	4485.7	3649.8	3653.7	5180.3	3047.8	2865	4008.8	4253.4	3036.9	4991.7	2690.2	2883.7	1336.6	5149.2	4363.7	3049.9	4384.3	2441.9	2669.7	3104.7	4170.3	2685.1	2756.4	403.4	2862.2	4636.4	1649.8	2430.9	2247.9	2826.5	3117.9	2204.3	3749	4351.6
"200783_s_at"	664.2	585.2	460.9	348.3	469.2	408.6	174.7	727.3	546.8	677	438.7	254.3	917.7	171.7	389	316.4	743.2	562.2	376.3	1327.4	358.1	790	319.8	387.7	704.5	1465.7	891.4	763	508.4	727.1	404.7	498.9	463.8	570.8	138.9	1541.3	406.5	294.4	754	333.9	446.6	510.8	1006.6	256.3	725.7	602.1	970.3	560.1	515.6	375.6	387.5	357.9	366.4	112.3	751.8	504	48.6	464.7	478.7	318.1	397.8	353.2	600.4	910.3	1024.4	167.5	355.2	231.2	249.3	819.5	343.8	598.8	598.8	533.4	390.5	302.5	343.9	641.5	347.3	1372.7	233.6	630.2	118.6	417	375.8	590.8	670	372.7	416.4	316	268.2	384.6	382.2	593.1	333	177.8	309.2	621.6	416.8	498	166	505.6	299.5	178.5	489.5	673.9	523.7	523.7	510.4	355.8	300.3	333	765.2	535.7	357.3	501.2	468.3	1072.6	382.7	233.1	563	536.3	933.3	244.4	585.6	302.1	268.3	632.9	517.8	482.7	154.1	405.6	206.1	309.2	312.1	513.9	619.3	298.7	546.7	313	393.3	685	329.5	433.9	151.8	821	357.1	682.7	296.3	503.7	295.6	304.8	415.7
"200784_s_at"	221.4	523.4	165.9	66.2	38.6	41.4	45.7	314.7	273.1	251.4	46.7	654.7	228.5	250.8	784.8	151.4	343.3	75.4	555	266.5	267.8	178.4	37.7	319.1	223.6	215.3	85.4	138.8	470.5	365.8	410.2	189.4	275.4	135.6	819.1	135.5	610.7	612.4	588.4	667.1	398.1	241.1	99	144.8	108.3	53.6	137.5	36.2	104.3	248.1	512.8	111.9	1691.2	70.6	758.9	378.9	106.9	449.5	201.8	524.1	494.6	726.5	418.3	808.7	306.2	336.3	220	50.7	154	334.1	444.9	559	559	878.3	291.4	2636	620.2	79.9	386.3	327.1	846.2	470.4	128.2	501.3	920.5	408.5	206.1	994.2	263	345.4	45	285.4	263.7	420.5	389.7	965	478.8	532.6	217.8	119.9	399.6	426.3	1124.7	289.8	465.9	208.9	450	450	275.1	749.9	166.2	557.9	468	169.9	250.6	385.9	190.3	349.9	496.3	297.6	287.9	79.8	188.9	295.3	115.5	235.3	221.3	28.3	456	56.2	74.1	60.9	68.3	220.3	41.1	351.8	250.4	58.5	54.7	319.1	347.9	378.6	73.5	281	45	46.8	236	231.9	54.8	41	52.1	78.6	195.3
"200785_s_at"	437.9	1339.1	476.1	365.7	412.7	548.4	521	632.8	779.4	487.4	263.8	866.4	460.5	429	535.5	673	335.5	60.2	1164.5	429.3	381.5	352.2	198.8	570.5	364.9	438.2	350.7	323.6	824.1	911.1	761.1	710	584	130.7	43.4	338.6	1181.1	670.4	851.4	1421.2	444.3	712	651.5	584.6	392.9	396.6	514.2	336.3	286.7	632.8	439	395	1126.8	237.2	687.5	578.2	393.2	384.7	402.6	391	382.7	1186.9	582.3	1374.1	586.6	994.6	742.6	423.1	327	1132.1	1250.5	1481.5	1481.5	1984.8	1015.8	6110.8	1868.2	2771.6	1100.4	789.2	2799.5	1205.6	430.5	1913	1903.3	1049.7	514.2	2860.5	916.8	1990.3	650.8	1052.9	670.9	1223.2	1273.8	2617.1	989.4	1487.5	585.1	369.2	1568.2	849.5	3160	967.9	1128.2	578.2	1254.9	1254.9	990.6	2531.2	850.4	1690.6	919.1	519.8	777.7	732	567.5	692.9	1076.9	544.2	1231	597	319.5	644.7	528.2	642.7	958.1	356.4	1204.3	335.7	560.1	413	256.5	565.7	355.7	1457	685.1	317.8	532.7	1090.5	1039.4	1040.9	331.9	646.4	512.3	416	379.4	465.2	471.8	326.4	600.1	534.8	730.3
"200786_at"	2313.2	1592.4	2264.8	1548.4	1784.1	1009.3	2597.1	3296.9	2041.3	2774.6	2319.4	1902.2	7060.9	1597	1320.2	1383.9	1318.1	1780.1	1133.4	2603.1	1379.4	1574.4	2208.4	1882.3	2216.3	2352.8	3319.5	1821.1	1293.1	2793.9	1176	1249.8	2205.3	1081.7	543.5	1617.7	1819.9	1818.8	1709.7	1791.1	1909.7	3908	2580.5	2097.4	4086.6	1264.5	3627.5	1390.2	2353.4	2272.8	1813.1	1961.5	1104.8	1843.1	1319.4	1655.1	1684.1	1567.8	1609.4	1317.5	1422.9	1281	1428.8	1381.1	3348.4	1731.8	1921	1456.8	1879.8	1218.4	2516	1975.1	1975.1	1778.4	2277.7	1352.6	1460.8	2082.9	1164.6	1667.7	1335.4	1154.4	1458	1160.1	979.3	1685.1	1122.8	967.8	1449.5	1508.4	2168	1216.9	3288.5	1344.3	2021.9	1648.7	1862.6	1932.9	1258.8	1574.8	1641.1	2528.9	1489.4	1481.5	1217.6	1756.5	1340.9	1340.9	1750.1	1356	1282.9	1069.7	1210.5	3020	1280.7	1546.6	1657.1	1479	1314.6	1967.9	1300.3	1498.2	1438.1	2094.4	2149.1	1590.3	2496.6	2596.1	1349.4	1443	1353.5	2377.8	2120.8	1720.8	2390.8	1258.2	1209.4	2064.1	2655.1	2562.6	2126.3	1242	1369.6	2205.1	1665.7	1814.7	968.7	1472.7	1044.5	2115	1486.8	1538.7	1986.6
"200787_s_at"	1318.5	1430.6	3439.4	1162.3	2776.9	1249.1	1675.8	2786	5106.7	4035.1	3123.5	2983.8	1911.1	2957.8	4861.7	1627.5	3730.5	3124	4125	5410.9	4068.3	2203.3	932.9	3119.5	2593.4	1364.5	2847.4	2870.5	2191.1	2933.2	3168.4	2836.8	1539.2	2025.9	1171	3069.4	2762	4160	3770.5	3851.1	3443.3	4171.3	1425.3	3555.2	3307.7	2260.6	4323.8	1069	3551	2324.2	4224.8	4189	2810.7	3311.4	6413.5	3786.3	4630.3	3704.4	2492.1	3046.1	3529.8	5396.7	4650.8	2913.2	2321.9	2204	3488	934	2978.6	2026	1937.2	754.3	754.3	2950.5	3513.2	1935.5	2523.2	2324.1	2220.1	2984.6	1292.9	4837.1	1166.6	1761	2335.4	3674.4	3515.9	1491.7	1111.6	1875.1	1300.7	2084.8	4981.8	2118.9	1026.1	1903.5	3844.5	2850.5	1902.4	650.2	2565.3	4172.6	2074	2873.8	3076	910.5	2242.7	2242.7	849	5822.8	1083.6	2056.9	1589.7	3594.9	2074.3	3709.7	1622	4689.8	2032.1	2253.9	3349.8	4239.1	4786.1	3264.2	1376.3	2742.8	2375.9	1586.2	3304.2	4318.4	2357.2	7588.6	5054.4	1204.5	2248.6	4380.9	1755.9	2243	3015.6	5945.9	3184.7	2888.6	3660.7	1488.6	2095.2	2478.8	2938.5	3780	2097.1	3209.8	828.3	1117.2	2954.4
"200788_s_at"	3245.5	2992.5	4522.7	5911.4	5013.6	6389	3135.3	3362.7	5857.8	6139.4	5099.6	4507.5	5029.8	3927.7	4656.3	3397.2	4890.3	2260.5	4491.5	7994	4810.9	3180.5	2216.9	4233.3	3686.1	1938.9	3719.1	3855.5	2478.8	11217	14053.2	5003.3	4655.2	9369.7	1496.5	5088.2	4500	5891.4	7798.6	8960.2	4122.4	7483	3784	4947.3	5676.8	4835.2	5693.1	4771.2	7341.8	3759.1	4910.7	8450.5	4385.6	4988.6	7544.4	5621.9	5167.5	4979	4037.5	3454.7	4859.8	6158.8	5373.4	3580.5	4593	3068.4	4605.7	1226.7	4799.5	2575.7	2884.9	1587.3	1587.3	3386.2	4811.2	4979.5	4556.1	4086.1	3650.6	4907.1	2307.4	8185.8	1630.9	3576	3484.9	6487.2	5522	3347.5	2935.4	4027.7	2458.3	3675.1	6874.5	2905.4	2231.1	3383.3	4465.4	2822.6	2343	434.6	7215.3	4705.5	4818.5	5902.2	4358.1	1233.5	3133	3133	1481.3	7491.4	2521.1	3192.6	1920.6	5794.8	3428.7	4537.8	4028.9	7860.8	2753.8	2859.8	5231.9	4619.8	6081.6	5540.3	1787.4	4204.4	3381.3	1981.7	3710.9	4545.1	3573.3	10093	4512.5	2678.6	2450.3	4308.1	1576.4	2486.8	4120.5	6814.5	3310.3	3190.8	4049.8	2069.2	4024.2	3461.8	4526.1	4306.1	2605	3360.5	1279.1	2023.7	3513.6
"200789_at"	828.3	666.6	1431.4	514.6	998.6	808.6	956.6	2286.2	1653.1	1132.5	923.7	964	2338.2	2718.1	667	810	617.6	1041.1	969.3	2277.9	3007.9	1307.8	748.1	773.8	980.7	1090.8	3688.1	1485.6	539.5	566.4	619.1	548.5	1232.3	1456.3	1065.3	732.6	1255	862.6	1545.8	1049.7	1092.7	711	1581.2	1126.1	1187.1	951.5	1092.1	975.5	2274.9	1660.6	484	484.9	924.7	1060.4	1143.3	1642.9	547.7	634.6	620.9	2418.4	838.3	1002.4	1722.3	1211.4	900.3	1185.6	857.4	1998.5	653.7	850.7	606	794.9	794.9	2110.6	731.8	1396.2	1177.6	974.1	1570.8	2122.3	874.1	613.1	1147.4	708.9	1116.6	1293.8	620.4	709.5	1609.7	1054.8	911.5	673.1	877.1	1209.3	1377	1154.1	892.6	945	1662.9	2094.9	673.3	1855.6	805.6	4177.6	1121.2	957	887.5	887.5	1274.8	932.6	3006.9	1255.5	2115.2	1682.7	1394.2	2813.8	1397.8	1156.6	631	1105.8	546.2	500.7	1113.2	1225	1543.2	715.6	820.8	509.4	967.8	869	815.4	662.4	1306.2	923.2	686.2	904.6	475.4	885	891.4	2376.4	871.6	1256.2	790.5	987.9	1153	1046.8	1717.5	1486	636	1384.6	661.2	555.3	1000.1
"200790_at"	3879.4	3655.5	2403.2	1851.1	3137.2	705.7	4681.6	4981.6	3438.1	3996.9	2851.4	2513.5	4322.8	3501.2	2751.7	1814.5	6225.6	6330.6	3451.6	5167.8	2734.3	4868.8	2629.9	7070.9	4443.7	9217.8	742	4336.5	5220.6	4477.2	1458.9	3231.6	2568.9	1523.7	783.9	6721.3	1348	2311.3	4787.7	2173	3176.4	5390	4327.3	3060.6	3030.7	2464.9	10611	2161	2878.6	3099.5	4790.5	2267.1	3830.1	2626	6446.6	2684.8	2045.8	1965.9	3703.2	11642.1	7030.9	1740.7	7092.1	3781.4	5603.2	2346.8	3254.9	1714.2	3016.4	4517.1	937.2	5647.8	5647.8	2070.1	4123.6	1254	2231.1	4130.5	2846.2	9376.3	2253.5	3003.3	1368.9	3440	2780.8	2329.9	3670.8	1031.6	5619.1	2734	2949.8	2974	9464.7	2608.1	3228.3	2908.1	3858.1	2724.1	1864.7	6290.4	3014.6	2978.5	2057.1	7364	3241.6	11276.4	4915.1	4915.1	2272.6	3066	1348.3	3490.5	3657.7	2375.1	2809.2	2563.2	1807.6	4443.7	3345.7	3112.5	2701.3	2144.1	6210.6	3448	4596.5	4636.5	855	6130.2	3786.4	2831.1	3189.6	10177.8	4398.5	4183.2	2936.5	4371	3676.8	1749.4	3063.9	4771.2	2788.2	2554.7	2854.3	3047.1	1370.7	4045.1	2848.1	4893.7	5080.5	3092.6	2379.6	1950	4384.2
"200791_s_at"	1476.7	975.3	2028.3	2836.6	1991.5	566.9	2051.4	3613.3	2079.8	1012.5	1880.8	1084.1	2131.9	3076.7	2475	564.9	2240.3	1653.8	2737.7	1297.8	1598.6	3122.5	2277	1039.7	2038.5	1020.6	3660.5	2824.5	1932.8	1066.6	1364.4	1015.2	1448.9	577.8	679	525.9	1323.7	4345.2	1110.9	1475.5	3377.2	1654.9	1948.2	4473.1	5803.4	3102	1384.7	1611.3	1049.3	1751.8	1620.5	2422	264.8	1102.9	777.2	3237.4	4101.3	1217.4	3172.1	240.2	742.2	1364.8	1367.1	2198.3	1522	1669	2479.5	1826.6	3720.3	981.6	1801.3	522.7	522.7	1399.1	2324.6	1853.1	1309.3	1597	1459.1	2005.4	1568.8	1368.4	1649.5	1784.2	1406.6	1481.9	1350.5	1673.8	1493.6	1982.1	2097.9	2324.3	966.2	466.6	1351.9	1460.6	1038.9	779.6	2124.3	697.5	2937	2346.7	2104.7	1656.3	2008.8	1452.5	546.6	546.6	775.6	2199.4	742	1339.7	671.7	1610.1	2315.2	1052.5	514.2	2584.5	1665.5	2335.9	1433.9	1563.9	1920.9	1833.5	976.3	787.8	1683.7	1033.1	1465.1	1468.1	2079.1	990.7	1526.2	929.6	1265.1	1497.3	757.5	1811	1613.1	1849.2	2534.4	1081	1913.1	1235.8	2721.8	2069.8	2432.9	1396.6	1244	1194.9	1220.2	1571.8	1470.3
"200792_at"	2643.1	2653.8	2996.9	2386.3	5476.9	1760.5	3970.2	4193	4083.4	3963.2	2385.7	4038.9	5937.1	3663.9	3960	1573.1	3484.3	3520.3	4250.7	4156.3	4332.5	7186.2	3888.5	7511.5	3487	3193.1	7925.9	5642.1	2577.6	3642.4	2591.8	3877	3481.3	2732.3	502.8	3291.8	3230.9	5850.4	3739.7	3877.6	3846.9	3271	4482.6	3669.5	4144.5	8156.8	4692	3547.4	3685.7	4284.7	4050.8	3209.5	1444.3	5142.7	2131.7	6883.3	3415.6	2776.2	2971.3	2383.4	3190.5	2894.1	3809.7	4426.1	2902.9	3498.6	2983.9	4565.5	3931.2	3813.6	2718.2	3238.9	3238.9	3422.7	4829.4	2992.2	3132	3839.8	2396	4531	4033.2	1830.7	3190.6	2783.5	2250	2962.1	2987.6	2906.5	2615.8	3033	3537.5	2950.2	3473.7	3554.9	2610.9	3096.8	3019.5	2247.9	6569.9	4035.3	3114.4	3156	2428	3343.4	2955.3	4666.6	3505.5	3505.5	3797.9	3127.6	3231.1	2338.4	3427.2	3541.7	4233.8	2164	3404.6	3562.5	3147.4	5000.9	1654.3	2474.7	3719.2	3771.7	2464.3	2296.9	3811.6	2893.6	2530.1	3390.1	2135.8	2293.7	3869.4	3351.8	2382.2	3155.1	4248.7	5201.6	2368.2	3872.1	4287.2	2306.9	2934.2	2446.3	3298.1	2060.3	4513	1842.8	2270.9	1619.1	4538.5	3946.9	2722.8
"200793_s_at"	711.9	1024.3	797.4	560.7	3680.5	249.4	980.1	982	2060.1	869.1	585.7	1079.6	805.9	1411.7	1054.8	30.5	2236.7	1006.1	928.9	902.5	1287.5	2360.4	1526.5	2320.2	1243	456.4	2129.6	3946.7	630.5	781.2	844.5	1054	693.7	319.4	42.2	1102.1	730.6	1414.5	1523.3	1341	1156.3	496.7	918.3	1487.5	2309.1	2183.9	1461.9	768.1	736.5	2208	1731.9	775.8	511.6	1216.3	611.1	1462.6	1082.6	799.3	1299.8	942.3	866.9	929.3	713.1	1067.3	766.4	2211.6	1020.6	789.7	2031	859	579.3	798.2	798.2	755	870.6	588.7	1191.6	706.7	868.7	1198.7	577.7	821.5	727.6	777	954.1	923	689	495.9	1110.8	898.2	1610.6	741.6	665.9	1872.2	454.1	718.1	767.1	420.5	2988.7	1211.9	1378.2	1064.4	480.6	942.3	644.7	901.2	1181	1181	1206.6	779.3	837.2	949.7	924.1	255.3	1384.9	855.4	1139	682.6	537.5	1606.3	316.3	512.5	1066.4	1167.6	884.6	1684.1	1652.4	731.8	1160	920.7	680.9	877.9	1070.5	1250.1	597.5	720.3	669.6	2500.2	1043	1356.8	1071.9	592.5	618.9	939	3698.2	1617.2	3007	919.2	709.4	976.2	1448.1	1005.1	1009.4
"200794_x_at"	3295.9	2959.3	5628	1840.5	3656.6	806.8	4764	3757.3	4594	3919.8	4560.3	3144.4	3693.7	5652.1	3859.1	2770.8	4005.7	5986.9	3675.3	3237	5049	3565	5715.5	2216.1	4229.5	5238	3210.3	3648.1	4056.7	2548.4	1906.1	2834.7	2923.3	2366.3	1004.8	3965.6	2247.8	2689.7	2209.5	4089.5	5620.9	3642.6	1768.6	6077.1	4754.6	3520.4	6002.5	1871.5	2581.1	5138.2	5041.1	3482.2	4192.6	4119.3	6474.8	2513.3	5806.4	2060	3437.3	4763.6	3245.7	6292.3	4855.4	4112.2	3424.1	3620.2	4446.4	3112.6	3131.6	3640.2	3533.9	2020.1	2020.1	4819.4	4209	4304.2	4272.7	3278.9	3737.8	2948.1	3920.3	4537.6	4765.9	3128.3	3974.6	4776.7	3505.4	3593.1	2658.8	5188.8	6957.9	4119.6	3911.8	4223.6	5068.9	3572.7	4083.2	2670.8	5843.9	2314	3884.9	4200.5	4580.3	3304.3	4904.8	4822.2	4047.1	4047.1	4010.8	3830.3	5377.6	2929.1	3040.6	4014.2	3618	4174.5	1470.3	3527.7	3735.6	4562.3	3920.7	4289.4	3716.6	4296.7	3161.7	3958.7	3187	3764.6	2633.7	3841.1	2514.8	2832.1	5592.9	4103.7	4215.5	2964.4	5239	4168.8	3247.1	4673.3	3623.1	3497.4	2713.6	4591	2813.1	4311.7	4031.4	4755.5	3221.7	4354.2	5265.7	3655.4	4027.5
"200795_at"	787.4	921.5	1590.2	559.1	1644.4	2434.9	1421	1276.3	2979.2	923.1	1031.2	3389.8	991.4	936.7	1488.9	1652.3	1691.6	736.5	2158.6	1202.1	769.3	1183.7	564.5	1052.5	1075.5	1573.5	502.2	1087.6	2207.8	3741.1	821.8	1390.6	920.1	1161.8	887.2	677	3321.9	2577.6	3645	1998.3	1659.6	5196.8	3207.6	1607	1402.3	1009.2	1167.9	1273.9	1021.3	1502.4	2105.2	1519.4	2148.8	1123.7	1089.9	1676.3	1076.5	2078.9	1964.4	2013.7	1021.7	1856.5	1618.3	1401	1122.4	2240.3	1534.1	2200.7	1720.3	2722.4	2386.1	3118.1	3118.1	1193.9	1127	6873.1	3732.8	5780.3	4206.3	1037.3	8959.1	4086.6	1659.8	2680.9	3776.9	1285.6	1100.6	6664.9	3333.1	5899.9	1210.4	1476.8	1041.3	1238.8	6434.9	6947.6	1896.2	2367.3	824.4	862.4	2422	1676.7	4883	1241.7	3542.2	932.1	1260.7	1260.7	2063.1	4304.7	3708.6	3229.1	5013.3	696.5	1231.6	1197.7	1623.8	1350	7327.6	4306	6852.5	2541.9	1956.3	1996.9	2238.1	1543.9	2602.7	1194.3	5288.1	1174.9	3088.4	1771.4	1245.1	1358.4	792.3	1943.5	966.4	1253.5	1701.1	1953.4	2551.6	3518.7	1276.8	2326.6	1394	2074.1	1443.3	1115.6	1274.9	1183.6	1325.2	5767.6	1463.6
"200796_s_at"	101.7	188.2	303	68.6	89.7	12	153.6	254.7	321.9	93.4	354.3	163.3	60.6	427.7	240.8	86.6	284.1	449.5	277.5	299.7	386.2	82.7	33.3	148.8	203.6	261.5	224.2	406.1	664.8	11.3	30.9	4.9	6.5	21.8	479.6	4.6	50.3	156.6	157.2	199.3	288.2	152.5	98.9	168.2	244.3	143.9	106	23.6	61.1	125.1	297.5	137.2	231.1	309.9	753.7	385.4	204.5	14.6	237	668.9	343.1	460.6	233.1	579.4	218.4	306.6	269.9	144.4	392.9	283.6	351	283.4	283.4	404.7	197.1	108.2	92.5	56.9	140.7	251.1	326.5	338.7	236.8	313.7	411.6	199.2	311.5	132.2	114	376.4	255.8	432.3	182.6	374.9	136.8	240	366.3	460.2	407	131.5	60.7	396.5	251.1	83.6	250.5	152.1	278.8	278.8	130.7	240.6	305	209.9	587.2	258.5	459.7	38.9	25.2	213.3	475.3	351.4	252.2	323.3	196	334.3	209.4	206	326.8	306.8	200.9	213.1	219.5	227.1	329.8	503.3	298.8	337.7	186.8	405.4	351.9	359.2	213.4	423.4	336.8	540.5	277.8	240.1	655.1	573.8	270.8	437.2	184.6	153.4	182.6
"200797_s_at"	7948.6	6749.1	6107.3	5090	2973.3	5518.4	4327.4	4084.6	5181.7	4177.2	26317.2	3720.9	6124.4	3381.6	4320.5	2775.4	3340.5	4623	4667.8	2320.9	5054.6	3517	2802.1	3119.9	4011.7	3842	4533.3	5444.6	10757.3	4508.7	9768	4677.9	3173.2	3043.1	51.2	3641.4	3539.9	3626.9	7578.6	5668.1	4050.8	4642.5	5665.6	3523.2	4477.3	3959.6	3385.2	6649.5	3229.8	3063.6	4019.4	6844	3066.1	6722.7	6439.3	5507.6	3030.4	4416.8	5380.3	2945.6	4509.9	5208.9	4619.6	6351	3463.5	5414.5	4174.7	9480.6	8639.9	2961.5	4650.2	5103.7	5103.7	6105.2	4653.9	6583.9	4032.1	4234.3	5354.3	6439.4	6578.4	3455.9	4837.8	4940.8	4816.3	6312.3	5841.5	6512.4	4121.6	9394.5	3220	4600.9	2438.3	4976.4	8182.5	10254	3984.6	5802.1	4634.6	2385	6944.5	5375.1	6833.4	5509.3	4399.4	5248.9	1942.3	1942.3	5577.1	3521.2	11509.3	4533.2	6984.7	4179.9	5614.9	4280.1	2706.3	6798.6	5087.4	7544.8	6679.2	4063.3	5647.9	6040	3914.1	2736.4	6187.7	2915.5	2782.4	3838.3	3725.5	2595.4	3726.1	10579.6	5335	4668.7	4106.5	3850.3	3306	5208.7	4695.3	3429.4	3559.7	3752.5	4678.5	3825	7116	5167.4	3479.9	2534.6	2567.7	3482.8	3956.7
[truncated: 19,085,625 more chars]
