# Supplementary material for: Comprehensive genomic analysis of microenvironment phenotypes in ovarian cancer
Source: PeerJ. 2020 Nov 23;8:e10255. doi: 10.7717/peerj.10255 (PMC7690309; doi:10.7717/peerj.10255)
Supplement: Supplemental Information 3 [file peerj-08-10255-s003.csv]

	id	age_at_initial_pathologic_diagnosis	batch_number	bcr	bcr_followup_barcode	bcr_followup_uuid	submitter_id	clinical_stage	day_of_dcc_upload	day_of_form_completion	days_to_initial_pathologic_diagnosis	eastern_cancer_oncology_group	file_uuid	followup_case_report_form_submission_reason	followup_treatment_success	history_of_neoadjuvant_treatment	informed_consent_verified	init_pathology_dx_method_other	initial_pathologic_diagnosis_method	jewish_origin	karnofsky_performance_score	lost_follow_up	lymphatic_invasion	month_of_dcc_upload	month_of_form_completion	neoplasm_histologic_grade	other_dx	patient_id	performance_status_scale_timing	person_neoplasm_cancer_status	postoperative_rx_tx	primary_therapy_outcome_success	radiation_therapy	tissue_prospective_collection_indicator	tissue_retrospective_collection_indicator	tissue_source_site	tumor_residual_disease	venous_invasion	withdrawn	year_of_dcc_upload	year_of_form_completion	year_of_initial_pathologic_diagnosis	days_to_index	dbgap_registration_code	disease_code	pathology_report_file_name	program	project_code	vial_number
1	TCGA.23.1120.01A	60	12.85.0	Nationwide Children's Hospital	TCGA-23-1120-F25715	1f657a1b-69cb-4138-929b-aecb50c96b69	TCGA-23-1120	Stage IIIC	22	24	0	NA	8B4FB1C8-A87E-4E9C-8F75-F623DB41D890			No	YES		Tumor resection		NA		NO	12	2	G3		1120			YES	Complete Remission/Response	NO			23	1-10 mm	NO	FALSE	2016	2009	2008	0	NA	OV	TCGA-23-1120.e12ef7d5-6fa8-46fa-bedc-da6ddbbecc37.pdf		TCGA	A
2	TCGA.29.1695.01A	62	18.84.0	Nationwide Children's Hospital	TCGA-29-1695-F27204	1a796fc4-467e-422f-b7bf-d9857180bafa	TCGA-29-1695	Stage IIIC	22	2	0	NA	02CB1A58-79F9-4B10-BF7F-92D82E11D277			No	YES		Tumor resection		NA			12	6	G2		1695					NO			29	>20 mm		FALSE	2016	2009	2003	0	178	OV	TCGA-29-1695.136a4380-2a2a-489f-8675-886e876f17f7.pdf	TCGA	TCGA	A
3	TCGA.61.2003.01A	53	22.78.0	Nationwide Children's Hospital	TCGA-61-2003-F28327	b31360a4-1e89-4989-a36b-11f5e8817b5d	TCGA-61-2003	Stage IIIC	22	8	0	NA	61EB85BB-2F84-43AF-9822-46605542AC50			No	YES		Cytology (e.g. Peritoneal or pleural fluid)		NA		YES	12	12	G2		2003		WITH TUMOR	YES	Progressive Disease	NO			61	1-10 mm	YES	FALSE	2016	2009	2008	0	NA	OV	TCGA-61-2003.79c66510-6e38-470f-9e91-d774665d39a6.pdf		TCGA	A
4	TCGA.13.1404.01A	48	13.84.0	Nationwide Children's Hospital	TCGA-13-1404-F24798	b605a929-f33e-4bfa-98c1-3bd3d2ce980a	TCGA-13-1404	Stage IIIC	22	20	0	NA	3CF86845-B0CC-48E1-9C8E-C1AEC60DB067			No	YES		Cytology (e.g. Peritoneal or pleural fluid)		60			12	3	G3		1404	Pre-Adjuvant Therapy	TUMOR FREE	YES	Complete Remission/Response	NO			13	1-10 mm		FALSE	2016	2009	2008	0	NA	OV	TCGA-13-1404.39B73962-A374-4521-BFBB-F10D117979F9.pdf		TCGA	A
5	TCGA.23.1027.01A	48	12.85.0	Nationwide Children's Hospital	TCGA-23-1027-F25616	517a109a-a6a8-4855-837c-b8d6a48412d3	TCGA-23-1027	Stage IIIC	22	24	0	NA	F40270CF-C86E-4AE0-9B20-2D73073BF064			No	YES		Tumor resection		NA		YES	12	2	G3		1027			YES	Progressive Disease	NO			23	1-10 mm	YES	FALSE	2016	2009	2005	0	178	OV	TCGA-23-1027.568C3873-A64C-4D46-8001-EF3EC63750ED.pdf	TCGA	TCGA	A
6	TCGA.23.1022.01A	67	12.85.0	Nationwide Children's Hospital	TCGA-23-1022-F25576	b55a527b-1275-4988-9dd9-7451a0b6a70c	TCGA-23-1022	Stage IIIC	22	20	0	NA	BC21F6C2-5D93-414E-B8FF-305D9536407E			No	YES		Tumor resection		NA		YES	12	2	G3		1022		WITH TUMOR	YES	Complete Remission/Response	NO			23	1-10 mm	YES	FALSE	2016	2009	2003	0	NA	OV	TCGA-23-1022.1A674838-E992-4E9B-82AE-FAFA0AD3BF56.pdf		TCGA	A
7	TCGA.61.2088.01A	51	22.78.0	Nationwide Children's Hospital	TCGA-61-2088-F28377	90f9f7a2-99d8-496e-9276-a94390ef4587	TCGA-61-2088	Stage IIIC	22	7	0	NA	88E8D206-AEF1-4EEC-95C8-BC844B7FE37A			No	YES		Tumor resection		NA		NO	12	12	G3		2088		TUMOR FREE	YES		NO			61	No Macroscopic disease	NO	FALSE	2016	2009	2009	0	NA	OV	TCGA-61-2088.62624308-45b6-46f3-85a0-5a4639b44bf3.pdf		TCGA	A
8	TCGA.13.1507.01A	77	14.86.0	Nationwide Children's Hospital	TCGA-13-1507-F24952	211ff326-c0af-4317-8b10-c19cc527b139	TCGA-13-1507	Stage IIIC	22	31	0	1	347A1974-670F-4FD2-BA54-D36378308CF9			No	YES		Cytology (e.g. Peritoneal or pleural fluid)		60			12	3	G3		1507	Pre-Adjuvant Therapy	TUMOR FREE	YES	Complete Remission/Response	NO			13	1-10 mm		FALSE	2016	2009	2008	0	178	OV	TCGA-13-1507.0B6D1513-8119-459C-8D5A-8942B8C31179.pdf	TCGA	TCGA	A
9	TCGA.61.1725.01A	40	19.79.0	Nationwide Children's Hospital	TCGA-61-1725-F28143	4795b469-2ea1-4e65-bb8f-5b401b6632d5	TCGA-61-1725	Stage IIIC	22	2	0	NA	6B39FFB5-1E2E-4B4B-A4BD-BF2AAD8C7BAA			No	YES		Tumor resection		NA		YES	12	6	G3		1725		WITH TUMOR	YES	Stable Disease	NO			61	11-20 mm	YES	FALSE	2016	2009	2007	0	NA	OV	TCGA-61-1725.8bcf7f73-abe7-43d0-a7da-ede3f5c2bb04.pdf		TCGA	A
10	TCGA.31.1944.01A	47	21.74.0	Nationwide Children's Hospital	TCGA-31-1944-F27668	d1397f20-f35b-48a1-8d55-fdf484d16766	TCGA-31-1944	Stage IIIC	22	19	0	NA	F80972F3-1236-4E94-BF60-C976DEFA33AE			No	YES		Tumor resection		NA		YES	12	10	G3		1944		WITH TUMOR	YES	Complete Remission/Response	NO			31	No Macroscopic disease	YES	FALSE	2016	2009	2005	0	178	OV	TCGA-31-1944.bd7361f7-07c1-4be8-92c6-4f0a3dea99b2.pdf	TCGA	TCGA	A
11	TCGA.61.2092.01A	57	22.78.0	Nationwide Children's Hospital	TCGA-61-2092-F28381	fbfa4e68-8edf-44d8-84cb-ced0ddad76bd	TCGA-61-2092	Stage IIIC	22	8	0	NA	DD0EBD11-BC43-4AEA-836B-4B03910E3C81			No	YES		Tumor resection		NA		NO	12	12	G3		2092		TUMOR FREE	YES	Complete Remission/Response	NO			61	No Macroscopic disease	NO	FALSE	2016	2009	2004	0	NA	OV	TCGA-61-2092.35b4bfa3-e6a5-4b55-a7f1-bc39953422c0.pdf		TCGA	A
12	TCGA.29.1710.01A	54	18.84.0	Nationwide Children's Hospital	TCGA-29-1710-F27294	6a1d6bdf-cecf-4c60-a745-f3cf0ebcb1bb	TCGA-29-1710	Stage IIIC	22	2	0	0	C176377F-1CA5-4D8C-9CDB-FD2F11C0E5DA			No	YES		Tumor resection		NA			12	6	G2		1710	Post-Adjuvant Therapy	WITH TUMOR	YES	Partial Remission/Response	NO			29	1-10 mm		FALSE	2016	2009	2006	0	NA	OV	TCGA-29-1710.52a0d2ae-7467-40f0-b8f3-59812cfac52a.pdf		TCGA	A
13	TCGA.36.1571.01A	53	17.81.0	Nationwide Children's Hospital	TCGA-36-1571-F27862	00574d51-b04f-42c8-ba1a-f4d8af2e4ebd	TCGA-36-1571	Stage IIIB	22	2	0	NA	F61D4B60-7A5D-4F03-9485-3C9A965F0BA0			No	YES		Tumor resection		NA		NO	12	6	G3		1571		WITH TUMOR	YES	Complete Remission/Response	NO			36	No Macroscopic disease	NO	FALSE	2016	2009	2007	0	178	OV	TCGA-36-1571.cee6fb75-8fcc-4347-824e-b00b96e6e481.pdf	TCGA	TCGA	A
14	TCGA.23.1118.01A	45	12.85.0	Nationwide Children's Hospital	TCGA-23-1118-F25708	2c2e8996-31a2-4d40-ae52-a14131eb9684	TCGA-23-1118	Stage IIIC	22	20	0	NA	11B229BD-7DFE-4252-A7E9-E4DA7CEA8089			No	YES		Tumor resection		NA		YES	12	2	G3		1118		TUMOR FREE	YES	Complete Remission/Response	NO			23	>20 mm	YES	FALSE	2016	2009	2001	0	178	OV	TCGA-23-1118.2f53a2c6-b67a-4966-b300-5e00968b15f3.pdf	TCGA	TCGA	A
15	TCGA.29.1694.01A	45	18.84.0	Nationwide Children's Hospital	TCGA-29-1694-F27192	a17e36f4-a75c-4d56-a8a4-f79d48e9513b	TCGA-29-1694	Stage IIIC	22	2	0	1	68E3A689-E583-4ADB-B7F0-FB6F414BA936			No	YES		Tumor resection		NA			12	6	GX		1694	Other	WITH TUMOR	YES	Stable Disease	NO			29	11-20 mm		FALSE	2016	2009	2002	0	178	OV	TCGA-29-1694.ccfb9f1d-1779-4fae-a34f-c46a19d4b095.pdf	TCGA	TCGA	A
16	TCGA.25.1318.01A	54	13.84.0	Nationwide Children's Hospital	TCGA-25-1318-F26655	f632b553-5ecb-48ef-84bc-d5372657f82a	TCGA-25-1318	Stage IIIC	22	27	0	NA	A528D59E-F26A-498A-890F-24984FAF6908			No	YES		Tumor resection		NA			12	3	G3		1318		WITH TUMOR	YES	Partial Remission/Response	NO			25	1-10 mm		FALSE	2016	2009	2000	0	178	OV	TCGA-25-1318.D9B9F69A-265C-42F4-BCD2-4B136A7FE935.pdf	TCGA	TCGA	A
17	TCGA.25.1870.01A	59	21.74.0	Nationwide Children's Hospital	TCGA-25-1870-F26763	d8dd85e5-4709-40cf-8e60-34f345303195	TCGA-25-1870	Stage IIIC	22	2	0	NA	614A4709-5ED7-4E24-A012-348249F4EA4F			No	YES		Tumor resection		NA			12	6	G3		1870		WITH TUMOR	YES	Partial Remission/Response	NO			25	11-20 mm		FALSE	2016	2009	1994	0	178	OV	TCGA-25-1870.5F2EF344-7BE6-4D1A-90F8-8CA796C232B3.pdf	TCGA	TCGA	A
18	TCGA.23.1028.01A	43	12.85.0	Nationwide Children's Hospital	TCGA-23-1028-F25624	775ea41c-8d7e-4dd1-af91-41ee25e480d1	TCGA-23-1028	Stage IIIC	22	23	0	NA	6D6381AC-19DE-411C-8366-11CE88EAE2DD			No	YES		Tumor resection		NA		YES	12	2	G3		1028		WITH TUMOR	YES	Complete Remission/Response	NO			23	1-10 mm	YES	FALSE	2016	2009	2004	0	NA	OV	TCGA-23-1028.CCD0A1B3-DE92-473C-AA1B-8EE25DE408A2.pdf		TCGA	A
19	TCGA.24.1469.01A	71	15.83.0	Nationwide Children's Hospital	TCGA-24-1469-F26060	a5d9372b-c1cc-4361-84ee-e8d6dd21dcfb	TCGA-24-1469	Stage IIIC	22	13	0	NA	2CB7C9AD-9CAC-4FFB-89AE-82E6CC31EB72			No	YES		Tumor resection		NA			12	5	G3		1469		TUMOR FREE	YES	Complete Remission/Response	NO			24	1-10 mm		FALSE	2016	2009	2008	0	178	OV	TCGA-24-1469.8f0b80d0-cf56-477c-898b-bb92934f64d4.pdf	TCGA	TCGA	A
20	TCGA.29.1705.01A	47	18.84.0	Nationwide Children's Hospital	TCGA-29-1705-F27279	1fe3bcd4-e15d-4d28-a88d-81ce50f34996	TCGA-29-1705	Stage IIIC	22	2	0	0	2F09D343-4322-46F0-8C59-4E62F11E1429			No	YES		Tumor resection		NA			12	6	G2		1705	Post-Adjuvant Therapy	WITH TUMOR	YES	Complete Remission/Response	NO			29	>20 mm		FALSE	2016	2009	2005	0	NA	OV	TCGA-29-1705.e7a899e9-2c61-4bda-874c-0f1b456e5dfc.pdf		TCGA	A
21	TCGA.13.1410.01A	57	13.84.0	Nationwide Children's Hospital	TCGA-13-1410-F24822	498f0f25-c651-48d1-a28a-371ba22a446d	TCGA-13-1410	Stage IV	22	20	0	NA	8B93B973-1E33-43B0-979D-24F2F4787174			No	YES		Tumor resection		60			12	3	GX		1410	Pre-Adjuvant Therapy	TUMOR FREE	YES	Complete Remission/Response	NO			13			FALSE	2016	2009	2008	0	178	OV	TCGA-13-1410.0F641D88-673B-48C4-97F5-730DA3FD343C.pdf	TCGA	TCGA	A
22	TCGA.24.1426.01A	43	14.86.0	Nationwide Children's Hospital	TCGA-24-1426-F25951	dcc9dd22-4227-46a6-b054-4b094b5f6718	TCGA-24-1426	Stage IIIC	22	16	0	NA	0DFFB3FA-5D04-4BC5-9BC2-487A3DF6AA52			No	YES		Tumor resection		NA		YES	12	4	G3		1426		TUMOR FREE	YES	Complete Remission/Response	NO			24	1-10 mm		FALSE	2016	2009	2008	0	178	OV	TCGA-24-1426.72914511-b2f7-484f-a7ab-3f4f1868f2cb.pdf	TCGA	TCGA	A
23	TCGA.20.1687.01A	46	18.84.0	Nationwide Children's Hospital	TCGA-20-1687-F25563	f16936bd-4107-4e50-bcd0-da8f76ba03eb	TCGA-20-1687	Stage IV	22	2	0	NA	EE4AC6D1-33D3-460B-A26E-CC63CD40AFEC			No	YES		Cytology (e.g. Peritoneal or pleural fluid)		NA		YES	12	6	G3		1687		TUMOR FREE	YES	Complete Remission/Response	NO			20	No Macroscopic disease		FALSE	2016	2009	2008	0	178	OV	TCGA-20-1687.e966d90f-0e5f-42e6-b487-1f10fbef204f.pdf	TCGA	TCGA	A
24	TCGA.13.1489.01A	70	14.86.0	Nationwide Children's Hospital	TCGA-13-1489-F24875	9b9579e6-5cd9-4f4f-b084-67d406cad426	TCGA-13-1489	Stage IIIC	22	31	0	NA	DF1011F0-179E-468A-AE37-9E7BEEC11B35			No	YES		Tumor resection		80			12	3	G2		1489	Pre-Adjuvant Therapy	WITH TUMOR	YES	Complete Remission/Response	NO			13			FALSE	2016	2009	2002	0	NA	OV	TCGA-13-1489.C65BE57D-0015-49BB-A4BE-81D7B302F464.pdf		TCGA	A
25	TCGA.29.1697.01A	62	18.84.0	Nationwide Children's Hospital	TCGA-29-1697-F27216	9c6b4033-ddba-482d-a15c-ea455d16687e	TCGA-29-1697	Stage IIIC	22	2	0	1	02E23839-97E4-41B1-8586-44FA9C7F0142			No	YES		Tumor resection		NA			12	6	G3		1697	Other	WITH TUMOR	YES	Complete Remission/Response	NO			29	>20 mm		FALSE	2016	2009	2003	0	178	OV	TCGA-29-1697.294ba09f-347a-4129-847d-211cdf73ca99.pdf	TCGA	TCGA	A
26	TCGA.04.1362.01A	59	13.84.0	Nationwide Children's Hospital	TCGA-04-1362-F24020	f6d3414e-afc6-44a6-a4e2-0e59c5b2a796	TCGA-04-1362	Stage IIC	22	26	0	1	99ED79AF-FA0D-4B81-9C71-0EEF1C2E59E1			No	YES		Tumor resection		NA			12	3	G3		1362	Pre-Adjuvant Therapy	WITH TUMOR	YES		NO			4	1-10 mm		FALSE	2016	2009	2002	0	NA	OV	TCGA-04-1362.D3757F96-E669-4D0E-BBCB-41696AB72004.pdf		TCGA	A
27	TCGA.29.1688.01A	39	18.84.0	Nationwide Children's Hospital	TCGA-29-1688-F27124	eb9c7a54-595c-42ce-bf50-83f92050181d	TCGA-29-1688	Stage IIIC	22	2	0	NA	19694A0C-C4AB-4CFF-A065-7D6057BE5BDA			No	YES		Tumor resection		NA			12	6	G2		1688		WITH TUMOR	YES	Stable Disease	NO			29		YES	FALSE	2016	2009	1992	0	NA	OV	TCGA-29-1688.cb2bd608-b9d4-497e-9058-2269dc86b5b3.pdf		TCGA	A
28	TCGA.25.1313.01A	62	13.84.0	Nationwide Children's Hospital	TCGA-25-1313-F26628	61ada3f9-4015-4673-ac92-e08e99fa05b8	TCGA-25-1313	Stage IV	22	27	0	NA	06520315-A929-4AB5-B6B5-1F0451504171			No	YES		Tumor resection		NA			12	3	G3		1313		WITH TUMOR	YES	Complete Remission/Response				25	1-10 mm		FALSE	2016	2009	2000	0	178	OV	TCGA-25-1313.3F5AAE21-3694-4AC2-8A18-4970090A08F4.pdf	TCGA	TCGA	A
29	TCGA.24.1616.01A	56	15.83.0	Nationwide Children's Hospital	TCGA-24-1616-F26315	127c2b96-0ba3-4db7-8de7-af44da6aa3df	TCGA-24-1616	Stage IIIC	22	13	0	NA	B910699A-B2D8-406D-8A33-241DF8E44711			No	YES		Tumor resection		NA			12	5	G3		1616		WITH TUMOR	YES	Complete Remission/Response	NO			24	1-10 mm		FALSE	2016	2009	2001	0	178	OV	TCGA-24-1616.d8c764d9-0fe8-488e-8aa1-da73a8c10b01.pdf	TCGA	TCGA	A
30	TCGA.24.2281.01A	68	24.76.0	Nationwide Children's Hospital	TCGA-24-2281-F26570	5af8f13c-15ce-4bde-be6f-7adc93a93883	TCGA-24-2281	Stage IIA	22	5	0	0	FCD6B492-05DB-416F-8031-CBB0FFB113A9			No	YES		Tumor resection		NA		YES	12	4	G3		2281	Post-Adjuvant Therapy	TUMOR FREE	YES	Complete Remission/Response	NO			24	1-10 mm		FALSE	2016	2010	2006	0	178	OV	TCGA-24-2281.363dc00f-480d-4a3f-8950-80a6bc0b7dd8.pdf	TCGA	TCGA	A
31	TCGA.29.1774.01A	82	19.79.0	Nationwide Children's Hospital	TCGA-29-1774-F27391	19fa8c30-7468-4755-a242-b26569e255da	TCGA-29-1774	Stage IIIC	22	2	0	2	EFEB8CC1-C4C3-4959-8B6A-D3E27CFB483A			No	YES		Tumor resection		NA			12	6	G3		1774		WITH TUMOR	YES	Progressive Disease	NO			29	>20 mm		FALSE	2016	2009	2008	0	178	OV	TCGA-29-1774.8d8dd2f0-09d8-42a2-84e0-4209e45e2330.pdf	TCGA	TCGA	A
32	TCGA.25.1326.01A	61	13.84.0	Nationwide Children's Hospital	TCGA-25-1326-F26691	7a9ac328-f776-41a3-9f99-0fa250c41f24	TCGA-25-1326	Stage IIIC	22	27	0	NA	073DCB79-B47E-40BE-9258-36A758DCA972			No	YES		Tumor resection		NA			12	3	G3		1326		WITH TUMOR	YES	Partial Remission/Response	NO			25	1-10 mm		FALSE	2016	2009	2002	0	NA	OV	TCGA-25-1326.B17E5B27-48DB-4E64-A1C3-CAE4921C14DF.pdf		TCGA	A
33	TCGA.13.0726.01A	55	9.82.0	Nationwide Children's Hospital	TCGA-13-0726-F24515	b95035b9-c865-4fe8-88c3-f5723ea3ad15	TCGA-13-0726	Stage IIIC	22	24	0	NA	CFA282E0-3E44-4AB4-8AED-5BFCA983F23E			No	YES		Tumor resection		NA			12	2	GX		726		WITH TUMOR	YES	Complete Remission/Response	NO			13	1-10 mm		FALSE	2016	2009	2002	0	NA	OV	TCGA-13-0726.7165A995-69AE-4D74-9437-02C4730701C1.pdf		TCGA	A
34	TCGA.10.0937.01A	44	11.84.0	Nationwide Children's Hospital	TCGA-10-0937-F24476	33721cd1-5029-49c4-bc36-64ee90e76df1	TCGA-10-0937	Stage IIIC	22	6	0	0	13E9D9B7-8566-4D15-834C-412DC44A6B1D			No	YES		Tumor resection		NA			12	3	G3		937	Preoperative	WITH TUMOR	YES	Complete Remission/Response	NO			10	1-10 mm		FALSE	2016	2009	2005	0	NA	OV	TCGA-10-0937.2a86dcb5-1af7-447d-b20f-eef4972048a0.pdf		TCGA	A
35	TCGA.24.2023.01A	54	21.74.0	Nationwide Children's Hospital	TCGA-24-2023-F26442	478e3654-2c9e-4ee7-b80d-d63e0a5c5ebe	TCGA-24-2023	Stage IIIA	22	16	0	NA	FBD5163D-59C5-4784-9059-CF12CA3E794E			No	YES		Tumor resection		NA			12	3	G3		2023		WITH TUMOR	YES	Complete Remission/Response	NO			24	1-10 mm		FALSE	2016	2010	1994	0	NA	OV	TCGA-24-2023.2a255fa6-65cd-4fb7-9d08-1b6aadd6682b.pdf		TCGA	A
36	TCGA.25.1320.01A	65	13.84.0	Nationwide Children's Hospital	TCGA-25-1320-F26664	96391cfa-b15a-41b8-9967-3af1db0693fc	TCGA-25-1320	Stage IIIC	22	27	0	NA	C59E1B1B-BF90-4CA9-9D62-4C7C824FE494			No	YES		Tumor resection		NA			12	3	G3		1320		WITH TUMOR	YES	Progressive Disease	NO			25	1-10 mm		FALSE	2016	2009	2001	0	NA	OV	TCGA-25-1320.AF68EF8D-A31D-453B-8083-CF6B9EE4E838.pdf		TCGA	A
37	TCGA.13.1498.01A	73	14.86.0	Nationwide Children's Hospital	TCGA-13-1498-F24914	9bef7216-b734-4d71-b19d-86c2b34ba46e	TCGA-13-1498	Stage IIIC	22	31	0	NA	FD7FE84C-FEA5-4E86-A0C0-4A6E1B4ED55B			No	YES		Tumor resection	ASHKENAZI	60			12	3	G3		1498	Pre-Adjuvant Therapy	WITH TUMOR	YES	Partial Remission/Response	NO			13	>20 mm		FALSE	2016	2009	2006	0	178	OV	TCGA-13-1498.0B03A4B9-61B9-43EA-9E7A-8EE1FF3B31F1.pdf	TCGA	TCGA	A
38	TCGA.13.0725.01A	44	9.82.0	Nationwide Children's Hospital	TCGA-13-0725-F24510	24a9120f-4794-4b42-8edf-6794e062f04d	TCGA-13-0725	Stage IIIC	22	24	0	NA	5F6CB7A7-5679-4155-98E0-00584B0DC9FD			No	YES		Cytology (e.g. Peritoneal or pleural fluid)		NA			12	2	G3		725		WITH TUMOR	YES	Complete Remission/Response	NO			13	1-10 mm		FALSE	2016	2009	2002	0	NA	OV	TCGA-13-0725.A6CD74F2-47A0-4790-BB81-6C636DA16ADC.pdf		TCGA	A
39	TCGA.23.1119.01A	64	12.85.0	Nationwide Children's Hospital	TCGA-23-1119-F25711	ad69caa2-16b6-43a8-aa18-1569f9bd7522	TCGA-23-1119	Stage IIIC	22	27	0	NA	68CEE2FD-A579-491C-8840-A8C94153DA1B			No	YES		Tumor resection		NA		YES	12	3	G3		1119		TUMOR FREE	YES	Complete Remission/Response	NO			23	1-10 mm	YES	FALSE	2016	2009	1997	0	178	OV	TCGA-23-1119.86389912-6945-49e6-9255-e7a41fde197a.pdf	TCGA	TCGA	A
40	TCGA.25.1315.01A	50	13.84.0	Nationwide Children's Hospital	TCGA-25-1315-F26639	5f76897a-afa8-4e00-a593-08ad2e7a93d7	TCGA-25-1315	Stage IIIC	22	27	0	NA	17C20316-639D-42F5-8CEE-719B7632C4DD			No	YES		Tumor resection		NA			12	3	G3		1315		WITH TUMOR	YES	Partial Remission/Response	NO			25	1-10 mm		FALSE	2016	2009	2000	0	178	OV	TCGA-25-1315.486E22A0-A224-4471-BA52-9F52E021B131.pdf	TCGA	TCGA	A
41	TCGA.23.1123.01A	59	12.85.0	Nationwide Children's Hospital	TCGA-23-1123-F25733	c472da3f-a91f-41a5-b7e9-345a90ed3ada	TCGA-23-1123	Stage IIIC	22	24	0	NA	67AA4708-9D61-4E21-A21A-E0958051D127			No	YES		Tumor resection		NA		YES	12	2	G3		1123		WITH TUMOR	YES	Progressive Disease	NO			23	11-20 mm		FALSE	2016	2009	1998	0	NA	OV	TCGA-23-1123.28f9189b-24eb-4540-8551-4eaacc296c20.pdf		TCGA	A
42	TCGA.24.1551.01A	53	15.83.0	Nationwide Children's Hospital	TCGA-24-1551-F26139	bbe90a89-5f83-4b5d-9ef9-9a9e8a5159fd	TCGA-24-1551	Stage IIIC	22	13	0	1	259FD233-4352-4D9A-AA5F-BB998721E7E4			No	YES		Tumor resection		NA			12	5	G3		1551	Other	WITH TUMOR	YES	Complete Remission/Response	NO			24	1-10 mm		FALSE	2016	2009	1997	0	178	OV	TCGA-24-1551.474ac527-45a2-4258-bec4-0a48a3b80742.pdf	TCGA	TCGA	A
43	TCGA.61.1737.01A	42	19.79.0	Nationwide Children's Hospital	TCGA-61-1737-F28182	36c9e79e-9559-4eb1-bc79-7274be460b42	TCGA-61-1737	Stage IV	22	2	0	NA	131F9A3B-5DD7-49FE-95CA-851064ADCAC4			No	YES		Cytology (e.g. Peritoneal or pleural fluid)		NA		YES	12	6	G3		1737		TUMOR FREE	YES	Complete Remission/Response	NO			61	1-10 mm	YES	FALSE	2016	2009	2005	0	178	OV	TCGA-61-1737.2fa09bf8-8be5-411c-a9cf-16c12ed1390f.pdf	TCGA	TCGA	A
44	TCGA.25.1317.01A	66	13.84.0	Nationwide Children's Hospital	TCGA-25-1317-F26651	72ae7e80-c25a-4051-86da-8d77657354e5	TCGA-25-1317	Stage IIIC	22	27	0	NA	5899A7F9-B674-429A-9316-C6B8E05D12BA			No	YES		Tumor resection		NA			12	3	G3		1317			YES		NO			25			FALSE	2016	2009	2000	0	178	OV	TCGA-25-1317.5DC53520-0991-42B6-B10D-0D62C3F92BAD.pdf	TCGA	TCGA	A
45	TCGA.30.1892.01A	52	21.74.0	Nationwide Children's Hospital	TCGA-30-1892-F27654	0aa2e64a-fe67-47a7-a99b-0bc5d07725b0	TCGA-30-1892	Stage IIIC	22	2	0	NA	9A91959F-66BD-4946-A271-DE87364C85A1			No	YES		Tumor resection		NA			12	6	G3		1892		WITH TUMOR	YES	Complete Remission/Response	NO			30	1-10 mm		FALSE	2016	2009	2004	0	178	OV	TCGA-30-1892.fb7c966c-9b16-4781-9c01-2db480c88d63.pdf	TCGA	TCGA	A
46	TCGA.25.1329.01A	76	13.84.0	Nationwide Children's Hospital	TCGA-25-1329-F26705	f1c2ba9f-692a-4e14-a1ff-b522f182598b	TCGA-25-1329	Stage IIIC	22	27	0	NA	239211DA-E344-4BE7-B603-40D0A54F41A3			No	YES		Tumor resection		NA			12	3	G3		1329			YES					25	11-20 mm		FALSE	2016	2009	2002	0	NA	OV	TCGA-25-1329.857409C6-75EC-4935-85BC-6D5F66AF4DB3.pdf		TCGA	A
47	TCGA.10.0928.01A	71	11.84.0	Nationwide Children's Hospital	TCGA-10-0928-F24430	c87807df-3345-4970-807a-a338040b2c38	TCGA-10-0928	Stage IIIC	22	6	0	0	76307783-00EB-448D-829C-DC5D25FD7BB0			No	YES		Tumor resection		NA		NO	12	3	G3		928		WITH TUMOR	YES		NO			10	1-10 mm	NO	FALSE	2016	2009	2000	0	NA	OV	TCGA-10-0928.859b2662-493a-4ead-9ac7-0aa8d0a7a3d8.pdf		TCGA	A
48	TCGA.61.2000.01A	67	22.78.0	Nationwide Children's Hospital	TCGA-61-2000-F28311	e1ec40cf-3f01-42e9-859f-d16e3aaff23e	TCGA-61-2000	Stage IIIC	22	8	0	NA	779EAEA0-7889-424F-95F7-A20D00577A67			No	YES		Tumor resection		NA		YES	12	12	G3		2000		WITH TUMOR	YES	Stable Disease	NO			61	No Macroscopic disease	YES	FALSE	2016	2009	2008	0	178	OV	TCGA-61-2000.4e13b897-c34a-4422-9c66-7ca8b2734ef2.pdf	TCGA	TCGA	A
49	TCGA.29.1781.01A	69	18.84.0	Nationwide Children's Hospital	TCGA-29-1781-F27427	1b223132-ee30-413c-b80b-15986f45f9a3	TCGA-29-1781	Stage IIIC	22	2	0	1	9951CC74-1C42-4AD3-90F5-1EAEF540D031			No	YES		Tumor resection		NA			12	6	G3		1781	Pre-Adjuvant Therapy	TUMOR FREE	NO	Complete Remission/Response	NO			29	No Macroscopic disease		FALSE	2016	2009	2009	0	178	OV	TCGA-29-1781.959c11fe-f170-49bc-a1fe-73b799741b93.pdf	TCGA	TCGA	A
50	TCGA.61.2002.01A	46	22.78.0	Nationwide Children's Hospital	TCGA-61-2002-F28321	7707c515-3224-4835-89c6-76f1f0d0e875	TCGA-61-2002	Stage IIIC	22	8	0	NA	3485635F-6052-4D79-A8DC-142550FA4E27			No	YES		Tumor resection		NA		YES	12	12	G3		2002		WITH TUMOR	YES	Progressive Disease	NO			61	11-20 mm	YES	FALSE	2016	2009	2008	0	NA	OV	TCGA-61-2002.8030b8aa-9686-45b3-bf39-1889a6b8b36f.pdf		TCGA	A
51	TCGA.61.2098.01A	62	22.78.0	Nationwide Children's Hospital	TCGA-61-2098-F28418	0ed0fcad-6f61-425a-9057-ea887d6128ce	TCGA-61-2098	Stage IIIC	22	8	0	NA	CC57EF2C-DDD4-43B3-8BF1-CBC4F17871B0			No	YES		Tumor resection		NA			12	12	G2		2098		TUMOR FREE	YES	Complete Remission/Response	NO			61	11-20 mm	NO	FALSE	2016	2009	2003	0	NA	OV	TCGA-61-2098.d1c8ab49-5ba0-46c3-8205-53b4e39808b3.pdf		TCGA	A
52	TCGA.31.1956.01A	60	21.74.0	Nationwide Children's Hospital	TCGA-31-1956-F27711	97da6eb3-ae55-4f66-af96-3a0332182595	TCGA-31-1956	Stage IIIB	22	19	0	NA	FEBE8319-A1F6-4FCB-9E1E-5BB86B5881A2			No	YES		Tumor resection		NA		YES	12	10	G3		1956		WITH TUMOR	YES		NO			31		NO	FALSE	2016	2009	2005	0	178	OV	TCGA-31-1956.3646c24b-c4b7-400b-bc93-7ef485c6892c.pdf	TCGA	TCGA	A
53	TCGA.24.1549.01A	58	15.83.0	Nationwide Children's Hospital	TCGA-24-1549-F26113	1c5bdf4e-cb21-4fd2-8079-c0390be43a7e	TCGA-24-1549	Stage IIIB	22	12	0	NA	C5B42321-C73B-4E31-AC13-3357BB891181			No	YES		Tumor resection		NA			12	5	G3		1549		WITH TUMOR	YES	Complete Remission/Response	NO			24			FALSE	2016	2009	1997	0	NA	OV	TCGA-24-1549.6431416b-d089-442d-9db8-32118eed41de.pdf		TCGA	A
54	TCGA.24.2038.01A	68	22.78.0	Nationwide Children's Hospital	TCGA-24-2038-F26518	8fc55409-dfdb-43de-bd4e-9d1f31594ccc	TCGA-24-2038	Stage IIIA	22	19	0	NA	1449289A-EAAB-4C42-AAF9-3CA72BCC7742			No	YES		Tumor resection		NA			12	2	GB		2038		WITH TUMOR	NO	Complete Remission/Response	NO			24	1-10 mm		FALSE	2016	2010	2000	0	178	OV	TCGA-24-2038.82958234-9de0-429f-8e63-3e8891f1df81.pdf	TCGA	TCGA	A
55	TCGA.24.1427.01A	58	14.86.0	Nationwide Children's Hospital	TCGA-24-1427-F25956	d5a10323-1f25-4c1f-9f25-44f6a2648a1d	TCGA-24-1427	Stage IIIC	22	15	0	NA	3D83110F-2209-44BC-8A4A-DC4B492F4FC1			No	YES		Tumor resection		NA		YES	12	4	G3		1427		WITH TUMOR	YES	Partial Remission/Response	NO			24	>20 mm		FALSE	2016	2009	2008	0	178	OV	TCGA-24-1427.af63c4e2-2f77-4311-bfe2-ee45cfd200bb.pdf	TCGA	TCGA	A
56	TCGA.25.1628.01A	67	17.81.0	Nationwide Children's Hospital	TCGA-25-1628-F26724	50828490-96eb-46a5-9103-3b979676fea8	TCGA-25-1628	Stage IIIC	22	2	0	NA	A050FD00-8502-4820-8E47-55D67010E6AC			No	YES		Tumor resection		NA			12	6	G3		1628		WITH TUMOR	YES	Stable Disease	NO			25	1-10 mm		FALSE	2016	2009	2002	0	178	OV	TCGA-25-1628.790D6E48-15D0-45F9-B6DD-182787298EBA.pdf	TCGA	TCGA	A
57	TCGA.29.1693.01A	72	18.84.0	Nationwide Children's Hospital	TCGA-29-1693-F27174	12658bed-f067-4263-b749-1e9839821a25	TCGA-29-1693	Stage IIIC	22	2	0	0	151F3EEE-39CB-46D7-8AE5-25860C4153B4			No	YES		Tumor resection		NA		YES	12	6	G3		1693	Other	WITH TUMOR	YES	Complete Remission/Response	NO			29	>20 mm	YES	FALSE	2016	2009	2001	0	178	OV	TCGA-29-1693.90087244-634d-45eb-a877-ff7cc6bd2282.pdf	TCGA	TCGA	A
58	TCGA.24.2035.01A	65	22.78.0	Nationwide Children's Hospital	TCGA-24-2035-F26496	629fe779-5b72-4d3e-92ff-c21f8cd387d0	TCGA-24-2035	Stage IIIC	22	29	0	0	D56AA9B4-A349-45ED-9514-FE8D12164C47			No	YES		Tumor resection		NA			12	3	G3		2035	Post-Adjuvant Therapy	WITH TUMOR	YES	Partial Remission/Response	NO			24	1-10 mm		FALSE	2016	2010	1996	0	178	OV	TCGA-24-2035.025d4b31-5832-451a-9f70-e0281f698aa6.pdf	TCGA	TCGA	A
59	TCGA.24.1845.01A	42	19.79.0	Nationwide Children's Hospital	TCGA-24-1845-F26340	589f82e0-f528-49ec-ab57-8efff59e192c	TCGA-24-1845	Stage IIIC	22	2	0	NA	85D7F7B8-A7EB-4B78-AD6B-BDE7848D9C76			No	YES		Tumor resection		NA			12	6	G3		1845			YES		NO			24	1-10 mm		FALSE	2016	2009	2009	0	NA	OV	TCGA-24-1845.1fda446a-e0d2-422a-a023-57ec5bfae62b.pdf		TCGA	A
60	TCGA.24.1842.01A	49	19.79.0	Nationwide Children's Hospital	TCGA-24-1842-F26325	ea813aa8-df86-407b-aea1-092fb2c8608e	TCGA-24-1842	Stage IIIC	22	2	0	0	7FA01A1A-9DB8-4FAA-A868-7AE0245DE625			No	YES		Tumor resection		NA		YES	12	6	G3		1842	Other	TUMOR FREE	YES	Complete Remission/Response	NO			24	1-10 mm		FALSE	2016	2009	2009	0	178	OV	TCGA-24-1842.3465aae7-0664-44e5-a27f-c02fd73526a1.pdf	TCGA	TCGA	A
61	TCGA.24.2288.01A	70	24.76.0	Nationwide Children's Hospital	TCGA-24-2288-F26574	b0b53cfc-c2f6-45cc-bd58-f3412c058ea3	TCGA-24-2288	Stage IIIC	22	19	0	NA	83849A0C-AA38-4CC3-81B4-725B6F429BF6			No	YES		Tumor resection		NA		YES	12	2	G3		2288		WITH TUMOR	YES		NO			24	>20 mm		FALSE	2016	2010	1999	0	178	OV	TCGA-24-2288.a8d48a3e-3f22-44ec-8cbd-2ad8bb43bb45.pdf	TCGA	TCGA	A
62	TCGA.13.1403.01A	48	13.84.0	Nationwide Children's Hospital	TCGA-13-1403-F24793	1b8ebf1f-79f6-4198-ad79-00cec38ef301	TCGA-13-1403	Stage IIIC	22	20	0	NA	824EB465-81A2-4081-8AEB-38424CAC2159			No	YES		Cytology (e.g. Peritoneal or pleural fluid)		NA			12	3	G3		1403		TUMOR FREE	YES	Complete Remission/Response	NO			13			FALSE	2016	2009	2008	0	NA	OV	TCGA-13-1403.435619AB-01F5-4AC3-8D28-A8CC0054699F.pdf		TCGA	A
63	TCGA.61.1914.01A	65	19.79.0	Nationwide Children's Hospital	TCGA-61-1914-F28273	bf92b598-521f-46b7-a2e9-92a747d5177f	TCGA-61-1914	Stage IIIC	22	1	0	NA	5E5A4A70-2EA3-41AB-A91E-4B8E1E775E2E			No	YES		Tumor resection		NA		YES	12	10	G3		1914		WITH TUMOR	YES	Complete Remission/Response	NO			61	>20 mm	YES	FALSE	2016	2009	2003	0	NA	OV	TCGA-61-1914.b634b2cf-9e8d-4dd4-8442-337c22522a43.pdf		TCGA	A
64	TCGA.23.1809.01A	63	18.84.0	Nationwide Children's Hospital	TCGA-23-1809-F25753	834f38af-e051-41c8-aae9-1f2ff067b02e	TCGA-23-1809	Stage IIC	22	2	0	NA	E733DA3D-E3F4-4CFF-92E7-88207AEF506C			No	YES		Tumor resection		NA		NO	12	6	G3		1809			YES		NO			23	1-10 mm	NO	FALSE	2016	2009	2009	0	178	OV	TCGA-23-1809.f69b3aba-61df-4fd8-94d7-9bb80692464c.pdf	TCGA	TCGA	A
65	TCGA.24.0966.01A	78	11.84.0	Nationwide Children's Hospital	TCGA-24-0966-F25875	23c1520b-680f-4177-ab0b-e2188bbe2e81	TCGA-24-0966	Stage IIIC	22	24	0	NA	6E84FAA4-A491-4AA5-88CB-94EBFA7736A2			No	YES		Tumor resection		NA		YES	12	2	G3		966		WITH TUMOR	YES	Stable Disease	NO			24	>20 mm		FALSE	2016	2009	2008	0	178	OV	TCGA-24-0966.99D5CA9E-3E3F-4037-96B9-9D4A34C614B3.pdf	TCGA	TCGA	A
66	TCGA.04.1365.01A	87	13.84.0	Nationwide Children's Hospital	TCGA-04-1365-F24044	5342e1bf-6201-45cf-8499-dc41206e4420	TCGA-04-1365	Stage IIIB	22	26	0	1	991D4049-5D6C-422E-BBE8-A2B4C1109095			No	YES		Tumor resection		NA		NO	12	3	G3		1365	Preoperative	WITH TUMOR	YES	Complete Remission/Response	NO			4			FALSE	2016	2009	2003	0	NA	OV	TCGA-04-1365.049FC54E-4D17-4B68-9E41-268529C9F18F.pdf		TCGA	A
67	TCGA.29.1690.01A	66	18.84.0	Nationwide Children's Hospital	TCGA-29-1690-F27142	6429b19f-5be1-4edf-9c06-a0a292dede40	TCGA-29-1690	Stage IIIC	22	2	0	NA	9372FDF6-273C-4644-9F8D-0DDE2841C5C7			No	YES		Tumor resection		NA			12	6	G2		1690		WITH TUMOR	YES		NO			29	11-20 mm		FALSE	2016	2009	1993	0	178	OV	TCGA-29-1690.a44f0507-fc95-410a-a6b2-b66caacee30e.pdf	TCGA	TCGA	A
68	TCGA.29.1711.01A	45	18.84.0	Nationwide Children's Hospital	TCGA-29-1711-F27307	764f8125-40f5-4183-8365-5d97c30cbdf0	TCGA-29-1711	Stage IIIC	22	2	0	0	68D61BD7-6166-4E08-A953-3121FE9FBF7E			No	YES		Tumor resection		NA			12	6	G2		1711	Post-Adjuvant Therapy	TUMOR FREE	YES	Complete Remission/Response	NO			29	No Macroscopic disease		FALSE	2016	2009	2006	0	178	OV	TCGA-29-1711.e0e207a0-c3c2-4bfc-9d7d-d00c5c953d3d.pdf	TCGA	TCGA	A
69	TCGA.25.1626.01A	65	17.81.0	Nationwide Children's Hospital	TCGA-25-1626-F26716	827174ff-d45f-4226-80a0-df0bcc8d9f66	TCGA-25-1626	Stage IIIC	22	2	0	NA	D72226A6-9A4F-4E84-8BD3-469664CFD1C1			No	YES		Tumor resection		NA			12	6	G3		1626		WITH TUMOR	YES	Partial Remission/Response	NO			25	>20 mm		FALSE	2016	2009	2006	0	178	OV	TCGA-25-1626.4B54A1C9-6F08-435B-B85F-736D4278EA82.pdf	TCGA	TCGA	A
70	TCGA.13.0800.01A	52	9.82.0	Nationwide Children's Hospital	TCGA-13-0800-F24615	217432e2-4489-425f-a6e6-79c90c55f1f9	TCGA-13-0800	Stage IIIC	22	25	0	NA	A0A517B5-1C19-404C-9192-D14757C39481			No	YES		Tumor resection		NA			12	2	G3		800		TUMOR FREE	YES	Complete Remission/Response	NO			13	No Macroscopic disease		FALSE	2016	2009	2008	0	NA	OV	TCGA-13-0800.E3206F00-3BC6-44B4-848E-F2ED70E094BD.pdf		TCGA	A
71	TCGA.04.1361.01A	57	13.84.0	Nationwide Children's Hospital	TCGA-04-1361-F24013	015f5756-302f-4344-b865-61515b2151b8	TCGA-04-1361	Stage IIIB	22	26	0	1	038F13A7-DB3F-4D4F-8EAD-6F7274D3CF52			No	YES		Tumor resection		NA			12	3	G3		1361			YES	Stable Disease	NO			4	No Macroscopic disease		FALSE	2016	2009	2005	0	NA	OV	TCGA-04-1361.5116FD62-7A2C-425A-A99E-D47C1B456961.pdf		TCGA	A
72	TCGA.13.1497.01A	47	14.86.0	Nationwide Children's Hospital	TCGA-13-1497-F24908	d8a1710d-bba3-4b22-9c76-124568b7b543	TCGA-13-1497	Stage IIIC	22	31	0	NA	E58EE467-8336-457B-9796-928118B8F594			No	YES		Cytology (e.g. Peritoneal or pleural fluid)		80			12	3	G3		1497	Pre-Adjuvant Therapy	WITH TUMOR	YES	Complete Remission/Response	NO			13			FALSE	2016	2009	2004	0	178	OV	TCGA-13-1497.108519AE-4684-4B6E-8A7D-225BFC5084F3.pdf	TCGA	TCGA	A
73	TCGA.24.1103.01A	50	12.85.0	Nationwide Children's Hospital	TCGA-24-1103-F25824	37eac75a-a99b-46ea-ab5f-172ea3b9cbb4	TCGA-24-1103	Stage IIIC	22	9	0	NA	70298052-D4BE-4D24-8E35-76C2D148335B			No	YES		Tumor resection		NA			12	3	G3		1103		WITH TUMOR	YES	Complete Remission/Response	NO			24	1-10 mm		FALSE	2016	2009	2001	0	178	OV	TCGA-24-1103.B9628222-5530-4A82-9F13-2773173A0C95.pdf	TCGA	TCGA	A
74	TCGA.24.1546.01A	46	17.81.0	Nationwide Children's Hospital	TCGA-24-1546-F26097	0b61178a-f8fb-4a88-8c08-54ae6e0ab3f0	TCGA-24-1546	Stage IIIC	22	2	0	NA	09D10E6B-F894-4ED2-9B1F-16CE84CFE289			No	YES		Tumor resection		NA			12	6	G3		1546			YES					24	1-10 mm		FALSE	2016	2009	1997	0	178	OV	TCGA-24-1546.d6eec9a6-7bfd-40e2-891e-0a3cd7759ace.pdf	TCGA	TCGA	A
75	TCGA.13.0891.01A	73	11.84.0	Nationwide Children's Hospital	TCGA-13-0891-F24686	86624f11-e43c-4e2a-8e31-1b53b70c599e	TCGA-13-0891	Stage IV	22	25	0	NA	DB088C59-56F2-4320-B319-F577346CFE47			No	YES		Fine needle aspiration biopsy	ASHKENAZI	80			12	2	G3		891	Pre-Adjuvant Therapy	WITH TUMOR	YES	Complete Remission/Response	NO			13	No Macroscopic disease		FALSE	2016	2009	2003	0	178	OV	TCGA-13-0891.7DF79B3C-8CD7-446D-A13A-BBB69DFE2394.pdf	TCGA	TCGA	A
76	TCGA.24.2261.01A	76	22.78.0	Nationwide Children's Hospital	TCGA-24-2261-F26540	d38e75d8-914a-44fe-8f84-904c95b9a680	TCGA-24-2261	Stage IIIC	22	15	0	NA	AC27FF5A-46DA-4ECE-8D7B-D487801CC98C			No	YES		Tumor resection		NA		YES	12	3	G3		2261		WITH TUMOR	NO		NO			24	11-20 mm		FALSE	2016	2010	1992	0	NA	OV	TCGA-24-2261.6145afd6-e7d7-47bc-a659-ac84c3434e86.pdf		TCGA	A
77	TCGA.61.1900.01A	51	19.79.0	Nationwide Children's Hospital	TCGA-61-1900-F28221	8b7bebba-673b-4d44-b33d-6a5d7409982f	TCGA-61-1900	Stage IIIB	22	1	0	NA	CDD0F345-21A5-4882-9358-D6905211032C			No	YES		Cytology (e.g. Peritoneal or pleural fluid)		NA		NO	12	10	G3		1900		TUMOR FREE	YES	Stable Disease	NO			61	No Macroscopic disease	NO	FALSE	2016	2009	2008	0	178	OV	TCGA-61-1900.b0dd202d-16dc-42ec-ad83-6f02b37b919f.pdf	TCGA	TCGA	A
78	TCGA.29.1783.01A	58	18.84.0	Nationwide Children's Hospital	TCGA-29-1783-F27431	86e62f5a-909d-4d9b-971e-eccc8073dad3	TCGA-29-1783	Stage IIIC	22	2	0	1	BB6CDE26-6C79-40C4-A23D-2D9A62807E8A			No	YES		Tumor resection		NA			12	6	G3		1783	Post-Adjuvant Therapy	TUMOR FREE	YES		NO			29	1-10 mm		FALSE	2016	2009	2009	0	178	OV	TCGA-29-1783.6ebf4763-bb2a-4ef5-ab22-23460980df1c.pdf	TCGA	TCGA	A
79	TCGA.23.1122.01A	53	12.85.0	Nationwide Children's Hospital	TCGA-23-1122-F25724	835873b9-9590-4af3-b5ac-33688f902940	TCGA-23-1122	Stage IIIC	22	19	0	NA	7B65844F-7A28-49A5-8F97-081281F676F8			No	YES		Tumor resection		NA		NO	12	2	G3		1122		WITH TUMOR	YES	Complete Remission/Response	NO			23	1-10 mm		FALSE	2016	2009	1998	0	178	OV	TCGA-23-1122.9507d553-b1c7-4b71-90c1-064fd8ef15ba.pdf	TCGA	TCGA	A
80	TCGA.30.1866.01A	61	21.74.0	Nationwide Children's Hospital	TCGA-30-1866-F27595	105fdc97-99c0-4fb1-ae9d-4361199bbfc9	TCGA-30-1866	Stage IV	22	2	0	NA	ED13CD99-DC66-48AB-9BE6-3D522ACDF056			No	YES		Tumor resection		NA			12	6	G2		1866		WITH TUMOR	YES	Complete Remission/Response	NO			30	1-10 mm		FALSE	2016	2009	2003	0	178	OV	TCGA-30-1866.bda3960c-1610-4bff-b60e-b9c8f3a4454a.pdf	TCGA	TCGA	A
81	TCGA.13.0883.01A	61	11.84.0	Nationwide Children's Hospital	TCGA-13-0883-F24646	0ad0a258-a395-4214-915d-499fb9671a1e	TCGA-13-0883	Stage IIIC	22	25	0	NA	EC77A9FD-E347-49DF-A937-9A6A49734672			No	YES		Cytology (e.g. Peritoneal or pleural fluid)	ASHKENAZI	NA			12	2	G3		883		WITH TUMOR	YES	Complete Remission/Response	NO			13	1-10 mm		FALSE	2016	2009	2002	0	178	OV	TCGA-13-0883.7AC6471C-1BA0-4AA5-9A2E-70413C9768F8.pdf	TCGA	TCGA	A
82	TCGA.13.1487.01A	74	14.86.0	Nationwide Children's Hospital	TCGA-13-1487-F24865	07b2d67b-3f42-45db-8fc3-334fad4ceaee	TCGA-13-1487	Stage IV	22	31	0	NA	6788D936-BE1B-4CB7-9F34-D424277E9B27			No	YES		Tumor resection		NA			12	3	GX		1487		WITH TUMOR	YES	Complete Remission/Response	NO			13			FALSE	2016	2009	2002	0	178	OV	TCGA-13-1487.30C193A0-7AB5-445D-AD37-3661A89DC06A.pdf	TCGA	TCGA	A
83	TCGA.24.1604.01A	66	15.83.0	Nationwide Children's Hospital	TCGA-24-1604-F26299	36c37a67-9b4f-42cc-93e8-4aea5cb551a4	TCGA-24-1604	Stage IIIC	22	13	0	NA	53F3F253-FA09-4F95-BBE1-172414290128			No	YES		Tumor resection		NA			12	5	G3		1604		WITH TUMOR	YES	Complete Remission/Response	NO			24			FALSE	2016	2009	1996	0	178	OV	TCGA-24-1604.de978a3d-92f9-4bd8-98f4-f8a3ec09b362.pdf	TCGA	TCGA	A
84	TCGA.13.1501.01A	50	14.86.0	Nationwide Children's Hospital	TCGA-13-1501-F24931	567ddcdb-f843-4f51-81bc-9074b6b2c0a8	TCGA-13-1501	Stage IV	22	31	0	NA	49504347-1F6D-4F1D-A0AE-382DFF187FDE			No	YES		Cytology (e.g. Peritoneal or pleural fluid)		80			12	3	G3		1501	Pre-Adjuvant Therapy	WITH TUMOR	YES	Partial Remission/Response	NO			13	>20 mm		FALSE	2016	2009	2006	0	178	OV	TCGA-13-1501.7D27D441-D069-4674-A761-299E315D67C1.pdf	TCGA	TCGA	A
85	TCGA.29.1770.01A	54	18.84.0	Nationwide Children's Hospital	TCGA-29-1770-F27373	d7a26e91-ab1f-4ada-b736-84f1de3922b1	TCGA-29-1770	Stage IIIC	22	2	0	0	3E9F4039-6B40-49FE-881E-887466391B1D			No	YES		Tumor resection		NA			12	6	G2		1770	Post-Adjuvant Therapy	WITH TUMOR	YES	Complete Remission/Response	NO			29	1-10 mm		FALSE	2016	2009	2007	0	NA	OV	TCGA-29-1770.05816aac-55d2-4604-9300-e268f73338fe.pdf		TCGA	A
86	TCGA.24.1418.01A	68	14.86.0	Nationwide Children's Hospital	TCGA-24-1418-F25924	f9fbcec6-98e7-4e71-8bbd-99bbec66ca0f	TCGA-24-1418	Stage IIIC	22	16	0	0	5F8412AA-3970-4D46-BE4F-DEB9DC4178C3			No	YES		Fine needle aspiration biopsy		NA			12	4	G3		1418	Other	TUMOR FREE	YES	Complete Remission/Response	NO			24	>20 mm		FALSE	2016	2009	2008	0	178	OV	TCGA-24-1418.14fdb291-ba79-4852-9242-02dc191ca8c5.pdf	TCGA	TCGA	A
87	TCGA.61.2109.01A	40	22.78.0	Nationwide Children's Hospital	TCGA-61-2109-F28450	716014bf-2f9f-4dc8-81fe-c2baa9c4303c	TCGA-61-2109	Stage IIIC	22	7	0	NA	6036E8F8-5513-4883-977D-F1D574E0AFE1			No	YES		Cytology (e.g. Peritoneal or pleural fluid)		NA		NO	12	12	G3		2109		WITH TUMOR	YES		NO			61	>20 mm	NO	FALSE	2016	2009	1999	0	NA	OV	TCGA-61-2109.c16bfe93-016f-49d4-8895-05b9055344c9.pdf		TCGA	A
88	TCGA.29.1696.01A	43	18.84.0	Nationwide Children's Hospital	TCGA-29-1696-F27206	82bd749e-d9aa-4da7-bd7d-57255e9c7e2e	TCGA-29-1696	Stage IIIC	22	2	0	NA	70DBBF9F-493F-45EB-BF99-27DCE803DFB6			No	YES		Tumor resection		NA		NO	12	6	G2		1696		WITH TUMOR	YES	Partial Remission/Response	NO			29	1-10 mm		FALSE	2016	2009	2003	0	178	OV	TCGA-29-1696.5e817943-3108-4838-bf8c-85c4507eb873.pdf	TCGA	TCGA	A
89	TCGA.5X.AA5U.01A	61	409.36.0	Nationwide Children's Hospital	TCGA-5X-AA5U-F69358	9DD9459C-FB46-4499-8C14-14E222B1DDFD	TCGA-5X-AA5U	Stage IIC	22	7	0	NA	B9909E72-0215-4AE4-8B34-A5651F8D4601	Scheduled Follow-up Submission	Complete Remission/Response	No	YES		Tumor resection		NA	NO	NO	12	1	GX	Yes, History of Synchronous/Bilateral Malignancy	AA5U			YES	Complete Remission/Response	NO	YES	NO	5X		NO	FALSE	2016	2015	2013	0	178	OV	TCGA-5X-AA5U.28F20F49-20C6-4B93-957D-8DAEF04657AE.pdf	TCGA	TCGA	A
90	TCGA.29.1703.01A	56	18.84.0	Nationwide Children's Hospital	TCGA-29-1703-F27255	aef081e4-4629-4f49-a25f-0787fe8e2ce5	TCGA-29-1703	Stage IIIC	22	2	0	0	C1CDC5D9-7E24-4422-9174-582B6ECCEF00			No	YES		Tumor resection		NA			12	6	G2		1703	Post-Adjuvant Therapy	WITH TUMOR	YES	Complete Remission/Response	NO			29	1-10 mm		FALSE	2016	2009	2005	0	178	OV	TCGA-29-1703.c8397af0-67d2-4e69-993b-7349657e9953.pdf	TCGA	TCGA	A
91	TCGA.29.1762.01A	59	18.84.0	Nationwide Children's Hospital	TCGA-29-1762-F27316	9362c381-3391-410c-8898-c0797a7bdab2	TCGA-29-1762	Stage IV	22	2	0	2	E46DEFBB-3EE7-4FC2-B937-E9E102373437			No	YES		Tumor resection		NA			12	6	G2		1762	Post-Adjuvant Therapy	WITH TUMOR	YES	Complete Remission/Response	NO			29	>20 mm		FALSE	2016	2009	1998	0	178	OV	TCGA-29-1762.f94712a1-78da-4341-9ac9-6ea41c11610e.pdf	TCGA	TCGA	A
92	TCGA.13.0730.01A	71	9.82.0	Nationwide Children's Hospital	TCGA-13-0730-F60695	CD6AEFB1-0800-4A90-9E3B-4248FD561A3B	TCGA-13-0730	Stage IIIC	22	17	0	NA	8A0324BA-F9B6-4DCC-BBB2-D4482C2C14F7	Scheduled Follow-up Submission		No	YES		Fine needle aspiration biopsy		NA	NO		12	6	G3		730								13	>20 mm		FALSE	2016	2014	2003	0	NA	OV	TCGA-13-0730.2AF2844E-F1DC-4938-85D3-08B07BB9DCFF.pdf		TCGA	A
93	TCGA.61.2008.01A	40	22.78.0	Nationwide Children's Hospital	TCGA-61-2008-F28334	f45f3fe2-1f97-4e6f-afc7-d3abf0f3311a	TCGA-61-2008	Stage IIC	22	8	0	NA	8BB07051-693F-42AC-9FE8-D7576820DBEF			No	YES		Tumor resection		NA		YES	12	12	G2		2008		WITH TUMOR	YES	Complete Remission/Response	NO			61	No Macroscopic disease	YES	FALSE	2016	2009	2007	0	NA	OV	TCGA-61-2008.25448427-9a2c-4c36-bc9d-40a82d6e3710.pdf		TCGA	A
94	TCGA.20.1686.01A	75	18.84.0	Nationwide Children's Hospital	TCGA-20-1686-F25559	e8bfa672-1402-4260-a0e1-041491db061c	TCGA-20-1686	Stage IIIC	22	2	0	0	C6BAD857-3E77-488B-AAF7-A7939F35143C			No	YES		Tumor resection		NA		NO	12	6	G3		1686	Post-Adjuvant Therapy	TUMOR FREE	YES	Complete Remission/Response	NO			20	No Macroscopic disease		FALSE	2016	2009	2008	0	NA	OV	TCGA-20-1686.c87ff195-1793-455a-bb19-e495a915befe.pdf		TCGA	A
95	TCGA.13.0906.01A	50	11.84.0	Nationwide Children's Hospital	TCGA-13-0906-F24734	d883d22d-c87c-475b-8d85-05b7b688c3ef	TCGA-13-0906	Stage IIIC	22	25	0	NA	D14B588D-A939-4FD7-8F4F-AE2DB09C5B50			No	YES		Tumor resection		60			12	2	G3		906	Pre-Adjuvant Therapy	TUMOR FREE	YES	Complete Remission/Response	NO			13	1-10 mm		FALSE	2016	2009	2005	0	NA	OV	TCGA-13-0906.D75790B2-C93F-4723-B691-84EE94656FF1.pdf		TCGA	A
96	TCGA.13.1483.01A	61	14.86.0	Nationwide Children's Hospital	TCGA-13-1483-F24852	0d764ff1-764e-47b7-9bf2-dfd722372daa	TCGA-13-1483	Stage IIIC	22	31	0	NA	F9DF2088-6264-4C34-B50E-99910EC0F461			No	YES		Fine needle aspiration biopsy		60			12	3	G3		1483	Pre-Adjuvant Therapy	WITH TUMOR	YES	Partial Remission/Response	NO			13	>20 mm		FALSE	2016	2009	2000	0	178	OV	TCGA-13-1483.c5f81fb7-5cdc-4c0a-8d5a-74e93a11b7db.pdf	TCGA	TCGA	A
98	TCGA.04.1331.01A	78	12.85.0	Nationwide Children's Hospital	TCGA-04-1331-F23906	301b373d-8abe-471e-8805-51bcf72a4fc2	TCGA-04-1331	Stage IIIC	22	26	0	NA	10ABFF52-C1EA-472B-B5E1-9C91386FC303			No	YES		Tumor resection		NA		YES	12	3	G3		1331		WITH TUMOR	YES	Complete Remission/Response	NO			4	1-10 mm	NO	FALSE	2016	2009	2004	0	178	OV	TCGA-04-1331.2CF541C5-B56A-4946-A5C4-DBB4D71D7908.pdf	TCGA	TCGA	A
99	TCGA.23.1109.01A	62	12.85.0	Nationwide Children's Hospital	TCGA-23-1109-F25663	bf98d383-003d-451a-b7fa-7986df387d5c	TCGA-23-1109	Stage IIIC	22	19	0	NA	684EEBBE-42D4-4E2F-9954-60C7E69DFBD6			No	YES		Tumor resection		NA			12	2	G3		1109		WITH TUMOR	YES	Partial Remission/Response	NO			23	1-10 mm		FALSE	2016	2009	1999	0	178	OV	TCGA-23-1109.d70d81ca-5eb2-426c-afc7-4d52bc36bfb2.pdf	TCGA	TCGA	A
100	TCGA.23.1111.01A	63	19.79.0	Nationwide Children's Hospital	TCGA-23-1111-F25672	5e8299c1-4db5-4867-afc7-db96e4f3fe68	TCGA-23-1111	Stage IIIC	22	2	0	NA	BA4E52EF-5757-4206-BE86-ECDAC1034C08			No	YES		Tumor resection		NA		YES	12	6	G3		1111			YES		NO			23	>20 mm		FALSE	2016	2009	2008	0	NA	OV	TCGA-23-1111.ba3ae03c-74d4-4b5f-849f-71466bae7c0e.pdf		TCGA	A
101	TCGA.59.2350.01A	44	24.76.0	Nationwide Children's Hospital	TCGA-59-2350-F28102	3623594b-c07c-40e0-9eba-0a95a662d146	TCGA-59-2350	Stage IV	22	29	0	NA	3A6DAF4A-F2C1-4AE0-8AB0-55C557F25D5A			No	YES		Tumor resection		NA			12	1	G3		2350		WITH TUMOR		Partial Remission/Response		NO	YES	59	1-10 mm		FALSE	2016	2010	1995	0	NA	OV	TCGA-59-2350.6bd3f7a6-bb9c-42ea-8f20-94db43b51bde.pdf		TCGA	A
102	TCGA.24.2297.01A	56	24.76.0	Nationwide Children's Hospital	TCGA-24-2297-F26612	02c7c92c-2df2-46d9-a3db-88f6135c8fd6	TCGA-24-2297	Stage IIIC	22	26	0	NA	686138A8-F8F0-42EB-8EDC-9F8A108E6243			No	YES		Tumor resection		NA			12	2	G3		2297			YES	Complete Remission/Response	NO			24	>20 mm		FALSE	2016	2010	1993	0	NA	OV	TCGA-24-2297.12b02227-4050-4d02-bdb8-939d348a4c19.pdf		TCGA	A
103	TCGA.13.1509.01A	64	14.86.0	Nationwide Children's Hospital	TCGA-13-1509-F24957	770c3446-50ed-4950-b822-5710cfea1b64	TCGA-13-1509	Stage IV	22	31	0	NA	4CA4656C-D684-4574-9B04-EDF2B34A7B2D			No	YES		Cytology (e.g. Peritoneal or pleural fluid)	ASHKENAZI	40			12	3	G3		1509	Pre-Adjuvant Therapy	TUMOR FREE	YES	Complete Remission/Response	NO			13	1-10 mm		FALSE	2016	2009	2008	0	NA	OV	TCGA-13-1509.5FB47FA9-299B-4466-A324-20D44C788F8B.pdf		TCGA	A
104	TCGA.24.0968.01A	59	12.85.0	Nationwide Children's Hospital	TCGA-24-0968-F25880	f0d9fae8-b67d-4afc-b337-8433ef184f86	TCGA-24-0968	Stage IIIC	22	10	0	NA	88B76C34-3D08-42DE-99E6-7E39960E0C4A			No	YES		Cytology (e.g. Peritoneal or pleural fluid)		NA		YES	12	3	G3		968		WITH TUMOR	YES	Partial Remission/Response	NO			24	1-10 mm		FALSE	2016	2009	2005	0	NA	OV	TCGA-24-0968.887A21BF-12C4-47C7-A48D-A7FAA05C57B2.pdf		TCGA	A
105	TCGA.09.2048.01A	63	24.76.0	Nationwide Children's Hospital	TCGA-09-2048-F24351	7d525bd5-fc5d-4c60-aff2-5dbece847b51	TCGA-09-2048	Stage IIIC	22	3	0	NA	3B6339D9-3BCC-4B78-8FC4-1A1BFBAA12D1			No	YES		Tumor resection		NA		YES	12	11	G3		2048		WITH TUMOR	YES	Stable Disease	NO			9	1-10 mm	YES	FALSE	2016	2009	1999	0	178	OV	TCGA-09-2048.0755D708-ADF5-4219-ABC6-BCD9C2BCA089.pdf	TCGA	TCGA	A
106	TCGA.09.0367.01A	67	9.82.0	Nationwide Children's Hospital	TCGA-09-0367-F24212	76060e1e-8ff9-4936-8b9a-5dd98ffb89b3	TCGA-09-0367	Stage IIIC	22	4	0	NA	1485B74E-D8D3-4DFB-89AF-6763B7C8DDB0			No	YES		Tumor resection		NA		YES	12	3	G3		367		WITH TUMOR	YES	Progressive Disease	NO			9	1-10 mm	YES	FALSE	2016	2009	2001	0	NA	OV	TCGA-09-0367.8a24fe8a-9f7f-4fbf-86c7-704427ccaf89.pdf		TCGA	A
107	TCGA.13.0924.01A	45	11.84.0	Nationwide Children's Hospital	TCGA-13-0924-F24787	fae23792-aeda-4037-82cf-b8d048036938	TCGA-13-0924	Stage IV	22	25	0	NA	830E9CB0-4D90-4D67-8EB6-00A99BA31085			No	YES		Cytology (e.g. Peritoneal or pleural fluid)	ASHKENAZI	NA			12	2	G3		924		TUMOR FREE	YES	Complete Remission/Response	NO			13	1-10 mm		FALSE	2016	2009	2008	0	NA	OV	TCGA-13-0924.2EA17F21-1594-430A-97E3-29C5F49CB3BC.pdf		TCGA	A
108	TCGA.24.1565.01A	74	15.83.0	Nationwide Children's Hospital	TCGA-24-1565-F26274	213a13f2-5a06-4c77-ba1e-0a5fe7281956	TCGA-24-1565	Stage IIIC	22	13	0	NA	E7E9084F-B65B-4B09-B2FF-BDC4AC6CF730			No	YES		Tumor resection		NA		YES	12	5	G3		1565		WITH TUMOR	YES	Partial Remission/Response	NO			24	1-10 mm		FALSE	2016	2009	1997	0	178	OV	TCGA-24-1565.f424905e-3dc2-4e37-b6c4-8a77c7ce817b.pdf	TCGA	TCGA	A
109	TCGA.24.1467.01A	51	14.86.0	Nationwide Children's Hospital	TCGA-24-1467-F26039	0b7db63c-a9e8-47c4-8459-b34e4260d092	TCGA-24-1467	Stage IIIC	22	16	0	NA	C09F4CB1-9201-40EE-A0AE-674134DBF51D			No	YES		Tumor resection		NA		YES	12	4	G3		1467		WITH TUMOR	YES	Complete Remission/Response	NO			24	1-10 mm		FALSE	2016	2009	1998	0	178	OV	TCGA-24-1467.6949EFBE-C2EA-4767-B194-2343254F2752.pdf	TCGA	TCGA	A
110	TCGA.24.1846.01A	45	19.79.0	Nationwide Children's Hospital	TCGA-24-1846-F26346	e73b1ede-abff-4032-af69-0c538317414f	TCGA-24-1846	Stage IIIC	22	2	0	1	71CDF00F-EFB7-46D2-B022-CA98C858C5EE			No	YES		Tumor resection		NA		YES	12	6	G3		1846	Other		YES		NO			24	1-10 mm		FALSE	2016	2009	2009	0	NA	OV	TCGA-24-1846.fb12e5b3-1529-4873-90fd-7ba0a78dd9f4.pdf		TCGA	A
111	TCGA.30.1862.01A	65	21.74.0	Nationwide Children's Hospital	TCGA-30-1862-F27593	98838264-1d26-43dc-a7f7-7d0b7a0e956b	TCGA-30-1862	Stage IV	22	2	0	NA	70C4C214-ABBF-4DE3-9BBC-CECD14C91E34			No	YES		Tumor resection		NA		NO	12	6	G2		1862		WITH TUMOR	NO		NO			30	>20 mm		FALSE	2016	2009	2003	0	178	OV	TCGA-30-1862.a6b7b0c1-5954-487b-b27d-73850a08a194.pdf	TCGA	TCGA	A
112	TCGA.24.2298.01A	55	24.76.0	Nationwide Children's Hospital	TCGA-24-2298-F26616	7d8007b6-ce25-4492-aaf7-bea05f783983	TCGA-24-2298	Stage IIIC	22	16	0	NA	102836CC-0596-4719-A717-125C59E26CB7			No	YES		Tumor resection		NA			12	3	G3		2298		WITH TUMOR	YES	Complete Remission/Response	NO			24	>20 mm		FALSE	2016	2010	1993	0	NA	OV	TCGA-24-2298.fe9d7bf4-a278-4842-b911-018d0127ef20.pdf		TCGA	A
113	TCGA.57.1584.01A	47	17.81.0	Nationwide Children's Hospital	TCGA-57-1584-F28072	aca7dfdd-2755-43e1-a775-1687dee80c72	TCGA-57-1584	Stage IIIC	22	2	0	0	C6D000CB-2C88-438B-BC75-4F0F1660ADF4			No	YES		Tumor resection		NA		YES	12	6	G3		1584	Pre-Adjuvant Therapy	WITH TUMOR	NO		NO			57	1-10 mm	YES	FALSE	2016	2009	2007	0	NA	OV	TCGA-57-1584.3e4b484e-4727-444f-b2bc-c32d5d1ad815.pdf		TCGA	A
114	TCGA.13.A5FT.01A	67	409.36.0	Nationwide Children's Hospital	TCGA-13-A5FT-F58072	47557746-8652-4B47-8CA5-06831E01FA32	TCGA-13-A5FT	Stage IIIC	22	1	0	NA	3263F0CC-E7EE-4CA1-BE83-6698FED3A06D	Scheduled Follow-up Submission	Complete Remission/Response	No	YES		Tumor resection		NA	NO		12	4	G3	No	A5FT		TUMOR FREE				NO	YES	13	No Macroscopic disease		FALSE	2016	2014	2009	0	178	OV	TCGA-13-A5FT.B67517DE-A483-4563-8698-51CB95DC5CF1.pdf	TCGA	TCGA	A
115	TCGA.59.2354.01A	63	24.76.0	Nationwide Children's Hospital	TCGA-59-2354-F28107	43712126-05c8-4734-8834-ceeb5a6f0ffe	TCGA-59-2354	Stage IIIC	22	29	0	NA	EA3DD76A-78CE-43B2-A7A7-3BEF540403DB			No	YES		Tumor resection		NA		YES	12	1	G3		2354		WITH TUMOR	YES	Stable Disease				59	1-10 mm		FALSE	2016	2010	2005	0	NA	OV	TCGA-59-2354.cbdd4d6e-0df4-4abd-af75-b3a66bdba9cc.pdf		TCGA	A
116	TCGA.24.2280.01A	74	24.76.0	Nationwide Children's Hospital	TCGA-24-2280-F26561	c813bb0e-af6a-403d-a7b5-f3561ccc6326	TCGA-24-2280	Stage IIIC	22	5	0	0	9E11D1BF-6A2D-4C08-A6ED-7389A8B77B9F			No	YES		Tumor resection		NA			12	4	G3		2280	Post-Adjuvant Therapy	WITH TUMOR	YES	Complete Remission/Response	NO			24	1-10 mm		FALSE	2016	2010	2004	0	NA	OV	TCGA-24-2280.deb1a0d1-92a0-4c10-b491-a6a1ca5e3192.pdf		TCGA	A
117	TCGA.25.1321.01A	65	13.84.0	Nationwide Children's Hospital	TCGA-25-1321-F26670	06fca474-4b69-4a35-8807-ee9385ccd71c	TCGA-25-1321	Stage IIIC	22	27	0	0	31E25284-6E7E-4498-B06E-5C6291D15884			No	YES		Tumor resection		NA			12	3	G3		1321	Post-Adjuvant Therapy	WITH TUMOR	YES	Complete Remission/Response	NO			25	No Macroscopic disease		FALSE	2016	2009	2001	0	178	OV	TCGA-25-1321.5D309784-AED1-4946-817D-37AC8969315C.pdf	TCGA	TCGA	A
118	TCGA.13.0768.01A	73	9.82.0	Nationwide Children's Hospital	TCGA-13-0768-F24572	3c46ff04-2725-424b-a388-c837eb62ceec	TCGA-13-0768	Stage IIIC	22	24	0	NA	9A8ACB5D-E4D3-462B-BFC4-9416DA6BEB60			No	YES		Tumor resection		60			12	2	G3		768	Pre-Adjuvant Therapy	TUMOR FREE	YES	Complete Remission/Response	NO			13	1-10 mm		FALSE	2016	2009	2008	0	178	OV	TCGA-13-0768.7D67D0D3-105C-4A00-B104-106BE26FEE2D.pdf	TCGA	TCGA	A
119	TCGA.36.1570.01A	49	17.81.0	Nationwide Children's Hospital	TCGA-36-1570-F27857	15fa99c0-2fe6-4a73-9c6b-612cf8d56d53	TCGA-36-1570	Stage IIIC	22	2	0	0	FF33F44B-D0DD-42B7-82D4-AD5923D0ED20			No	YES		Tumor resection		NA		YES	12	6	G3		1570	Preoperative	WITH TUMOR	YES	Partial Remission/Response	NO			36	>20 mm	YES	FALSE	2016	2009	2007	0	178	OV	TCGA-36-1570.f83833f4-a820-4fb9-a040-c238084976c3.pdf	TCGA	TCGA	A
120	TCGA.61.1910.01A	56	19.79.0	Nationwide Children's Hospital	TCGA-61-1910-F28256	ef3544b8-339a-4e76-a50b-3d8c27dfb9de	TCGA-61-1910	Stage IIC	22	1	0	NA	8E81028C-B8E5-44C1-BD01-B00F0BB31645			No	YES		Tumor resection		NA		YES	12	10	G3		1910		TUMOR FREE	YES	Complete Remission/Response	NO			61	1-10 mm	YES	FALSE	2016	2009	2006	0	NA	OV	TCGA-61-1910.32905714-6e41-4df8-91dd-6d3068475b40.pdf		TCGA	A
121	TCGA.36.1580.01A	82	17.81.0	Nationwide Children's Hospital	TCGA-36-1580-F27889	0a7f42d0-c9d3-4d5c-8122-53760a34e6e1	TCGA-36-1580	Stage IIIC	22	2	0	1	85EEEB20-714B-410A-882C-879B67E8869D			No	YES		Cytology (e.g. Peritoneal or pleural fluid)		NA			12	6	G3		1580	Preoperative	WITH TUMOR	YES		NO			36	>20 mm		FALSE	2016	2009	2007	0	178	OV	TCGA-36-1580.a647e4da-8579-4848-b545-bc857db85d98.pdf	TCGA	TCGA	A
122	TCGA.59.2348.01A	59	24.76.0	Nationwide Children's Hospital	TCGA-59-2348-F28098	46960c42-55ef-44c0-8839-18409aac5337	TCGA-59-2348	Stage IIIC	22	29	0	NA	6E2E53D1-95FF-49AA-859B-E3D6D6D97F03			No	YES		Tumor resection		NA			12	1	G3		2348		TUMOR FREE		Complete Remission/Response				59			FALSE	2016	2010	1994	0	NA	OV	TCGA-59-2348.ffb300e9-cb06-4162-a751-f079fec57153.pdf		TCGA	A
123	TCGA.13.1495.01A	60	14.86.0	Nationwide Children's Hospital	TCGA-13-1495-F24897	ff28eb04-b270-4a74-9b59-fcdc531eaeaf	TCGA-13-1495	Stage IIIC	22	31	0	NA	07DE738C-7376-4D68-821F-D1021F4D79A3			No	YES		Cytology (e.g. Peritoneal or pleural fluid)		80			12	3	G2		1495	Pre-Adjuvant Therapy	WITH TUMOR	YES	Complete Remission/Response	NO			13	1-10 mm		FALSE	2016	2009	2004	0	NA	OV	TCGA-13-1495.51F0A8BF-0E86-402D-BE9F-D41771ED98A3.pdf		TCGA	A
124	TCGA.13.0720.01A	48	9.82.0	Nationwide Children's Hospital	TCGA-13-0720-F24498	7da47e49-e807-4f7f-834c-1ade13aca50c	TCGA-13-0720	Stage IIIC	22	24	0	NA	9C28FC98-766E-431F-9C89-1C853502D9E0			No	YES		Tumor resection		80			12	2	G3		720	Pre-Adjuvant Therapy	WITH TUMOR	YES	Complete Remission/Response	NO			13	1-10 mm		FALSE	2016	2009	2001	0	NA	OV	TCGA-13-0720.0A196866-A083-40AC-90E3-5ECA3B141645.pdf		TCGA	A
125	TCGA.25.1630.01A	73	17.81.0	Nationwide Children's Hospital	TCGA-25-1630-F26729	be6e817c-e570-43da-88b6-2a0d1b07d6b6	TCGA-25-1630	Stage IIIC	22	2	0	NA	2BD65977-8DCB-421C-A823-5AD4A40F120D			No	YES		Tumor resection		NA			12	6	G3		1630			YES	Complete Remission/Response	NO			25	1-10 mm		FALSE	2016	2009	2002	0	NA	OV	TCGA-25-1630.0BF406EC-B97B-4A05-9EBB-F40CF96233E9.pdf		TCGA	A
126	TCGA.61.1919.01A	58	21.74.0	Nationwide Children's Hospital	TCGA-61-1919-F28300	32f30aa0-9c9e-4a94-8b29-558fb4a1029f	TCGA-61-1919	Stage IIIC	22	30	0	NA	F681E37C-A847-4E41-BE87-C9E6DC804C85			No	YES		Tumor resection		NA			12	11	G2		1919			YES	Complete Remission/Response	NO			61			FALSE	2016	2009	2001	0	NA	OV	TCGA-61-1919.240a49a3-b611-4949-b3b9-3799d8c0dc46.pdf		TCGA	A
127	TCGA.13.1496.01A	65	14.86.0	Nationwide Children's Hospital	TCGA-13-1496-F24904	8df03585-7754-4f4b-a868-bfb88530f053	TCGA-13-1496	Stage IIIC	22	31	0	NA	ECDBBB73-F723-4434-802E-A77544A96E80			No	YES		Cytology (e.g. Peritoneal or pleural fluid)		NA			12	3	G3		1496			YES		NO			13	>20 mm		FALSE	2016	2009	2004	0	178	OV	TCGA-13-1496.BCDD1BDE-689B-455D-81A7-C2522417E055.pdf	TCGA	TCGA	A
128	TCGA.29.1763.01A	43	18.84.0	Nationwide Children's Hospital	TCGA-29-1763-F27325	5ab2d1a0-ed91-44b1-97ec-51a9f633cbea	TCGA-29-1763	Stage IIC	22	2	0	0	57661C8D-812F-4887-A37B-0A60461C8264			No	YES		Tumor resection		NA			12	6	G2		1763	Other	WITH TUMOR	YES	Complete Remission/Response	NO			29	1-10 mm		FALSE	2016	2009	2004	0	NA	OV	TCGA-29-1763.f90e0db8-f656-411c-be72-8e0774d2336b.pdf		TCGA	A
129	TCGA.24.1104.01A	56	12.85.0	Nationwide Children's Hospital	TCGA-24-1104-F25834	e919193f-c3a5-4dc0-b6ce-3c6d7f1a727e	TCGA-24-1104	Stage IV	22	9	0	NA	0F89B52A-EF9A-49C6-8B51-705ACC1857B0			No	YES		Cytology (e.g. Peritoneal or pleural fluid)		NA			12	3	G3		1104		WITH TUMOR	YES	Complete Remission/Response	NO			24	>20 mm		FALSE	2016	2009	2001	0	178	OV	TCGA-24-1104.4991D5F7-0259-430F-AFF7-1307DF563E41.pdf	TCGA	TCGA	A
130	TCGA.61.1907.01A	63	19.79.0	Nationwide Children's Hospital	TCGA-61-1907-F28250	62747011-66cb-4750-a1b1-5614de54b2e5	TCGA-61-1907	Stage IIIC	22	1	0	NA	87AFEE5C-9855-4353-843E-A9E89F613509			No	YES		Tumor resection		NA			12	10	G3		1907		WITH TUMOR	YES	Stable Disease	NO			61	11-20 mm	YES	FALSE	2016	2009	2006	0	NA	OV	TCGA-61-1907.ae7e4795-496e-47d0-ad60-cec04e5876b0.pdf		TCGA	A
131	TCGA.13.0766.01A	42	9.82.0	Nationwide Children's Hospital	TCGA-13-0766-F24567	6f218d11-5224-464e-a2ee-d18e3eaf0dc5	TCGA-13-0766	Stage IIIC	22	24	0	NA	F4C00805-7D52-4E74-A409-6F76ACC43605			No	YES		Tumor resection		NA			12	2	G3		766		WITH TUMOR	YES	Complete Remission/Response	NO			13	1-10 mm		FALSE	2016	2009	2006	0	178	OV	TCGA-13-0766.7F283E4B-70F9-4834-866C-B91024C74EA3.pdf	TCGA	TCGA	A
132	TCGA.24.2027.01A	51	21.74.0	Nationwide Children's Hospital	TCGA-24-2027-F26460	734e79c4-b7b3-4238-aa0b-d3f1fe501a3b	TCGA-24-2027	Stage IV	22	15	0	0	A6F02234-0037-4F1B-AD88-8FF21ACF64D0			No	YES		Tumor resection		NA			12	3	G3		2027	Other	WITH TUMOR	YES	Complete Remission/Response	NO			24	>20 mm		FALSE	2016	2010	1995	0	178	OV	TCGA-24-2027.8a4d0373-9d57-4cf7-ac78-d8b558d43df6.pdf	TCGA	TCGA	A
133	TCGA.24.2024.01A	72	22.78.0	Nationwide Children's Hospital	TCGA-24-2024-F26450	ea9bc46b-5020-4f83-98a5-bb896df3f040	TCGA-24-2024	Stage IIIC	22	26	0	NA	4C91B400-9232-4658-903A-989262FDDA08			No	YES		Tumor resection		NA			12	2	G3		2024		WITH TUMOR	YES	Complete Remission/Response	NO			24	1-10 mm		FALSE	2016	2010	1994	0	NA	OV	TCGA-24-2024.4189cfa0-00c3-42fb-91b9-d2f4b4887061.pdf		TCGA	A
134	TCGA.31.1951.01A	58	21.74.0	Nationwide Children's Hospital	TCGA-31-1951-F27692	b880add7-cdf8-492c-86f5-a1f8cbcdd513	TCGA-31-1951	Stage IIIC	22	4	0	NA	E43CFFEA-EAAC-44C9-B50E-592DE29D6E3B			No	YES		Tumor resection		NA		YES	12	1	G3		1951		WITH TUMOR	YES		NO			31	No Macroscopic disease	YES	FALSE	2016	2010	2007	0	178	OV	TCGA-31-1951.b10efe75-1420-47d2-9c5b-202b09099357.pdf	TCGA	TCGA	A
135	TCGA.04.1530.01A	68	15.83.0	Nationwide Children's Hospital	TCGA-04-1530-F24104	ad540bc7-095f-4f96-ad41-0981da3fcb0e	TCGA-04-1530	Stage IIIC	22	2	0	NA	EB06640D-4170-4BCA-B4BD-2663337847DA			No	YES		Tumor resection		NA		NO	12	6	G3		1530		WITH TUMOR	YES	Complete Remission/Response	NO			4	1-10 mm	NO	FALSE	2016	2009	1995	0	178	OV	TCGA-04-1530.6CB3AECE-ADBB-4AED-A036-2E2D28D68369.pdf	TCGA	TCGA	A
136	TCGA.24.1419.01A	62	14.86.0	Nationwide Children's Hospital	TCGA-24-1419-F25929	96d20828-bb11-4024-9701-2e35ab3fc712	TCGA-24-1419	Stage IIIC	22	15	0	NA	62D38923-7683-4801-86A0-0ACAA2391051			No	YES		Tumor resection		NA			12	4	G3		1419		TUMOR FREE	YES	Complete Remission/Response	NO			24	11-20 mm		FALSE	2016	2009	2008	0	178	OV	TCGA-24-1419.0a8c75aa-8031-4f1d-9dba-9029b009d677.pdf	TCGA	TCGA	A
137	TCGA.29.1701.01A	56	18.84.0	Nationwide Children's Hospital	TCGA-29-1701-F27243	54915dda-c60b-4540-8ba8-7325a9fe50c7	TCGA-29-1701	Stage IIIC	22	2	0	1	EC8484F1-98C3-4382-9729-B4B1E6ABE34D			No	YES		Tumor resection		NA		YES	12	6	G3		1701	Post-Adjuvant Therapy	WITH TUMOR	NO	Partial Remission/Response	NO			29		YES	FALSE	2016	2009	2004	0	178	OV	TCGA-29-1701.f7568046-b77a-4654-9f94-8978bd3e22c4.pdf	TCGA	TCGA	A
138	TCGA.04.1332.01A	70	12.85.0	Nationwide Children's Hospital	TCGA-04-1332-F23911	10d96c4f-798d-4db3-95ce-0ba9beacfc5f	TCGA-04-1332	Stage IIIC	22	26	0	1	C9E5B9AD-870F-4E35-9EF8-B8F372AECA92			No	YES		Tumor resection		NA		NO	12	3	G3		1332	Preoperative	WITH TUMOR	YES		NO			4	1-10 mm		FALSE	2016	2009	2002	0	178	OV	TCGA-04-1332.97ED2B5D-4349-40FE-A612-949EBBF108C4.pdf	TCGA	TCGA	A
139	TCGA.23.1113.01A	48	12.85.0	Nationwide Children's Hospital	TCGA-23-1113-F25677	8f74e7a1-1849-44b8-8387-31bff5e4bfb7	TCGA-23-1113	Stage IV	22	19	0	NA	8B52EFF7-79A8-4F4D-A104-9F22395CAF43			No	YES		Tumor resection		NA		YES	12	2	G3		1113		WITH TUMOR	YES	Partial Remission/Response	NO			23	1-10 mm		FALSE	2016	2009	2002	0	178	OV	TCGA-23-1113.a7fa848e-2492-4802-9cb2-58ec66fc3dd4.pdf	TCGA	TCGA	A
140	TCGA.29.A5NZ.01A	66	409.36.0	Nationwide Children's Hospital	TCGA-29-A5NZ-F59530	3BFD1FFC-178F-453E-9445-6C4AE268123F	TCGA-29-A5NZ	Stage IIIC	22	14	0	NA	F8AF8313-2CA4-4384-ACC2-36DB8BD7C00D	Additional New Tumor Event		No	YES				NA	NO		12	5	G3	No	A5NZ		WITH TUMOR	YES		NO			29			FALSE	2016	2014	2011	0	178	OV	TCGA-29-A5NZ.B7F69EE0-E844-434B-A76B-390590C85864.pdf	TCGA	TCGA	A
141	TCGA.20.1682.01A	56	18.84.0	Nationwide Children's Hospital	TCGA-20-1682-F25540	c82c3d5f-bdba-4a46-bfd1-92e930c8674b	TCGA-20-1682	Stage IIIC	22	2	0	0	12AEA6ED-E5E4-4EF7-95D5-642E3A866D9B			No	YES		Tumor resection		NA		YES	12	6	GX		1682	Post-Adjuvant Therapy	TUMOR FREE	YES	Complete Remission/Response	NO			20	11-20 mm	YES	FALSE	2016	2009	2007	0	178	OV	TCGA-20-1682.cf49ea4d-478c-469d-ace2-7ef52b66a332.pdf	TCGA	TCGA	A
142	TCGA.23.1107.01A	59	12.85.0	Nationwide Children's Hospital	TCGA-23-1107-F25661	83880442-ee2e-4ba6-a679-94c04b632568	TCGA-23-1107	Stage IV	22	19	0	NA	EC3ABDAF-0042-45E7-A033-8AB2FAE1CB1C			No	YES		Tumor resection		NA			12	2	G3		1107		WITH TUMOR	NO		NO			23	>20 mm		FALSE	2016	2009	1999	0	NA	OV	TCGA-23-1107.700802e6-8058-4485-8210-3e5b8f10bbf3.pdf		TCGA	A
143	TCGA.20.1683.01A	65	18.84.0	Nationwide Children's Hospital	TCGA-20-1683-F25544	bbb59b9b-39a7-4e23-89cd-1c5b0514362a	TCGA-20-1683	Stage IIIC	22	2	0	0	B358109B-0A31-465C-93D1-29C19097AFAC			No	YES		Tumor resection		NA			12	6	G3		1683	Post-Adjuvant Therapy	TUMOR FREE	YES	Stable Disease	NO			20	No Macroscopic disease		FALSE	2016	2009	2007	0	NA	OV	TCGA-20-1683.5a83e4b3-8be2-4628-bd4b-93d040b43856.pdf		TCGA	A
144	TCGA.59.2352.01A	78	24.76.0	Nationwide Children's Hospital			TCGA-59-2352	Stage IIIC	22	NA	0	NA	8F8F7583-4C67-40B0-AEE5-C80A23F8EA84			No	YES		Cytology (e.g. Peritoneal or pleural fluid)		NA			12	NA	G3		2352						NO	YES	59			FALSE	2016	NA	2002	0	NA	OV	TCGA-59-2352.15f65643-b84c-4239-bc14-0ddacdfe0425.pdf		TCGA	A
145	TCGA.24.2262.01A	57	24.76.0	Nationwide Children's Hospital	TCGA-24-2262-F26542	30c94fb2-d573-4b84-a3c1-26710ad63770	TCGA-24-2262	Stage IIIC	22	15	0	NA	F9294B4F-77C8-46DC-B55E-899164D0AAEE			No	YES		Tumor resection		NA			12	3	G3		2262		WITH TUMOR	NO		NO			24	1-10 mm		FALSE	2016	2010	1992	0	NA	OV	TCGA-24-2262.d58b58ac-365c-43d0-a893-0becfb6e9fff.pdf		TCGA	A
146	TCGA.24.1431.01A	67	14.86.0	Nationwide Children's Hospital	TCGA-24-1431-F25977	d6b3e869-46dd-40c8-ad63-998478c5b806	TCGA-24-1431	Stage IIIC	22	12	0	NA	4648D750-6257-4838-B36B-7D6AAD603D0D			No	YES		Tumor resection		NA		YES	12	5	G3		1431		WITH TUMOR	YES		NO			24	1-10 mm		FALSE	2016	2009	1999	0	178	OV	TCGA-24-1431.862aa4a2-d399-4aa0-998e-40b331c198ca.pdf	TCGA	TCGA	A
147	TCGA.23.2084.01A	45	22.78.0	Nationwide Children's Hospital	TCGA-23-2084-F25795	64e0a5f8-5338-401d-9c5b-85d0b1c484d4	TCGA-23-2084	Stage IV	22	18	0	NA	CFFB0568-BE56-4302-BD7B-3F576EB4788C			No	YES		Tumor resection	ASHKENAZI	NA		YES	12	11	G3		2084		WITH TUMOR	YES	Complete Remission/Response	NO			23	No Macroscopic disease	YES	FALSE	2016	2009	2000	0	178	OV	TCGA-23-2084.00fd3d04-b48e-434e-8d25-0f0949e796cc.pdf	TCGA	TCGA	A
148	TCGA.04.1536.01A	60	17.81.0	Nationwide Children's Hospital	TCGA-04-1536-F24110	d2bb276e-782a-46a9-bbef-889f1b28b446	TCGA-04-1536	Stage IV	22	3	0	0	A891229F-B476-4A8B-9581-8DDB8442F78F			No	YES		Cytology (e.g. Peritoneal or pleural fluid)		NA			12	6	G3		1536		WITH TUMOR	YES		NO			4	1-10 mm		FALSE	2016	2009	2001	0	NA	OV	TCGA-04-1536.167826A1-0854-442E-8AF5-85294D1CB0B9.pdf		TCGA	A
149	TCGA.04.1519.01A	48	17.81.0	Nationwide Children's Hospital	TCGA-04-1519-F58470	8553B172-7AE7-4A72-8769-5EC3B9F4B20D	TCGA-04-1519	Stage IIIC	22	10	0	NA	E36E8CE6-0EA1-4706-852A-ECEC90E99709	Scheduled Follow-up Submission		No	YES				NA	YES		12	4	G3		1519								4			FALSE	2016	2014	2007	0	NA	OV	TCGA-04-1519.53840C6E-E1AA-415E-BB85-8E1B8976F45C.pdf		TCGA	A
150	TCGA.24.1560.01A	51	17.81.0	Nationwide Children's Hospital	TCGA-24-1560-F26221	f5657f7d-8bbe-49b7-875c-32d3c45a6b02	TCGA-24-1560	Stage IIIC	22	2	0	NA	1C4A78EC-F748-4D87-B065-A6B938E09866			No	YES		Tumor resection		NA			12	6	G4		1560		WITH TUMOR	YES	Complete Remission/Response	NO			24	1-10 mm		FALSE	2016	2009	1999	0	178	OV	TCGA-24-1560.464e1a20-b2d1-49c4-8da5-11b8c0f96b4e.pdf	TCGA	TCGA	A
151	TCGA.59.2351.01A	51	24.76.0	Nationwide Children's Hospital	TCGA-59-2351-F28104	714f1bfd-54f3-4a05-bbc7-3bc9bc5ace8e	TCGA-59-2351	Stage IIIC	22	29	0	NA	554AD353-C9D7-4F05-B784-0E0E479C3838			No	YES		Tumor resection		NA			12	1	G3		2351		TUMOR FREE		Complete Remission/Response		NO	YES	59	1-10 mm		FALSE	2016	2010	1999	0	NA	OV	TCGA-59-2351.6cec74e9-4ad7-4c6d-abdd-36ba1573d6ad.pdf		TCGA	A
152	TCGA.31.1953.01A	52	21.74.0	Nationwide Children's Hospital	TCGA-31-1953-F27698	0b48f22b-fc99-4647-bd44-0e2a250c6d91	TCGA-31-1953	Stage IIIC	22	20	0	1	2AAA9C5C-D59B-4B41-BED2-45DD84F741FB			No	YES		Tumor resection		NA		NO	12	10	G3		1953	Pre-Adjuvant Therapy	WITH TUMOR	YES	Progressive Disease	NO			31		NO	FALSE	2016	2009	2008	0	178	OV	TCGA-31-1953.c824400d-b062-4a04-b805-f717426d688e.pdf	TCGA	TCGA	A
153	TCGA.24.1474.01A	57	15.83.0	Nationwide Children's Hospital	TCGA-24-1474-F26073	76d29b08-30df-4efc-8cba-1bd4d4935300	TCGA-24-1474	Stage IIIC	22	13	0	NA	7C1E08F7-9829-4B8C-A1BE-ED72B60084E7			No	YES		Tumor resection		NA			12	5	G3		1474		WITH TUMOR	YES	Partial Remission/Response	NO			24	1-10 mm		FALSE	2016	2009	2000	0	178	OV	TCGA-24-1474.c4d49a95-0478-4399-a5eb-224ca6d16cd7.pdf	TCGA	TCGA	A
154	TCGA.25.1623.01A	71	17.81.0	Nationwide Children's Hospital	TCGA-25-1623-F26707	3089d69d-a5cf-47d4-ae07-46478224b106	TCGA-25-1623	Stage IV	22	2	0	NA	8F2305BD-1CE5-4A13-AC8B-841873148F91			No	YES		Tumor resection		NA			12	6	G3		1623		WITH TUMOR	YES	Complete Remission/Response	NO			25	No Macroscopic disease		FALSE	2016	2009	2006	0	178	OV	TCGA-25-1623.A57CB221-076A-4EE5-8C77-D1E33070597C.pdf	TCGA	TCGA	A
155	TCGA.13.0897.01A	54	11.84.0	Nationwide Children's Hospital	TCGA-13-0897-F24700	575c5f5c-ba76-49e9-8a0b-fe1f1223bd4d	TCGA-13-0897	Stage IIIC	22	25	0	NA	FBFA8937-BCB1-4E17-9110-4F5B9A26D413			No	YES		Cytology (e.g. Peritoneal or pleural fluid)	ASHKENAZI	80			12	2	G3		897	Pre-Adjuvant Therapy	WITH TUMOR	YES	Complete Remission/Response	NO			13	1-10 mm		FALSE	2016	2009	2004	0	NA	OV	TCGA-13-0897.058A5354-D36C-4398-AC2C-12447FDB0966.pdf		TCGA	A
156	TCGA.24.1930.01A	53	21.74.0	Nationwide Children's Hospital	TCGA-24-1930-F26410	4e109663-798b-40df-a011-0527bb6151ff	TCGA-24-1930	Stage IIIC	22	5	0	0	7EC1F693-85CF-4227-8162-C255263A9D0D			No	YES		Tumor resection		100			12	4	G3		1930	Post-Adjuvant Therapy	WITH TUMOR	YES	Complete Remission/Response	NO			24	1-10 mm		FALSE	2016	2010	1998	0	178	OV	TCGA-24-1930.746ac85a-ea6d-4d60-859f-69bf580a707c.pdf	TCGA	TCGA	A
157	TCGA.10.0931.01A	44	11.84.0	Nationwide Children's Hospital	TCGA-10-0931-F24440	c2b9ac2e-f094-4664-81f1-ba7e9a64ca33	TCGA-10-0931	Stage IIIC	22	6	0	1	427CA77D-28FB-4687-9950-B97CC5820801			No	YES		Tumor resection		NA			12	3	G3		931	Preoperative	WITH TUMOR	YES	Complete Remission/Response	NO			10	1-10 mm	NO	FALSE	2016	2009	2002	0	NA	OV	TCGA-10-0931.45d8f828-6dfb-4e68-8282-f2ee74671461.pdf		TCGA	A
158	TCGA.13.0765.01A	50	9.82.0	Nationwide Children's Hospital	TCGA-13-0765-F24559	2a56cd1f-6cf2-4e9d-842a-b2a72e8dc65f	TCGA-13-0765	Stage IIIC	22	24	0	NA	74F7D63A-DCF0-4DA7-A2AA-79927A843148			No	YES		Tumor resection		NA			12	2	G3		765		WITH TUMOR	YES	Complete Remission/Response	NO			13	1-10 mm		FALSE	2016	2009	2006	0	178	OV	TCGA-13-0765.96588189-C273-4095-88C5-9E22368813C0.pdf	TCGA	TCGA	A
159	TCGA.04.1651.01A	53	19.79.0	Nationwide Children's Hospital	TCGA-04-1651-F24172	f182f145-563e-4e9e-9d35-77b5e6e2dcae	TCGA-04-1651	Stage IIIC	22	2	0	1	56E73459-37EE-499B-A9B4-8E6E8372E1C6			No	YES		Cytology (e.g. Peritoneal or pleural fluid)		NA			12	6	G3		1651	Pre-Adjuvant Therapy		YES		NO			4	1-10 mm		FALSE	2016	2009	2004	0	NA	OV	TCGA-04-1651.703BEFE1-07E0-48AE-826E-133A59F97068.pdf		TCGA	A
160	TCGA.25.2396.01A	71	24.76.0	Nationwide Children's Hospital	TCGA-25-2396-F26808	b232044d-3dba-49c2-93ae-c83e8d7469ef	TCGA-25-2396	Stage IIIC	22	5	0	NA	441F60BE-F6D4-42BE-877F-CD9FA78C17A9			No	YES		Tumor resection		NA			12	1	G3		2396					NO			25	No Macroscopic disease		FALSE	2016	2010	2004	0	178	OV	TCGA-25-2396.5AD36576-BDCD-4DE8-9D8C-CD8BE71E4FCF.pdf	TCGA	TCGA	A
161	TCGA.36.1577.01A	43	17.81.0	Nationwide Children's Hospital	TCGA-36-1577-F27878	210fbda1-7211-4d2b-9eea-f48f0d3f8567	TCGA-36-1577	Stage IIC	22	2	0	NA	619A2FCA-4B11-49AC-9A15-02493DFF3947			No	YES		Cytology (e.g. Peritoneal or pleural fluid)		NA			12	6	G2		1577		TUMOR FREE	YES	Complete Remission/Response	YES			36	No Macroscopic disease		FALSE	2016	2009	2007	0	178	OV	TCGA-36-1577.0c55b26c-ccf8-4223-9f5e-157bbdf6e5dc.pdf	TCGA	TCGA	A
162	TCGA.30.1857.01A	64	19.79.0	Nationwide Children's Hospital	TCGA-30-1857-F27564	1e076431-07c6-4bfb-a0e1-fbe4498b5035	TCGA-30-1857	Stage IV	22	2	0	NA	7EC21EDE-2548-455D-A252-0AE57D2C1ED4			No	YES		Tumor resection		NA			12	6	G3		1857		WITH TUMOR	NO		NO			30			FALSE	2016	2009	2001	0	178	OV	TCGA-30-1857.e3d84909-0149-4691-a398-1a6b272dde60.pdf	TCGA	TCGA	A
163	TCGA.13.1409.01A	73	13.84.0	Nationwide Children's Hospital	TCGA-13-1409-F24818	581da1f9-2a0c-42d4-953b-7a311eeacbb6	TCGA-13-1409	Stage IIIC	22	20	0	NA	760FCDA5-C3A6-4270-AD52-E44F96EE1317			No	YES		Incisional Biopsy		60			12	3	G3		1409	Pre-Adjuvant Therapy	WITH TUMOR	YES		NO			13	1-10 mm		FALSE	2016	2009	2008	0	178	OV	TCGA-13-1409.3F18B612-EE50-4459-8CAF-61A12157DD8A.pdf	TCGA	TCGA	A
164	TCGA.04.1655.01A	49	18.84.0	Nationwide Children's Hospital	TCGA-04-1655-F24191	6fdc0964-ba27-42bc-bb14-ff4240c2b90e	TCGA-04-1655	Stage IIIB	22	2	0	0	B74AD461-2657-4BD9-860F-DDB1EEDCAB21			No	YES		Cytology (e.g. Peritoneal or pleural fluid)		NA			12	6	G2		1655	Pre-Adjuvant Therapy		YES		NO			4	No Macroscopic disease		FALSE	2016	2009	1999	0	178	OV	TCGA-04-1655.D808763E-D67C-460C-B5D6-85CC5C1C05BC.pdf	TCGA	TCGA	A
165	TCGA.59.2355.01A	58	24.76.0	Nationwide Children's Hospital	TCGA-59-2355-F28111	395e39dd-fe65-4c7c-ae0d-6065c0217d5f	TCGA-59-2355	Stage IV	22	29	0	NA	77D53631-B64E-4034-9E88-EF2A7C41F885			No	YES		Tumor resection		NA		YES	12	1	G3		2355		WITH TUMOR	YES					59	>20 mm		FALSE	2016	2010	2006	0	NA	OV	TCGA-59-2355.322bedf6-e6b5-4275-a186-0075a2ec271e.pdf		TCGA	A
166	TCGA.61.1995.01A	43	22.78.0	Nationwide Children's Hospital	TCGA-61-1995-F28302	23cec1cb-18f5-4261-bb98-4a4260f7306c	TCGA-61-1995	Stage IIIC	22	8	0	NA	D8390AB5-7490-46B0-B0A8-6025CFE92F60			No	YES		Tumor resection		NA		YES	12	12	G3		1995		WITH TUMOR	YES	Stable Disease	NO			61	1-10 mm	YES	FALSE	2016	2009	2009	0	NA	OV	TCGA-61-1995.5ea6d43b-376d-43cb-873f-c33ec814a95d.pdf		TCGA	A
167	TCGA.25.1322.01A	62	13.84.0	Nationwide Children's Hospital	TCGA-25-1322-F26676	841d1973-7063-4915-bfcc-de4685a2372d	TCGA-25-1322	Stage IV	22	27	0	NA	0049DB6F-7FB5-4DF9-AA30-41EBDAC3D3E1			No	YES		Tumor resection		NA			12	3	G3		1322		WITH TUMOR	YES		NO			25	>20 mm		FALSE	2016	2009	2001	0	NA	OV	TCGA-25-1322.6EAF4358-51F9-4999-A219-39178418CC9C.pdf		TCGA	A
168	TCGA.09.2051.01A	42	24.76.0	Nationwide Children's Hospital	TCGA-09-2051-F24373	94294882-49ef-4a27-9a2a-03646c87209d	TCGA-09-2051	Stage IIIC	22	3	0	NA	9AAA7076-6DB7-4F7B-98FD-0BDBBFC48DF1			No	YES		Tumor resection	ASHKENAZI	NA		YES	12	11	G3		2051		TUMOR FREE	YES	Complete Remission/Response	NO			9	No Macroscopic disease	YES	FALSE	2016	2009	2004	0	178	OV	TCGA-09-2051.242a1ff3-05ad-4623-b5aa-9bb556e2cfa9.pdf	TCGA	TCGA	A
169	TCGA.61.1728.01A	59	21.74.0	Nationwide Children's Hospital	TCGA-61-1728-F28156	16d97d30-b99b-4b12-9913-cf03f002008d	TCGA-61-1728	Stage IV	22	2	0	NA	E160CB96-D711-48D9-8F8C-69F57A719DDE			No	YES		Tumor resection		NA		NO	12	6	G3		1728		TUMOR FREE	YES	Complete Remission/Response	NO			61	1-10 mm	NO	FALSE	2016	2009	2007	0	NA	OV	TCGA-61-1728.7611c4d4-f58b-404e-93f1-949c865c9e12.pdf		TCGA	A
170	TCGA.24.1544.01A	71	17.81.0	Nationwide Children's Hospital	TCGA-24-1544-F26080	56ec21c8-c3b5-41b3-abdc-964351237f88	TCGA-24-1544	Stage IIIC	22	2	0	NA	F01A3EE4-8AB7-4B59-A8EA-89739032C2CC			No	YES		Tumor resection		NA			12	6	G3		1544		WITH TUMOR	YES	Partial Remission/Response	NO			24	1-10 mm		FALSE	2016	2009	2000	0	178	OV	TCGA-24-1544.2fd78a14-cc3f-4920-9c50-6051579b6ad4.pdf	TCGA	TCGA	A
171	TCGA.04.1343.01A	72	12.85.0	Nationwide Children's Hospital	TCGA-04-1343-F23949	4e21e399-0648-4940-99e9-5e7eb3bd9c68	TCGA-04-1343	Stage IV	22	26	0	3	94C95811-64A1-44F0-B0B6-6E0FBDF7E4A2			No	YES		Tumor resection		NA			12	3	G3		1343	Preoperative	WITH TUMOR	YES	Progressive Disease	NO			4	>20 mm		FALSE	2016	2009	2002	0	NA	OV	TCGA-04-1343.E62828D9-A46C-498F-9976-CC430D16057E.pdf		TCGA	A
172	TCGA.24.2267.01A	58	24.76.0	Nationwide Children's Hospital	TCGA-24-2267-F26544	a78cf572-e891-4896-a60b-698428cc5672	TCGA-24-2267	Stage IIB	22	16	0	NA	94E458C9-5FD4-4DB8-9191-0C6A38363905			No	YES		Tumor resection		NA		YES	12	3	G3		2267		WITH TUMOR	YES	Complete Remission/Response	NO			24	No Macroscopic disease		FALSE	2016	2010	1993	0	NA	OV	TCGA-24-2267.24844312-f32c-4366-945e-96d9a923f82a.pdf		TCGA	A
173	TCGA.04.1648.01A	57	19.79.0	Nationwide Children's Hospital	TCGA-04-1648-F24159	00200545-63d3-450e-82a8-e6edc4048449	TCGA-04-1648	Stage IIIC	22	2	0	0	C496A9A8-6C09-40F5-8C15-DE704C916ADB			No	YES		Cytology (e.g. Peritoneal or pleural fluid)		NA			12	6	G2		1648	Pre-Adjuvant Therapy		YES		NO			4	1-10 mm		FALSE	2016	2009	2003	0	NA	OV	TCGA-04-1648.B35F03FC-84CB-4468-9289-3DB91A6F913E.pdf		TCGA	A
174	TCGA.59.2363.01A	40	24.76.0	Nationwide Children's Hospital	TCGA-59-2363-F28115	b9fa6c71-a686-47cc-8b85-ba5cca27a399	TCGA-59-2363	Stage IIIA	22	12	0	NA	45505D5C-EC41-42C2-82AF-96CEDF9CF5E4			No	YES		Tumor resection		NA		NO	12	2	G3		2363		TUMOR FREE	YES	Complete Remission/Response	NO			59	No Macroscopic disease	NO	FALSE	2016	2010	2007	0	NA	OV	TCGA-59-2363.9b047485-eb2b-4fc1-a22a-d96046b63bf2.pdf		TCGA	A
175	TCGA.24.2290.01A	56	24.76.0	Nationwide Children's Hospital	TCGA-24-2290-F26583	f90e554e-790a-4892-875c-01886dd88b5f	TCGA-24-2290	Stage IIIC	22	19	0	0	802CE747-C0DE-4996-A0E5-070CE5D4D6FD			No	YES		Tumor resection		NA			12	2	G3		2290	Post-Adjuvant Therapy	WITH TUMOR	YES	Complete Remission/Response	NO			24	1-10 mm		FALSE	2016	2010	1997	0	178	OV	TCGA-24-2290.71036f77-0d99-427a-883c-75624453890d.pdf	TCGA	TCGA	A
176	TCGA.13.1512.01A	49	14.86.0	Nationwide Children's Hospital	TCGA-13-1512-F24970	440d2b6f-c84d-4658-b921-7d114ea5c138	TCGA-13-1512	Stage IIIC	22	31	0	NA	8085CD49-A76D-4F3D-AD70-B13A55AFBD8E			No	YES		Fine needle aspiration biopsy		60			12	3	G3		1512	Pre-Adjuvant Therapy		YES		NO			13	No Macroscopic disease		FALSE	2016	2009	2008	0	178	OV	TCGA-13-1512.66DC098E-9ADD-4446-AB6D-FEA35D5FD33B.pdf	TCGA	TCGA	A
177	TCGA.10.0938.01A	80	11.84.0	Nationwide Children's Hospital	TCGA-10-0938-F24483	18a036e5-6796-4246-8bb6-2f23e0727ca7	TCGA-10-0938	Stage IIIC	22	6	0	2	277ECE93-AB8D-468B-B26E-0E6B883AB184			No	YES				NA			12	3	G3		938		WITH TUMOR	YES	Progressive Disease	NO			10	>20 mm		FALSE	2016	2009	2002	0	NA	OV	TCGA-10-0938.faa8920a-3b4a-4767-bdb1-5d086e51fe92.pdf		TCGA	A
178	TCGA.24.1417.01A	54	14.86.0	Nationwide Children's Hospital	TCGA-24-1417-F25920	6f2f5940-f189-4422-93fc-7571c6f994ba	TCGA-24-1417	Stage IV	22	1	0	NA	9D9754DA-7F40-4044-BD0A-25186CD0296F			No	YES		Tumor resection		NA			12	4	G3		1417		TUMOR FREE	YES	Complete Remission/Response	NO			24	1-10 mm		FALSE	2016	2009	2008	0	178	OV	TCGA-24-1417.4058a172-a0f6-4c91-9c79-aab63525340f.pdf	TCGA	TCGA	A
179	TCGA.13.2060.01A	51	24.76.0	Nationwide Children's Hospital	TCGA-13-2060-F24998	970fa6e8-453c-4cff-b1e0-f5cadfc60973	TCGA-13-2060	Stage IV	22	16	0	NA	55837AD7-274D-4568-91AF-326E306CA421			No	YES		Cytology (e.g. Peritoneal or pleural fluid)		80			12	12	G3		2060	Pre-Adjuvant Therapy	TUMOR FREE	YES	Complete Remission/Response	NO			13	1-10 mm		FALSE	2016	2009	2009	0	178	OV	TCGA-13-2060.F6986C14-4627-424E-81C5-74E1CE38D52D.pdf	TCGA	TCGA	A
180	TCGA.31.1950.01A	76	21.74.0	Nationwide Children's Hospital	TCGA-31-1950-F27688	28f0e73c-c8c7-4bb4-9d20-f86f2d874e27	TCGA-31-1950	Stage IIIC	22	19	0	1	9F1FBC32-73C4-4FEA-8066-E1BF2B14BC51			No	YES		Tumor resection		NA		NO	12	10	G2		1950	Pre-Adjuvant Therapy	WITH TUMOR	YES	Partial Remission/Response	NO			31	1-10 mm	NO	FALSE	2016	2009	2007	0	178	OV	TCGA-31-1950.4ed80cbd-e56d-4d09-b8ac-2b6535346b73.pdf	TCGA	TCGA	A
181	TCGA.13.1408.01A	59	13.84.0	Nationwide Children's Hospital	TCGA-13-1408-F24811	b5ebd8fe-77ce-48fc-b3de-f0ac628225e4	TCGA-13-1408	Stage IIIC	22	20	0	NA	0CAFB92E-A597-4F9A-B2A1-20081A2697C8			No	YES		Tumor resection	ASHKENAZI	NA			12	3	G3		1408		WITH TUMOR	YES	Partial Remission/Response	NO			13	>20 mm		FALSE	2016	2009	2008	0	178	OV	TCGA-13-1408.39435FCB-699F-4A2F-9005-E67C9A41C766.pdf	TCGA	TCGA	A
182	TCGA.61.2113.01A	53	22.78.0	Nationwide Children's Hospital	TCGA-61-2113-F28479	58e8e9bc-2bf0-47e6-a806-3a51341022fb	TCGA-61-2113	Stage IIC	22	7	0	NA	03AFE7BE-54A0-487B-9086-DFFE258D5A81			No	YES		Tumor resection		NA		YES	12	12	G3		2113			YES		NO			61		YES	FALSE	2016	2009	1999	0	NA	OV	TCGA-61-2113.d10e1b61-73c4-4ab7-bc4b-8c7827856602.pdf		TCGA	A
183	TCGA.24.0982.01A	77	12.85.0	Nationwide Children's Hospital	TCGA-24-0982-F25900	ac8e6667-9f37-442b-9a6e-6497824d60a9	TCGA-24-0982	Stage IIIC	22	10	0	NA	BBF3F896-6702-4C6D-B317-4CEEB8AD25F4			No	YES		Cytology (e.g. Peritoneal or pleural fluid)		NA			12	3	G3		982		WITH TUMOR	YES	Complete Remission/Response	NO			24	1-10 mm		FALSE	2016	2009	2003	0	178	OV	TCGA-24-0982.75BE9FE6-5606-4F29-A08F-69E3F50912D0.pdf	TCGA	TCGA	A
184	TCGA.61.1738.01A	60	19.79.0	Nationwide Children's Hospital	TCGA-61-1738-F28190	8a114a36-f83c-41c5-9e9b-3f3e303592ca	TCGA-61-1738	Stage IIIC	22	2	0	NA	7D722EBD-13E5-4940-A02A-045E0F524BE9			No	YES		Tumor resection		NA		YES	12	6	G3		1738		WITH TUMOR	YES	Progressive Disease	NO			61	1-10 mm	YES	FALSE	2016	2009	2005	0	178	OV	TCGA-61-1738.05898c76-9832-4724-ada5-ff47eb3838b5.pdf	TCGA	TCGA	A
185	TCGA.24.2020.01A	67	21.74.0	Nationwide Children's Hospital	TCGA-24-2020-F26431	a3abbfc8-e286-4861-8709-fbe623ad55c4	TCGA-24-2020	Stage IIIC	22	1	0	NA	BF791C12-97C5-433A-B454-5DF791721A7A			No	YES		Tumor resection		NA			12	3	G3		2020		WITH TUMOR	YES	Complete Remission/Response	NO			24	1-10 mm		FALSE	2016	2010	1994	0	178	OV	TCGA-24-2020.4f529d42-acb0-4c02-bd0f-d4a650655df8.pdf	TCGA	TCGA	A
186	TCGA.61.1733.01A	71	19.79.0	Nationwide Children's Hospital	TCGA-61-1733-F28163	a342a16c-6eba-4ab9-9688-f1b9f952ac7f	TCGA-61-1733	Stage IIIC	22	2	0	NA	EE87F619-93D2-47F1-BC71-0CDCA53A3300			No	YES		Tumor resection		NA		YES	12	6	G3		1733		WITH TUMOR	YES	Stable Disease	NO			61	No Macroscopic disease	YES	FALSE	2016	2009	2006	0	178	OV	TCGA-61-1733.bc4e6e92-d716-4ab3-8459-4f339caecffd.pdf	TCGA	TCGA	A
187	TCGA.24.1850.01A	72	19.79.0	Nationwide Children's Hospital	TCGA-24-1850-F26359	1345a9a2-a18f-418a-94bf-ec8ab20404b7	TCGA-24-1850	Stage IIIC	22	2	0	0	15B48720-ED63-47C3-A7CA-D75045BC4784			No	YES		Tumor resection		NA		YES	12	6	G3		1850	Post-Adjuvant Therapy	TUMOR FREE	YES	Complete Remission/Response	NO			24	1-10 mm		FALSE	2016	2009	2009	0	178	OV	TCGA-24-1850.a8c2f09f-6971-48e1-b890-f1d63611cdbd.pdf	TCGA	TCGA	A
188	TCGA.25.2392.01A	75	24.76.0	Nationwide Children's Hospital	TCGA-25-2392-F26801	d9ebef02-cd9d-4ec0-851a-3192d9744cd5	TCGA-25-2392	Stage IV	22	5	0	NA	82F6C29D-36E0-4111-A536-8606FD780A56			No	YES		Tumor resection		NA			12	1	G3		2392			NO		NO			25	11-20 mm		FALSE	2016	2010	2003	0	178	OV	TCGA-25-2392.C520D0D6-F104-492C-A4C2-844390F55570.pdf	TCGA	TCGA	A
189	TCGA.24.1550.01A	49	15.83.0	Nationwide Children's Hospital	TCGA-24-1550-F26130	5bda2645-5465-4ed5-a000-c378ffe3ba62	TCGA-24-1550	Stage IIIC	22	13	0	1	02195505-0B03-45AE-AC8E-43585377ECA7			No	YES		Tumor resection		NA			12	5	G3		1550	Post-Adjuvant Therapy	WITH TUMOR	YES	Complete Remission/Response	NO			24	1-10 mm		FALSE	2016	2009	1997	0	178	OV	TCGA-24-1550.7ebd8d19-0a81-4623-8127-f225ad650d46.pdf	TCGA	TCGA	A
190	TCGA.25.2393.01A	81	24.76.0	Nationwide Children's Hospital	TCGA-25-2393-F26803	ca8b79a1-aba9-4f39-a940-ad6da40efd5b	TCGA-25-2393	Stage IIIC	22	5	0	NA	BC512111-F1FE-4487-A0D1-1BA86FF4275C			No	YES		Tumor resection		NA			12	1	G3		2393		WITH TUMOR	YES	Partial Remission/Response	NO			25	11-20 mm		FALSE	2016	2010	2003	0	178	OV	TCGA-25-2393.0B780E04-2DE3-4C56-9B93-1919F4BBE5D4.pdf	TCGA	TCGA	A
191	TCGA.25.2404.01A	38	24.76.0	Nationwide Children's Hospital	TCGA-25-2404-F26831	8b0b1002-3ed9-4317-ba15-982dc5522748	TCGA-25-2404	Stage IIIC	22	5	0	NA	F54D01B2-89AD-4B18-83DB-A0382F50F413			No	YES		Tumor resection		NA			12	1	G3		2404		WITH TUMOR	YES	Complete Remission/Response	NO			25	No Macroscopic disease		FALSE	2016	2010	2005	0	178	OV	TCGA-25-2404.7B13E549-204D-47F8-93EB-D8C5C8D259FA.pdf	TCGA	TCGA	A
192	TCGA.04.1347.01A	81	12.85.0	Nationwide Children's Hospital	TCGA-04-1347-F23961	930a5b42-2e0e-4912-901d-b712de302d38	TCGA-04-1347	Stage IV	22	26	0	0	4863081E-960B-4BA3-B579-CEDD67C2AACC			No	YES		Cytology (e.g. Peritoneal or pleural fluid)		100		NO	12	3	G3		1347	Preoperative	TUMOR FREE	YES	Complete Remission/Response	NO			4	No Macroscopic disease	NO	FALSE	2016	2009	2004	0	NA	OV	TCGA-04-1347.18BFB10C-5EDC-4253-A2A8-93533CB4B471.pdf		TCGA	A
193	TCGA.04.1338.01A	78	12.85.0	Nationwide Children's Hospital	TCGA-04-1338-F23933	a1d5c870-53e2-4dcf-91b7-2edaf75e8168	TCGA-04-1338	Stage IIIC	22	26	0	1	A18C8CD8-6F94-41A2-BEDF-6FAB43DDFCF0			No	YES		Tumor resection		NA			12	3	G3		1338	Preoperative	WITH TUMOR	YES		NO			4	1-10 mm		FALSE	2016	2009	2005	0	NA	OV	TCGA-04-1338.889AF2DB-7FF9-45B1-8FD4-28D57CF870A7.pdf		TCGA	A
194	TCGA.61.2097.01A	71	22.78.0	Nationwide Children's Hospital	TCGA-61-2097-F28413	351a21ef-4b26-45db-93f0-92941df09685	TCGA-61-2097	Stage IIC	22	7	0	NA	0B58FD05-0608-42DD-808B-68575349A109			No	YES		Tumor resection		NA		YES	12	12	G2		2097		TUMOR FREE	YES	Complete Remission/Response	NO			61	1-10 mm	YES	FALSE	2016	2009	2003	0	NA	OV	TCGA-61-2097.6d23149d-a9b0-422f-a560-bc1b4a3b99d6.pdf		TCGA	A
195	TCGA.36.1568.01A	52	17.81.0	Nationwide Children's Hospital	TCGA-36-1568-F27850	8050daa1-0821-4b10-9f7e-13838a72c862	TCGA-36-1568	Stage IIIC	22	2	0	NA	FB046EB8-C196-4C01-A2A8-8133FEE3790D			No	YES		Tumor resection		NA		NO	12	6	G3		1568		WITH TUMOR	YES	Partial Remission/Response	NO			36			FALSE	2016	2009	2007	0	178	OV	TCGA-36-1568.dad4bbdc-0156-48c2-a975-27ccfb9152a3.pdf	TCGA	TCGA	A
196	TCGA.24.2036.01A	50	22.78.0	Nationwide Children's Hospital	TCGA-24-2036-F26505	18df747d-b014-45a6-a225-5400d8ac2b53	TCGA-24-2036	Stage IIIA	22	19	0	0	0CCE5CB2-3727-406D-A4ED-23908AE429DB			No	YES		Tumor resection		NA			12	2	G3		2036	Other	WITH TUMOR	YES	Complete Remission/Response	NO			24	1-10 mm		FALSE	2016	2010	1996	0	NA	OV	TCGA-24-2036.3c1ecc69-a121-4c32-b15a-1e5bbf2f8d7e.pdf		TCGA	A
197	TCGA.13.0797.01A	49	9.82.0	Nationwide Children's Hospital	TCGA-13-0797-F24606	7a9f7b35-642f-4607-89fb-d55ba2600b53	TCGA-13-0797	Stage IIIC	22	25	0	NA	BF5E325F-A5DB-465B-86F7-B0D93E023937			No	YES		Tumor resection		80			12	2	G3		797	Pre-Adjuvant Therapy	TUMOR FREE	YES	Complete Remission/Response	NO			13	1-10 mm		FALSE	2016	2009	2008	0	178	OV	TCGA-13-0797.84ED21CA-E018-44C5-86E4-57927ABBCC9A.pdf	TCGA	TCGA	A
198	TCGA.57.1585.01A	57	17.81.0	Nationwide Children's Hospital	TCGA-57-1585-F28076	80632215-5601-43af-ad21-18fba962496e	TCGA-57-1585	Stage IIIC	22	2	0	NA	10366B95-C5D3-46B2-AD1B-D5BC1A92FC3C			No	YES		Tumor resection		NA		YES	12	6	G3		1585		WITH TUMOR	YES	Progressive Disease	NO			57	11-20 mm	YES	FALSE	2016	2009	2007	0	NA	OV	TCGA-57-1585.2c748aca-e5b2-4418-9820-1343293d379f.pdf		TCGA	A
199	TCGA.13.0727.01A	71	9.82.0	Nationwide Children's Hospital	TCGA-13-0727-F24519	c54b18db-aeab-4253-8e80-49aeae62f572	TCGA-13-0727	Stage IIIC	22	24	0	NA	930699DB-2CF1-4D93-B340-8307C53DCA84			No	YES		Tumor resection		NA			12	2	G3		727		WITH TUMOR	YES	Complete Remission/Response	NO			13	1-10 mm		FALSE	2016	2009	2003	0	NA	OV	TCGA-13-0727.EA3709B4-0C79-4CF5-A7D6-DB9F08DD74B5.pdf		TCGA	A
200	TCGA.13.1505.01A	63	14.86.0	Nationwide Children's Hospital	TCGA-13-1505-F24939	e5c8ba1b-3e68-4637-acf7-695582f4474b	TCGA-13-1505	Stage IIIC	22	31	0	NA	3B721C1E-D7E7-4457-AB23-E1EDBBCDC44A			No	YES		Cytology (e.g. Peritoneal or pleural fluid)		NA			12	3	G3		1505		TUMOR FREE	YES	Complete Remission/Response	NO			13	1-10 mm		FALSE	2016	2009	2008	0	178	OV	TCGA-13-1505.ACD1E3CC-53FC-4615-B31B-0AFDF4B259BF.pdf	TCGA	TCGA	A
201	TCGA.25.2042.01A	60	24.76.0	Nationwide Children's Hospital	TCGA-25-2042-F26785	67cbdcbf-2e6a-4de9-9658-9bbd8ae0f47f	TCGA-25-2042	Stage IIIC	22	20	0	NA	750862EA-E9EC-4526-8119-C8AFA385F2E1			No	YES		Tumor resection		NA			12	11	G3		2042		WITH TUMOR	YES	Progressive Disease	NO			25	>20 mm		FALSE	2016	2009	2006	0	NA	OV	TCGA-25-2042.4D14A408-E3F6-47EB-A67C-0606450DB0C5.pdf		TCGA	A
202	TCGA.24.2289.01A	68	24.76.0	Nationwide Children's Hospital	TCGA-24-2289-F26578	1f1d7a75-371a-409e-abba-e228ad2397fc	TCGA-24-2289	Stage IV	22	16	0	NA	62F725DC-D3E5-49D5-A63D-D73E57B9D2DC			No	YES		Cytology (e.g. Peritoneal or pleural fluid)		NA			12	3	G3		2289		WITH TUMOR	YES	Complete Remission/Response	NO			24	>20 mm		FALSE	2016	2010	1997	0	178	OV	TCGA-24-2289.3c9bb67a-702f-4e9b-bd0f-c0ef8a5d237d.pdf	TCGA	TCGA	A
203	TCGA.23.1030.01A	64	12.85.0	Nationwide Children's Hospital	TCGA-23-1030-F25643	b97fdad8-b975-4f01-a9ac-cbedb5e7a9b6	TCGA-23-1030	Stage IIIC	22	24	0	NA	2EC5C28F-04BC-4F26-A33E-DF9FEF6BD0EA			No	YES		Tumor resection		NA		YES	12	2	G3		1030		TUMOR FREE	YES	Complete Remission/Response	NO			23	1-10 mm	YES	FALSE	2016	2009	2006	0	NA	OV	TCGA-23-1030.E44D825F-89EE-4FF7-B6D6-B0B17E305B2C.pdf		TCGA	A
204	TCGA.13.1405.01A	49	13.84.0	Nationwide Children's Hospital	TCGA-13-1405-F24803	94feaf68-9597-4648-bc84-fe7e67afc7c7	TCGA-13-1405	Stage IV	22	20	0	NA	9E4C4E03-0216-4311-856B-07B78ECEC285			No	YES		Cytology (e.g. Peritoneal or pleural fluid)		80			12	3	G3		1405	Pre-Adjuvant Therapy	TUMOR FREE	YES	Complete Remission/Response	NO			13	1-10 mm		FALSE	2016	2009	2008	0	178	OV	TCGA-13-1405.DFB9F8B2-986C-4963-B2D2-837E54174CF0.pdf	TCGA	TCGA	A
205	TCGA.29.2414.01A	75	24.76.0	Nationwide Children's Hospital	TCGA-29-2414-F27451	955879e7-53f1-48e3-85c2-47d63a4b8113	TCGA-29-2414	Stage IIIC	22	9	0	NA	B7C26ABE-050B-4E19-81F1-BF78D0F9D377			No	YES		Tumor resection		NA			12	2	G2		2414		WITH TUMOR	YES	Complete Remission/Response	NO			29	11-20 mm	NO	FALSE	2016	2010	1998	0	NA	OV	TCGA-29-2414.c480ee08-d996-40e6-bd86-3e614625d98b.pdf		TCGA	A
206	TCGA.WR.A838.01A	72	409.36.0	Nationwide Children's Hospital	TCGA-WR-A838-F66184	31A49E6E-CA78-4FD3-AE74-242CC21A8774	TCGA-WR-A838	Stage IIIC	22	3	0	NA	CC4CEE7A-856A-46BD-A828-B03426884B0B	Scheduled Follow-up Submission	Progressive Disease	No	YES		Tumor resection		NA	NO	YES	12	10	G3	No	A838		WITH TUMOR	YES	Progressive Disease	NO	NO	YES	WR		YES	FALSE	2016	2014	2013	0	178	OV	TCGA-WR-A838.8F364931-727D-4099-A1D2-E96C61461479.pdf	TCGA	TCGA	A
207	TCGA.25.2391.01A	57	24.76.0	Nationwide Children's Hospital	TCGA-25-2391-F26796	6ec2f13a-7241-400e-ba92-e194af3034c7	TCGA-25-2391	Stage IIIC	22	5	0	NA	04A78378-C72D-437C-BC6F-7DD243A50D1B			No	YES		Tumor resection		NA			12	1	G3		2391		TUMOR FREE	YES	Complete Remission/Response	NO			25	>20 mm		FALSE	2016	2010	2003	0	178	OV	TCGA-25-2391.32AC761D-67A0-46C5-AB01-AE9BBE7307CA.pdf	TCGA	TCGA	A
208	TCGA.13.1407.01A	51	13.84.0	Nationwide Children's Hospital	TCGA-13-1407-F24807	019f9660-f6a5-40c5-a156-998044af77a1	TCGA-13-1407	Stage IIIC	22	20	0	NA	6D310595-D382-4831-8C89-3A2C78E7FF2C			No	YES		Cytology (e.g. Peritoneal or pleural fluid)		NA			12	3	G3		1407		TUMOR FREE	YES	Complete Remission/Response	NO			13			FALSE	2016	2009	2008	0	178	OV	TCGA-13-1407.CCAF94A8-AA26-46FE-B3D3-22C9B750344A.pdf	TCGA	TCGA	A
209	TCGA.29.1766.01A	74	18.84.0	Nationwide Children's Hospital	TCGA-29-1766-F27350	043a6f1d-d0c2-411a-937d-9e5c790ed4ad	TCGA-29-1766	Stage IIIC	22	2	0	0	AD72366B-BDBA-4B5C-8690-4B7397B1C495			No	YES		Tumor resection		NA			12	6	G2		1766	Post-Adjuvant Therapy	WITH TUMOR	YES	Progressive Disease	NO			29	11-20 mm		FALSE	2016	2009	2006	0	178	OV	TCGA-29-1766.fc0a444e-3618-459a-a3ee-58ec9e7e1084.pdf	TCGA	TCGA	A
210	TCGA.25.1328.01A	38	13.84.0	Nationwide Children's Hospital	TCGA-25-1328-F26698	9b2cf6b3-c423-4721-90b4-ae9c1fb5c92f	TCGA-25-1328	Stage IIIC	22	27	0	NA	7A3E161D-B6ED-4D56-8A23-4FA6064531A7			No	YES		Tumor resection		NA			12	3	G3		1328		WITH TUMOR	YES	Partial Remission/Response	NO			25	1-10 mm		FALSE	2016	2009	2001	0	NA	OV	TCGA-25-1328.A2DA7EB3-8E42-4E86-9352-99673F51AEFF.pdf		TCGA	A
211	TCGA.25.1877.01A	81	21.74.0	Nationwide Children's Hospital	TCGA-25-1877-F26774	be06d351-8800-477e-ba18-249a66a7fa24	TCGA-25-1877	Stage IIIC	22	2	0	NA	7CD96901-7983-41F6-8685-4390A36FAC74			No	YES		Tumor resection		NA			12	6	G3		1877		WITH TUMOR	YES	Complete Remission/Response	NO			25	1-10 mm		FALSE	2016	2009	1993	0	178	OV	TCGA-25-1877.D98B5A1F-DF34-43E7-826F-BCB45DEC582D.pdf	TCGA	TCGA	A
212	TCGA.13.0714.01A	55	9.82.0	Nationwide Children's Hospital	TCGA-13-0714-F24489	7fe913a4-d022-4890-a2a8-82c1b9c72755	TCGA-13-0714	Stage IV	22	24	0	NA	1952E0E2-BD60-4135-A56F-7442ACD07414			No	YES		Cytology (e.g. Peritoneal or pleural fluid)		80			12	2	G3		714	Pre-Adjuvant Therapy	WITH TUMOR	YES	Progressive Disease	NO			13	1-10 mm		FALSE	2016	2009	2000	0	NA	OV	TCGA-13-0714.96EB4BD1-CE3B-44D8-8095-076712A3E082.pdf		TCGA	A
213	TCGA.24.1924.01A	65	21.74.0	Nationwide Children's Hospital	TCGA-24-1924-F26386	21cccc06-a7a4-4bdc-a840-cd5f49ce523a	TCGA-24-1924	Stage IIIC	22	26	0	NA	39F1AFF1-B1F2-4EB2-B61C-12AB04509D1F			No	YES		Tumor resection		NA		YES	12	2	G3		1924		WITH TUMOR	YES	Complete Remission/Response	NO			24	1-10 mm		FALSE	2016	2010	2001	0	178	OV	TCGA-24-1924.4199b57a-81f5-4d5f-9f4c-1e514dcd26dc.pdf	TCGA	TCGA	A
214	TCGA.24.1105.01A	36	12.85.0	Nationwide Children's Hospital	TCGA-24-1105-F25844	da2b0e1e-ff62-4999-aa12-32768135104d	TCGA-24-1105	Stage IIIC	22	9	0	NA	B2A9C6E9-F044-4A76-87F7-D29557BBF415			No	YES		Cytology (e.g. Peritoneal or pleural fluid)		NA			12	3	G3		1105		WITH TUMOR	YES	Complete Remission/Response	NO			24	1-10 mm		FALSE	2016	2009	2001	0	NA	OV	TCGA-24-1105.DE593AFC-BC21-4183-94A6-B8BA9931B70F.pdf		TCGA	A
215	TCGA.24.1430.01A	68	14.86.0	Nationwide Children's Hospital	TCGA-24-1430-F25966	a1fbfc62-641e-41cd-bebb-0044b8433a52	TCGA-24-1430	Stage IIIC	22	12	0	1	9EFD18E8-5130-462B-9343-193876427DAC			No	YES		Tumor resection		NA			12	5	G3		1430	Other	WITH TUMOR	YES	Complete Remission/Response	NO			24	>20 mm		FALSE	2016	2009	2000	0	178	OV	TCGA-24-1430.d0f95ced-e33f-4796-a6a4-3030f8e21761.pdf	TCGA	TCGA	A
216	TCGA.04.1542.01A	52	15.83.0	Nationwide Children's Hospital	TCGA-04-1542-F24118	6c66cb68-4c55-4a8a-9241-99a2f36bc6fd	TCGA-04-1542	Stage IIIB	22	2	0	0	E28290D9-5CEC-4835-8825-85B4EC84B155			No	YES		Tumor resection		NA		NO	12	6	G2		1542	Preoperative	WITH TUMOR	YES	Complete Remission/Response	NO			4	1-10 mm		FALSE	2016	2009	2001	0	178	OV	TCGA-04-1542.E3103C8A-50CB-43FE-9670-2BFB5D1DC318.pdf	TCGA	TCGA	A
217	TCGA.24.1923.01A	51	21.74.0	Nationwide Children's Hospital	TCGA-24-1923-F26379	a490cc6b-d715-4c9e-8039-8508af334257	TCGA-24-1923	Stage IIIC	22	19	0	NA	E9ABD65E-3063-4993-9367-161B431C1138			No	YES		Incisional Biopsy		NA		YES	12	2	G3		1923		WITH TUMOR	YES	Complete Remission/Response	NO			24	1-10 mm		FALSE	2016	2010	2001	0	178	OV	TCGA-24-1923.6ae8158a-e236-4cc0-88d2-50756216f0e7.pdf	TCGA	TCGA	A
218	TCGA.10.0933.01A	77	11.84.0	Nationwide Children's Hospital	TCGA-10-0933-F24454	4cddfc2f-91c2-4d1b-959e-a407436f1faf	TCGA-10-0933	Stage IIIC	22	6	0	1	E8D42A7E-D5B0-4612-853C-A562CCE7F549			No	YES		Tumor resection		NA			12	3	G3		933	Preoperative	WITH TUMOR	YES	Complete Remission/Response	NO			10	No Macroscopic disease		FALSE	2016	2009	2003	0	NA	OV	TCGA-10-0933.f973309d-55dd-489b-a7ca-9348666a9129.pdf		TCGA	A
219	TCGA.23.1110.01A	42	12.85.0	Nationwide Children's Hospital	TCGA-23-1110-F25666	412125d8-6e4b-4ece-9596-a1bb77f81e61	TCGA-23-1110	Stage IIIC	22	23	0	NA	1A8FD66F-4AA6-4F5F-9AC0-29FB9991AAAB			No	YES		Tumor resection		NA		YES	12	2	G3		1110		TUMOR FREE	YES	Complete Remission/Response	NO			23	No Macroscopic disease	YES	FALSE	2016	2009	2003	0	178	OV	TCGA-23-1110.07361efd-0b7d-4dcb-afe3-464200f59ac0.pdf	TCGA	TCGA	A
220	TCGA.24.1557.01A	49	17.81.0	Nationwide Children's Hospital	TCGA-24-1557-F26194	300786cc-f4e9-45c3-8987-c78cb62f21ea	TCGA-24-1557	Stage IIIC	22	2	0	NA	68822B57-7200-4422-A6FB-350C31E18140			No	YES		Tumor resection		NA			12	6	G3		1557		WITH TUMOR	YES	Partial Remission/Response	NO			24	>20 mm		FALSE	2016	2009	2000	0	178	OV	TCGA-24-1557.ec04339c-f1ae-4519-bddf-e60cc1f30d52.pdf	TCGA	TCGA	A
221	TCGA.09.0366.01A	55	9.82.0	Nationwide Children's Hospital	TCGA-09-0366-F24207	06ba5b59-0675-4fde-a4aa-237171de4442	TCGA-09-0366	Stage IIIC	22	4	0	NA	32EE9B01-5847-4680-BBD3-3DA4894BBD27			No	YES		Tumor resection		NA		NO	12	3	G3		366		WITH TUMOR	YES	Stable Disease	NO			9	1-10 mm	NO	FALSE	2016	2009	1999	0	178	OV	TCGA-09-0366.6C254448-2CF7-4283-9026-988273C712A1.pdf	TCGA	TCGA	A
222	TCGA.24.1413.01A	51	13.84.0	Nationwide Children's Hospital	TCGA-24-1413-F25910	00e61bdc-fccd-47a7-bd23-8ce0506d6b7b	TCGA-24-1413	Stage IIIC	22	9	0	NA	923B13FA-5395-4B82-9A47-B2478AF1C307			No	YES		Tumor resection		NA		YES	12	3	G3		1413		TUMOR FREE	YES	Complete Remission/Response	NO			24	1-10 mm		FALSE	2016	2009	2008	0	178	OV	TCGA-24-1413.2ca18d08-e930-4244-a0d5-316dfbca0fb4.pdf	TCGA	TCGA	A
223	TCGA.10.0927.01A	65	11.84.0	Nationwide Children's Hospital	TCGA-10-0927-F24420	086690da-aa4d-4658-a679-f871fa293b7c	TCGA-10-0927	Stage IIIC	22	6	0	NA	43FD8901-ACFE-4FAC-BF9E-55600FFDF651			No	YES		Tumor resection		NA			12	3	G2		927		WITH TUMOR	YES	Complete Remission/Response	NO			10	1-10 mm		FALSE	2016	2009	2000	0	NA	OV	TCGA-10-0927.3d93f935-2a93-4987-99c6-0b75e2e59cd3.pdf		TCGA	A
224	TCGA.24.1603.01A	53	15.83.0	Nationwide Children's Hospital	TCGA-24-1603-F26284	7aa0d9f9-ecbe-4159-89a9-08c599697834	TCGA-24-1603	Stage IIIB	22	13	0	NA	DD4B9FDB-CFEA-4751-97FE-72F165E78E32			No	YES		Tumor resection		NA			12	5	G3		1603		WITH TUMOR	YES	Complete Remission/Response	NO			24			FALSE	2016	2009	1996	0	178	OV	TCGA-24-1603.b5ea4cb8-5f2a-4a6d-88ed-f36c1b12e3f9.pdf	TCGA	TCGA	A
225	TCGA.24.1425.01A	45	15.83.0	Nationwide Children's Hospital	TCGA-24-1425-F25946	4a3aabd7-413a-42fe-a1dd-5af7e3935ec3	TCGA-24-1425	Stage IIIC	22	12	0	0	04AECC84-88E8-479D-97BF-D122419076D8			No	YES		Tumor resection		NA			12	5	G3		1425	Other	TUMOR FREE	YES	Complete Remission/Response	NO			24	1-10 mm		FALSE	2016	2009	2008	0	178	OV	TCGA-24-1425.06592570-be8f-49d4-a42f-068ad60efe34.pdf	TCGA	TCGA	A
226	TCGA.61.2104.01A	53	22.78.0	Nationwide Children's Hospital	TCGA-61-2104-F28442	02ac5e72-78e8-458e-9966-f78a3fb86f69	TCGA-61-2104	Stage IIC	22	7	0	NA	65009F89-B0E7-43AE-A1F3-FBDBA630938B			No	YES		Tumor resection		NA			12	12	G2		2104			YES	Complete Remission/Response	NO			61	No Macroscopic disease	NO	FALSE	2016	2009	2003	0	NA	OV	TCGA-61-2104.38d2e115-ec9a-40e5-bfa0-30fb1db60691.pdf		TCGA	A
227	TCGA.24.1928.01A	77	21.74.0	Nationwide Children's Hospital	TCGA-24-1928-F26403	144f8c7e-e805-4c4c-92ff-e14d57b79a60	TCGA-24-1928	Stage IIIC	22	15	0	NA	4F39CB55-C9B7-4CD6-979B-8635FE3F13E8			No	YES		Cytology (e.g. Peritoneal or pleural fluid)		NA			12	3	G3		1928		WITH TUMOR	YES	Progressive Disease	NO			24	11-20 mm		FALSE	2016	2010	1998	0	178	OV	TCGA-24-1928.dc4407fb-d15b-44d5-9c3b-129cca67d8f1.pdf	TCGA	TCGA	A
228	TCGA.24.1558.01A	73	17.81.0	Nationwide Children's Hospital	TCGA-24-1558-F26212	e5c8a6ca-1b37-4965-bf50-3c988437af33	TCGA-24-1558	Stage IIIC	22	2	0	NA	ED825B07-6262-4564-BAC3-79D4F649F96B			No	YES		Tumor resection		NA			12	6	G3		1558		WITH TUMOR	YES	Partial Remission/Response	NO			24	1-10 mm		FALSE	2016	2009	2000	0	178	OV	TCGA-24-1558.62143e5f-4452-47ca-a67c-cd87036424b1.pdf	TCGA	TCGA	A
229	TCGA.13.0795.01A	66	9.82.0	Nationwide Children's Hospital	TCGA-13-0795-F24602	ca8e4422-c168-479c-a85b-b3b7807d6443	TCGA-13-0795	Stage IIIC	22	25	0	NA	187BDA12-0BA1-46D5-81E1-70A158FBEF82			No	YES		Fine needle aspiration biopsy		80			12	2	G3		795	Pre-Adjuvant Therapy	WITH TUMOR	YES	Complete Remission/Response	NO			13	>20 mm		FALSE	2016	2009	2007	0	178	OV	TCGA-13-0795.B98206EC-73D1-404F-B497-BAD6C817D9B7.pdf	TCGA	TCGA	A
230	TCGA.29.2427.01A	60	24.76.0	Nationwide Children's Hospital	TCGA-29-2427-F27470	43e966c8-610e-48a8-9e83-b2635e874aa0	TCGA-29-2427	Stage IIIC	22	8	0	0	4C2E448E-70B9-4AAB-826A-B4ACB8FCD4E7			No	YES		Tumor resection		NA			12	2	G3		2427	Post-Adjuvant Therapy	WITH TUMOR	YES	Complete Remission/Response	NO			29	>20 mm		FALSE	2016	2010	2004	0	178	OV	TCGA-29-2427.b53536ca-770c-4482-b2f7-4284d804db2e.pdf	TCGA	TCGA	A
231	TCGA.25.1323.01A	72	13.84.0	Nationwide Children's Hospital	TCGA-25-1323-F26680	7dca5a46-41d3-4c92-bfbc-ff6a771731a1	TCGA-25-1323	Stage IIIC	22	27	0	NA	7B75968A-CF6D-4E4B-8F7B-C05A1F824DC0			No	YES		Tumor resection		NA			12	3	G3		1323		WITH TUMOR	YES	Complete Remission/Response	NO			25	1-10 mm		FALSE	2016	2009	2001	0	178	OV	TCGA-25-1323.AFE55BB2-F0FC-4B39-A61A-2287B62354AD.pdf	TCGA	TCGA	A
232	TCGA.61.1911.01A	55	19.79.0	Nationwide Children's Hospital	TCGA-61-1911-F28260	722712b4-0368-42bd-9d7c-39f03d146e63	TCGA-61-1911	Stage IIA	22	1	0	NA	AE7780DD-28EB-43F8-9A5B-488BE040A5C7			No	YES		Tumor resection		NA		YES	12	10	G3		1911		WITH TUMOR	YES	Complete Remission/Response	NO			61		YES	FALSE	2016	2009	2005	0	NA	OV	TCGA-61-1911.ba6325b4-af61-42cc-b84c-aacee9d7ecc8.pdf		TCGA	A
233	TCGA.29.2428.01A	58	24.76.0	Nationwide Children's Hospital	TCGA-29-2428-F27478	1aae8af8-d856-4054-bdcd-5cd78895a694	TCGA-29-2428	Stage IIIC	22	8	0	0	6F6349D6-EF9A-4850-B129-A24A1FAFB99B			No	YES		Tumor resection		NA		YES	12	2	G3		2428	Post-Adjuvant Therapy	TUMOR FREE	YES	Complete Remission/Response	NO			29	>20 mm		FALSE	2016	2010	2005	0	NA	OV	TCGA-29-2428.45a6c74c-045b-4fdd-a93d-9e1a8d36e4cb.pdf		TCGA	A
234	TCGA.09.0364.01A	80	9.82.0	Nationwide Children's Hospital	TCGA-09-0364-F24198	c1122b65-e8b1-4c58-99b9-d78c3678332c	TCGA-09-0364	Stage IIC	22	4	0	NA	F632EBBB-A423-4344-ACC5-E524CA8222C4			No	YES		Tumor resection		NA		NO	12	3	G3		364		WITH TUMOR	YES	Complete Remission/Response	NO			9	11-20 mm	NO	FALSE	2016	2009	1998	0	NA	OV	TCGA-09-0364.27b9efd3-7748-4deb-96a2-3869a19bfa6f.pdf		TCGA	A
235	TCGA.13.1492.01A	66	14.86.0	Nationwide Children's Hospital	TCGA-13-1492-F24889	62de4389-6bb4-42ff-84a9-3ab406e99c05	TCGA-13-1492	Stage IIIC	22	31	0	NA	1863520F-5131-405A-B8BE-A6DC17AC63C9			No	YES		Fine needle aspiration biopsy		80			12	3	G3		1492	Pre-Adjuvant Therapy	TUMOR FREE	YES	Complete Remission/Response	NO			13			FALSE	2016	2009	2002	0	178	OV	TCGA-13-1492.566BE185-8A2E-43C4-9762-65216AB9AC44.pdf	TCGA	TCGA	A
236	TCGA.30.1891.01A	61	21.74.0	Nationwide Children's Hospital	TCGA-30-1891-F27640	8fdc5769-4e01-4a6e-b84d-79e1d6447711	TCGA-30-1891	Stage IIIC	22	2	0	NA	E027AACF-B6BC-4F5B-972B-02A5AECBB52C			No	YES		Cytology (e.g. Peritoneal or pleural fluid)		NA		NO	12	6	G2		1891		WITH TUMOR	YES	Partial Remission/Response	NO			30	1-10 mm	NO	FALSE	2016	2009	2004	0	178	OV	TCGA-30-1891.F2E0C289-3ED3-4876-8BFA-A447AB1DBB2B.pdf	TCGA	TCGA	A
237	TCGA.13.1506.01A	45	14.86.0	Nationwide Children's Hospital	TCGA-13-1506-F24944	c38894f1-b486-48fd-acc2-f53027cb3ffa	TCGA-13-1506	Stage IIIC	22	31	0	NA	8FBD6573-4004-4E5B-A95E-F084424DB7CE			No	YES		Tumor resection		80			12	3	G3		1506	Pre-Adjuvant Therapy	TUMOR FREE	YES	Complete Remission/Response	NO			13			FALSE	2016	2009	2008	0	178	OV	TCGA-13-1506.88E423FF-4070-4F01-A0B0-41B45443E762.pdf	TCGA	TCGA	A
238	TCGA.57.1583.01A	57	17.81.0	Nationwide Children's Hospital	TCGA-57-1583-F28068	226da9f5-f0ba-4f11-9c5e-1e1c53456ce7	TCGA-57-1583	Stage IIIC	22	2	0	NA	C624AE88-D40B-4543-B8C3-DC441F51787C			No	YES		Tumor resection		NA		NO	12	6	G3		1583		WITH TUMOR	YES		NO			57	No Macroscopic disease	NO	FALSE	2016	2009	2006	0	NA	OV	TCGA-57-1583.b899b485-621f-46df-8bda-97b0fbe10b6d.pdf		TCGA	A
239	TCGA.04.1514.01A	45	15.83.0	Nationwide Children's Hospital	TCGA-04-1514-F24071	5d6ed657-10c2-447e-bd5e-9a72631507ab	TCGA-04-1514	Stage IIIA	22	2	0	1	65855413-D221-4777-822A-D4344AB0898A			No	YES		Tumor resection		NA		NO	12	6	G2		1514	Preoperative	TUMOR FREE	YES	Complete Remission/Response	NO			4	No Macroscopic disease		FALSE	2016	2009	2004	0	178	OV	TCGA-04-1514.A0487B93-029F-48EB-AF5C-06A2F5A3FAAA.pdf	TCGA	TCGA	A
240	TCGA.24.1423.01A	61	14.86.0	Nationwide Children's Hospital	TCGA-24-1423-F25936	2c5edeaa-427c-44b6-893c-797f75cdd9a8	TCGA-24-1423	Stage IIIC	22	16	0	NA	2625262D-9858-4095-9EC6-932F053B0897			No	YES		Tumor resection		NA		YES	12	4	G3		1423		TUMOR FREE	YES	Complete Remission/Response	NO			24	1-10 mm		FALSE	2016	2009	2008	0	178	OV	TCGA-24-1423.47331163-68e9-44fd-8b80-b9f70058957f.pdf	TCGA	TCGA	A
241	TCGA.30.1718.01A	44	18.84.0	Nationwide Children's Hospital	TCGA-30-1718-F27534	634effee-a1bd-4dd7-a813-4f04f2c4a872	TCGA-30-1718	Stage IIIC	22	2	0	NA	5FC58ABB-112F-4A65-BEC6-F8D78C32302D			No	YES		Tumor resection		NA		NO	12	6	G3		1718		WITH TUMOR	YES		NO			30	1-10 mm	NO	FALSE	2016	2009	2002	0	NA	OV	TCGA-30-1718.078da76a-b9f5-40d0-9a57-04c306ade36a.pdf		TCGA	A
242	TCGA.13.0886.01A	67	11.84.0	Nationwide Children's Hospital	TCGA-13-0886-F24663	3e55773f-fd8a-4ea5-a2c0-b27dc4999829	TCGA-13-0886	Stage IIIC	22	25	0	NA	CC250D3C-2D31-4571-811D-2674A45F112B			No	YES		Tumor resection		NA			12	2	G3		886		TUMOR FREE	YES	Complete Remission/Response	NO			13	1-10 mm		FALSE	2016	2009	2002	0	178	OV	TCGA-13-0886.2FB5824C-F30B-4E0B-B787-CBF93A6A48AE.pdf	TCGA	TCGA	A
243	TCGA.20.0991.01A	78	12.85.0	Nationwide Children's Hospital	TCGA-20-0991-F25530	974f709b-2b9a-4a59-86a5-15974cdd107b	TCGA-20-0991	Stage IIB	22	23	0	0	7FCDC168-3701-4688-9CE8-943FA805DC8A			No	YES		Tumor resection		NA			12	2	G3		991	Post-Adjuvant Therapy	TUMOR FREE	YES	Complete Remission/Response	NO			20	No Macroscopic disease		FALSE	2016	2009	2006	0	178	OV	TCGA-20-0991.8FB04F5F-B278-4E3C-A88B-9597F7B93F6E.pdf	TCGA	TCGA	A
244	TCGA.24.1464.01A	70	14.86.0	Nationwide Children's Hospital	TCGA-24-1464-F26022	77ea97ca-736c-4ab4-9670-0941b73c1bb3	TCGA-24-1464	Stage IIIC	22	23	0	1	833F9ACD-BD09-4B48-ABDE-54F72BAA95F1			No	YES		Tumor resection		NA		YES	12	3	G3		1464	Post-Adjuvant Therapy	WITH TUMOR	YES		NO			24	>20 mm		FALSE	2016	2009	1998	0	178	OV	TCGA-24-1464.242047B0-E0E3-4BA3-A0DF-95887392602E.pdf	TCGA	TCGA	A
245	TCGA.13.1488.01A	59	14.86.0	Nationwide Children's Hospital	TCGA-13-1488-F24871	f8cc6ee8-0004-4c4c-9d2e-38888cd6c5c4	TCGA-13-1488	Stage IV	22	31	0	NA	2DFB8BB9-6AFD-438C-A488-D884FB4C0ED3			No	YES		Cytology (e.g. Peritoneal or pleural fluid)		80			12	3	G3		1488	Pre-Adjuvant Therapy	WITH TUMOR	YES	Complete Remission/Response	NO			13	11-20 mm		FALSE	2016	2009	2002	0	178	OV	TCGA-13-1488.79A91E41-0B59-4328-B7BB-2B4EEAD46A89.pdf	TCGA	TCGA	A
246	TCGA.24.1847.01A	45	18.84.0	Nationwide Children's Hospital	TCGA-24-1847-F26350	a302ccb0-5b86-4a6a-8121-fdf54689c24c	TCGA-24-1847	Stage IV	22	2	0	NA	B7B21DC1-DEDE-42DA-8601-CE25CE37B1CF			No	YES		Excisional Biopsy		NA		YES	12	6	G3		1847		TUMOR FREE	YES	Complete Remission/Response	NO			24	1-10 mm		FALSE	2016	2009	2009	0	178	OV	TCGA-24-1847.20d96d45-40d3-44ad-a9e8-fdc7e545ed5d.pdf	TCGA	TCGA	A
247	TCGA.25.1316.01A	55	13.84.0	Nationwide Children's Hospital	TCGA-25-1316-F26646	66d2e9b2-0219-4b9a-aa62-d52e65461829	TCGA-25-1316	Stage IIIC	22	27	0	NA	0BD90016-71A9-48CC-B73E-05DAB2DA56B5			No	YES		Tumor resection		NA			12	3	G3		1316		WITH TUMOR	YES	Progressive Disease	NO			25	1-10 mm		FALSE	2016	2009	2000	0	178	OV	TCGA-25-1316.B766CB7E-C4EC-489C-AEF0-BE28132D5BA5.pdf	TCGA	TCGA	A
248	TCGA.04.1341.01A	85	12.85.0	Nationwide Children's Hospital	TCGA-04-1341-F23940	081a449e-6733-4d5e-9dd0-b22add890b42	TCGA-04-1341	Stage IC	22	26	0	NA	99302C91-1B38-4891-8E8A-D3406CFA4C40	Scheduled Follow-up Submission		No	YES				NA			12	3	G3		1341		WITH TUMOR		Complete Remission/Response	NO	NO	YES	4			FALSE	2016	2009	2006	0	178	OV	TCGA-04-1341.9DB095E5-19F0-4ECE-9E54-2F030190FDB5.pdf	TCGA	TCGA	A
249	TCGA.13.1485.01A	48	14.86.0	Nationwide Children's Hospital	TCGA-13-1485-F24861	c541cbcc-09ee-4152-b710-60d9f09f384d	TCGA-13-1485	Stage IV	22	31	0	NA	AFD0D103-4D00-4CD2-A327-2BFE3CEA3B30			No	YES		Incisional Biopsy		80			12	3	G2		1485	Pre-Adjuvant Therapy	WITH TUMOR	YES	Partial Remission/Response	NO			13	1-10 mm		FALSE	2016	2009	2001	0	178	OV	TCGA-13-1485.5ABB28A5-1BF3-4E90-AD3B-3692893C8686.pdf	TCGA	TCGA	A
250	TCGA.24.2254.01A	66	22.78.0	Nationwide Children's Hospital	TCGA-24-2254-F26523	096da4d1-b2b5-4325-b786-ed88b37ba349	TCGA-24-2254	Stage IIIC	22	19	0	0	42753E9D-961C-49FF-A7E4-09261CE66EC5			No	YES		Tumor resection		NA		YES	12	2	G3		2254	Other	WITH TUMOR	YES	Complete Remission/Response	NO			24	1-10 mm		FALSE	2016	2010	2003	0	NA	OV	TCGA-24-2254.3788629f-17da-4075-af61-cf124bdfb48e.pdf		TCGA	A
251	TCGA.25.2399.01A	80	24.76.0	Nationwide Children's Hospital	TCGA-25-2399-F26818	f2ca0f5d-438c-46cf-af2a-976cf4036f11	TCGA-25-2399	Stage IIIC	22	5	0	NA	2DD7DA96-73AF-4691-B2B7-D475BC6B6B77			No	YES		Tumor resection		NA			12	1	G3		2399		WITH TUMOR	YES	Partial Remission/Response	NO			25	>20 mm		FALSE	2016	2010	2004	0	178	OV	TCGA-25-2399.38AEA3BF-A853-4719-B308-63884A6F8F13.pdf	TCGA	TCGA	A
252	TCGA.13.1511.01A	52	14.86.0	Nationwide Children's Hospital	TCGA-13-1511-F24965	4b9ab047-2f5e-4454-8f69-f40a45d563cf	TCGA-13-1511	Stage IV	22	31	0	NA	E2E52823-971C-4451-AD6F-6AB0FFB48C47			No	YES		Cytology (e.g. Peritoneal or pleural fluid)		60			12	3	G3		1511	Pre-Adjuvant Therapy	WITH TUMOR	YES	Partial Remission/Response	NO			13	>20 mm		FALSE	2016	2009	2008	0	178	OV	TCGA-13-1511.CD73F0B8-0B90-40D1-B6FE-6046F84E9AB0.pdf	TCGA	TCGA	A
253	TCGA.30.1860.01A	58	21.74.0	Nationwide Children's Hospital	TCGA-30-1860-F27580	1893088c-1c0b-4d3c-bf14-c89f641b604e	TCGA-30-1860	Stage IIIC	22	2	0	NA	C5602547-2457-48D8-8ABC-5214D646CD01			No	YES		Tumor resection		NA		NO	12	6	G3		1860		WITH TUMOR	YES	Complete Remission/Response	NO			30	>20 mm	NO	FALSE	2016	2009	2002	0	178	OV	TCGA-30-1860.d5b8e59f-1ae5-4e22-b933-48e48a364788.pdf	TCGA	TCGA	A
254	TCGA.25.2400.01A	76	24.76.0	Nationwide Children's Hospital	TCGA-25-2400-F26823	97a1075f-1009-4e51-ad56-1d86ab3f66fa	TCGA-25-2400	Stage IIIC	22	5	0	NA	E32075B4-89FC-4F3C-9F4A-B05179272C83			No	YES		Tumor resection		NA			12	1	G3		2400		WITH TUMOR	YES	Complete Remission/Response	NO			25	No Macroscopic disease		FALSE	2016	2010	2004	0	178	OV	TCGA-25-2400.0C87DA7B-EBA1-4998-88D5-6DF2B0E6A40C.pdf	TCGA	TCGA	A
255	TCGA.24.1435.01A	57	14.86.0	Nationwide Children's Hospital	TCGA-24-1435-F25993	fab88b94-18a9-48a3-b679-10658361d8d8	TCGA-24-1435	Stage IIIC	22	12	0	NA	968CD1C8-AB54-48A2-8AC2-E0CE79B927D8			No	YES		Tumor resection		NA		NO	12	5	G3		1435		WITH TUMOR	YES	Complete Remission/Response	NO			24	1-10 mm		FALSE	2016	2009	1999	0	178	OV	TCGA-24-1435.d1574b6c-6cc1-45bc-86d0-97585d8a5c93.pdf	TCGA	TCGA	A
256	TCGA.61.2009.01A	65	22.78.0	Nationwide Children's Hospital	TCGA-61-2009-F28341	fc604495-213e-4fd9-bf0b-968863d4f36d	TCGA-61-2009	Stage IIIC	22	8	0	NA	22AF19BA-4D91-4E15-A968-58BDEC6E4787			No	YES		Tumor resection		NA		YES	12	12	G3		2009		WITH TUMOR	YES	Complete Remission/Response	NO			61	11-20 mm	YES	FALSE	2016	2009	2006	0	178	OV	TCGA-61-2009.39de8c59-e593-47d3-932d-575a4537b4dc.pdf	TCGA	TCGA	A
257	TCGA.36.1569.01A	52	17.81.0	Nationwide Children's Hospital	TCGA-36-1569-F27855	770c209c-66ce-470e-a8fc-dabddcc580d7	TCGA-36-1569	Stage IIIC	22	2	0	0	24003EB2-B43C-4A59-B568-61CF1F7BAA51			No	YES		Cytology (e.g. Peritoneal or pleural fluid)		NA		YES	12	6	G3		1569	Preoperative		YES	Partial Remission/Response	NO			36	1-10 mm		FALSE	2016	2009	2007	0	178	OV	TCGA-36-1569.52192360-2ACE-401C-9642-B3D6F677362D.pdf	TCGA	TCGA	A
258	TCGA.23.1116.01A	83	12.85.0	Nationwide Children's Hospital	TCGA-23-1116-F25747	e5378114-5a3c-43f3-9de2-0e3a86b3c462	TCGA-23-1116	Stage IIIC	22	20	0	NA	ED23EBF9-7DD2-4CE3-8350-A4BA9F76CD6E			No	YES		Tumor resection	ASHKENAZI	NA		YES	12	2	G3		1116			YES	Complete Remission/Response	NO			23	>20 mm	YES	FALSE	2016	2009	2008	0	178	OV	TCGA-23-1116.d39c8f94-c4f0-4166-864b-912d7535f2b6.pdf	TCGA	TCGA	A
259	TCGA.04.1350.01A	46	13.84.0	Nationwide Children's Hospital	TCGA-04-1350-F23988	7b044c52-3464-4207-bbec-d65b1cc081f0	TCGA-04-1350	Stage IIIC	22	26	0	0	38B40B8B-3CDA-4FC3-BBB7-9BAE1A372BE0			No	YES		Tumor resection		NA			12	3	G3		1350	Preoperative	WITH TUMOR	NO	Stable Disease	NO			4	>20 mm		FALSE	2016	2009	2003	0	NA	OV	TCGA-04-1350.C4BB615C-ABBA-4136-AAB4-52EA1FE88D14.pdf		TCGA	A
260	TCGA.23.2077.01A	45	22.78.0	Nationwide Children's Hospital	TCGA-23-2077-F25763	f560f5c0-882a-44ba-b631-892ccda55b7e	TCGA-23-2077	Stage IIIC	22	20	0	NA	F17F74FD-C6BC-4DBC-BF36-D8ED8335B99B			No	YES		Tumor resection		NA		NO	12	11	G3		2077		TUMOR FREE	YES	Complete Remission/Response	NO			23	No Macroscopic disease	YES	FALSE	2016	2009	1999	0	178	OV	TCGA-23-2077.55589297-f28e-422c-beee-6cb19a2350be.pdf	TCGA	TCGA	A
261	TCGA.24.1416.01A	34	14.86.0	Nationwide Children's Hospital	TCGA-24-1416-F25914	cf7ad1d4-c805-41b7-8c74-2e09210bfd7e	TCGA-24-1416	Stage IV	22	1	0	NA	AA3E8D63-1CB5-4B46-909F-E48F2A0B89BB			No	YES		Tumor resection		NA			12	4	G3		1416		TUMOR FREE	YES	Complete Remission/Response	NO			24	1-10 mm		FALSE	2016	2009	2008	0	178	OV	TCGA-24-1416.c5a7b8b5-65b5-47d0-84dc-882024042a6f.pdf	TCGA	TCGA	A
262	TCGA.09.1673.01A	50	18.84.0	Nationwide Children's Hospital	TCGA-09-1673-F24318	7596faa8-43be-4930-a899-cefee1f4f8c7	TCGA-09-1673	Stage IV	22	2	0	NA	D0C6B04F-9E5B-4E5E-8777-EDADAEB17F46			No	YES		Tumor resection		NA		YES	12	6	G3		1673		WITH TUMOR	YES		NO			9	>20 mm	YES	FALSE	2016	2009	2008	0	178	OV	TCGA-09-1673.d4f7aa96-11e8-4d66-a1be-595ec22de450.pdf	TCGA	TCGA	A
263	TCGA.09.2054.01A	58	22.78.0	Nationwide Children's Hospital	TCGA-09-2054-F24388	2616c4a0-cee6-4a82-941f-c30445131b82	TCGA-09-2054	Stage IIIC	22	2	0	NA	E7A5B727-522D-4795-B0B8-CD2ED7104AD9			No	YES		Tumor resection		NA		YES	12	11	G3		2054		WITH TUMOR	YES	Progressive Disease	NO			9	1-10 mm	YES	FALSE	2016	2009	2005	0	178	OV	TCGA-09-2054.4f0eb2a1-996c-4816-a956-835ce5085438.pdf	TCGA	TCGA	A
264	TCGA.24.1428.01A	50	14.86.0	Nationwide Children's Hospital	TCGA-24-1428-F25960	51f0a185-1a9f-486d-ae86-8816f919f682	TCGA-24-1428	Stage IIIC	22	16	0	NA	AFF9C22B-9E4A-4CC9-AABF-3843E8E40AFE			No	YES		Tumor resection		NA			12	4	G3		1428		WITH TUMOR	YES	Complete Remission/Response	NO			24	1-10 mm		FALSE	2016	2009	2008	0	178	OV	TCGA-24-1428.9fcdd584-25e6-4a5a-ae15-f2956de32822.pdf	TCGA	TCGA	A
265	TCGA.25.2398.01A	71	24.76.0	Nationwide Children's Hospital	TCGA-25-2398-F26812	0fa5671b-b95a-432f-a2ef-0baed081c586	TCGA-25-2398	Stage IIIC	22	5	0	NA	BB05E4E2-70FD-45DC-AA63-8EE4A8F42BFC			No	YES		Tumor resection		NA			12	1	G3		2398		WITH TUMOR	YES	Complete Remission/Response	NO			25	1-10 mm		FALSE	2016	2010	2004	0	178	OV	TCGA-25-2398.CFF4E9E3-AC10-4A50-BE90-5A12822FEF42.pdf	TCGA	TCGA	A
266	TCGA.09.1669.01A	54	17.81.0	Nationwide Children's Hospital	TCGA-09-1669-F24305	be4d9604-3e6b-4bf2-bd2a-0be49751832a	TCGA-09-1669	Stage IIIA	22	2	0	NA	65D987FC-F5F5-4B72-9C8D-EAB2D7A311C1			No	YES		Tumor resection		NA		NO	12	6	G3		1669		WITH TUMOR	YES	Complete Remission/Response	NO			9	No Macroscopic disease	NO	FALSE	2016	2009	2004	0	178	OV	TCGA-09-1669.7870b5a7-a96c-4e55-b56f-8eca45918251.pdf	TCGA	TCGA	A
267	TCGA.29.1778.01A	77	19.79.0	Nationwide Children's Hospital	TCGA-29-1778-F27420	04e3ce5f-feff-436c-82c2-ccf22cdc34ff	TCGA-29-1778	Stage IIIC	22	2	0	NA	9F2471B1-8CF0-4507-82A2-1AAFBBF025BC			No	YES		Tumor resection		NA			12	6	G3		1778		TUMOR FREE	YES	Complete Remission/Response	NO			29	No Macroscopic disease		FALSE	2016	2009	2008	0	178	OV	TCGA-29-1778.439a81dd-dc54-49e5-942c-4aa8d0be8701.pdf	TCGA	TCGA	A
268	TCGA.24.1563.01A	66	15.83.0	Nationwide Children's Hospital	TCGA-24-1563-F26248	4a3e5d73-58ba-403c-91a7-92653e760093	TCGA-24-1563	Stage IIIC	22	13	0	NA	4620FA3E-0549-4714-9510-EC79986334FF			No	YES		Tumor resection		NA			12	5	G3		1563		WITH TUMOR	YES	Complete Remission/Response	NO			24	1-10 mm		FALSE	2016	2009	1999	0	178	OV	TCGA-24-1563.6fdeb714-439d-49d7-aae0-99166a3e8eba.pdf	TCGA	TCGA	A
269	TCGA.25.2401.01A	64	24.76.0	Nationwide Children's Hospital	TCGA-25-2401-F26829	94ff5853-4598-4507-831f-006d4aef14e2	TCGA-25-2401	Stage IIIC	22	5	0	NA	7623959A-F188-4FFF-9E63-DCD852F0009C			No	YES		Tumor resection		NA			12	1	G3		2401					NO			25	1-10 mm		FALSE	2016	2010	2004	0	178	OV	TCGA-25-2401.5B192072-1F11-4316-AC39-81085F7E425D.pdf	TCGA	TCGA	A
270	TCGA.36.1581.01A	63	17.81.0	Nationwide Children's Hospital	TCGA-36-1581-F27893	434514f8-04e5-4ec5-a694-0216e535fd97	TCGA-36-1581	Stage IIC	22	2	0	0	779A4E59-E643-4EFE-AB9D-14B98E80D453			No	YES		Cytology (e.g. Peritoneal or pleural fluid)		NA			12	6	G3		1581	Pre-Adjuvant Therapy	WITH TUMOR	YES	Complete Remission/Response	NO			36	No Macroscopic disease		FALSE	2016	2009	2007	0	178	OV	TCGA-36-1581.6512ef01-a2fb-4fd8-9e1a-b59855c256de.pdf	TCGA	TCGA	A
271	TCGA.09.1670.01A	57	18.84.0	Nationwide Children's Hospital	TCGA-09-1670-F24309	80b17801-1c09-408a-bb5b-a95402c021c0	TCGA-09-1670	Stage IIIA	22	2	0	NA	1EEAFC1D-DB9B-4A54-AC98-79D50C223936			No	YES		Tumor resection		NA		NO	12	6	G3		1670		WITH TUMOR	YES	Complete Remission/Response	NO			9	No Macroscopic disease	NO	FALSE	2016	2009	2005	0	178	OV	TCGA-09-1670.5cc85cd9-99c4-4087-bdc5-8039b0369538.pdf	TCGA	TCGA	A
272	TCGA.10.0936.01A	69	11.84.0	Nationwide Children's Hospital	TCGA-10-0936-F24466	8a1857ba-c686-4630-b137-6c45ba21274c	TCGA-10-0936	Stage IIIC	22	6	0	0	A0DA1215-3646-44E3-8D98-AF490FAE08C6			No	YES		Tumor resection		NA		YES	12	3	G3		936	Pre-Adjuvant Therapy	WITH TUMOR	YES	Partial Remission/Response	NO			10	>20 mm		FALSE	2016	2009	2005	0	NA	OV	TCGA-10-0936.6b9a13e4-760e-476f-a0a7-fb42ab7c63c5.pdf		TCGA	A
273	TCGA.23.1024.01A	52	12.85.0	Nationwide Children's Hospital	TCGA-23-1024-F25604	3e1241b4-c16c-4299-b793-b22309184b85	TCGA-23-1024	Stage IV	22	24	0	NA	4DF89FAB-02FC-4AE0-B3A1-31E1718FFD75			No	YES		Tumor resection	ASHKENAZI	NA			12	2	G3		1024		TUMOR FREE	YES	Complete Remission/Response	NO			23	1-10 mm		FALSE	2016	2009	2007	0	NA	OV	TCGA-23-1024.1CCE5978-6A4D-427A-9875-47617F6A4258.pdf		TCGA	A
274	TCGA.04.1364.01A	61	13.84.0	Nationwide Children's Hospital	TCGA-04-1364-F24028	4a04d83d-7ae1-45e0-81a1-55960afdf90b	TCGA-04-1364	Stage IIIC	22	26	0	1	84542289-D0B8-4BC5-B0D8-F41C9D76929A			No	YES		Tumor resection		NA		NO	12	3	G3		1364	Preoperative	WITH TUMOR	YES	Progressive Disease	NO			4	1-10 mm		FALSE	2016	2009	2003	0	178	OV	TCGA-04-1364.CA87C9DF-D4ED-41BD-AEC9-B41C4FEC54A4.pdf	TCGA	TCGA	A
275	TCGA.61.1724.01A	47	21.74.0	Nationwide Children's Hospital	TCGA-61-1724-F28135	81734ce6-1983-4b83-a2ac-394d263fefb0	TCGA-61-1724	Stage IIIC	22	2	0	NA	16481515-1C06-45A1-978E-E5167F94AB4B			No	YES		Tumor resection		NA		YES	12	6	G3		1724		WITH TUMOR	YES	Progressive Disease	NO			61	No Macroscopic disease	YES	FALSE	2016	2009	2007	0	NA	OV	TCGA-61-1724.ec0d70e7-672b-425b-a558-d233e0ef1779.pdf		TCGA	A
276	TCGA.25.1319.01A	73	13.84.0	Nationwide Children's Hospital	TCGA-25-1319-F26660	760f24c1-7601-415f-8c8f-79778d72eea4	TCGA-25-1319	Stage IIIC	22	27	0	NA	C45D1ACE-18DF-49C2-89F7-74796FB3EB1E			No	YES		Tumor resection		NA			12	3	G3		1319			YES		NO			25	11-20 mm		FALSE	2016	2009	2000	0	NA	OV	TCGA-25-1319.62BFD64E-1C60-49A8-BAD0-B173DD22C951.pdf		TCGA	A
277	TCGA.23.1023.01A	65	12.85.0	Nationwide Children's Hospital	TCGA-23-1023-F25587	a457d6c8-d9cb-4d35-8e5c-54d0ef69de98	TCGA-23-1023	Stage IIIC	22	23	0	NA	6F14418D-A4E6-40A9-AFB2-2FBE3E21D8BD			No	YES		Tumor resection		NA		YES	12	2	G3		1023		WITH TUMOR	YES	Complete Remission/Response	NO			23	1-10 mm	YES	FALSE	2016	2009	2005	0	178	OV	TCGA-23-1023.98EBC356-C54E-4C1E-9726-BA61397DDA38.pdf	TCGA	TCGA	A
278	TCGA.24.1844.01A	64	19.79.0	Nationwide Children's Hospital	TCGA-24-1844-F26335	cdb065d3-625b-4540-9004-d6477da35365	TCGA-24-1844	Stage IIIC	22	2	0	NA	8D6BE335-E6C7-4E32-BC6E-F057E54F0737			No	YES		Tumor resection		NA			12	6	G3		1844			YES		NO			24	1-10 mm		FALSE	2016	2009	2009	0	178	OV	TCGA-24-1844.5fd30c3c-9734-40dd-b81e-ae3f364c8fa8.pdf	TCGA	TCGA	A
279	TCGA.36.1576.01A	76	17.81.0	Nationwide Children's Hospital	TCGA-36-1576-F27874	606c8ee1-145a-4a52-85af-906e692faaba	TCGA-36-1576	Stage IIIC	22	2	0	2	4FEE9A3C-A55E-41A4-808D-C912E03F0E03			No	YES		Tumor resection		NA		YES	12	6	G3		1576	Pre-Adjuvant Therapy	WITH TUMOR	YES	Complete Remission/Response	NO			36	>20 mm	YES	FALSE	2016	2009	2006	0	178	OV	TCGA-36-1576.2eb0b46a-ecd3-43b4-bfc2-e1c5e6101d1f.pdf	TCGA	TCGA	A
280	TCGA.31.1959.01A	49	21.74.0	Nationwide Children's Hospital	TCGA-31-1959-F27715	2550cdb2-11f6-4349-91e8-39780c044dbd	TCGA-31-1959	Stage IV	22	20	0	NA	CC80CCE5-3DD0-4950-A05B-D025E30390E8			No	YES		Excisional Biopsy		NA		YES	12	10	G2		1959		WITH TUMOR	YES		NO			31		YES	FALSE	2016	2009	2009	0	NA	OV	TCGA-31-1959.c78c6998-1f86-4dd2-bf41-78f12d43c33a.pdf		TCGA	A
281	TCGA.24.1562.01A	67	15.83.0	Nationwide Children's Hospital	TCGA-24-1562-F26237	28786767-c3fa-429e-a296-8677b91c77fe	TCGA-24-1562	Stage IIIC	22	13	0	0	5A7078AC-4EBC-4325-9164-BD39CA04AF0B			No	YES		Tumor resection		NA			12	5	G3		1562	Other	WITH TUMOR	YES	Complete Remission/Response	NO			24	1-10 mm		FALSE	2016	2009	1999	0	178	OV	TCGA-24-1562.0ce36daf-9512-4860-a5a3-b2ff7f487c5a.pdf	TCGA	TCGA	A
282	TCGA.09.0369.01A	56	9.82.0	Nationwide Children's Hospital	TCGA-09-0369-F24217	1df2523e-6d80-4fbd-b56a-101649dd493a	TCGA-09-0369	Stage IIIC	22	4	0	NA	BFEC05ED-6048-43DB-8891-2242D232F8C8			No	YES		Tumor resection		NA		YES	12	3	G3		369		WITH TUMOR	YES	Complete Remission/Response	NO			9	No Macroscopic disease	YES	FALSE	2016	2009	2003	0	178	OV	TCGA-09-0369.c052e190-b5c2-44bf-b5b0-2b37cde18cee.pdf	TCGA	TCGA	A
283	TCGA.61.1721.01A	38	21.74.0	Nationwide Children's Hospital	TCGA-61-1721-F28123	902be45d-0481-4e42-8dc7-10a185ca8ade	TCGA-61-1721	Stage IV	22	2	0	NA	BC3E4793-584D-4AC1-9C29-90D539000772			Yes	YES		Excisional Biopsy		NA		YES	12	6	G1		1721		TUMOR FREE	YES	Complete Remission/Response	NO			61		YES	FALSE	2016	2009	2008	0	NA	OV	TCGA-61-1721.f44d906c-f069-45e6-9cc4-49eb0da74226.pdf		TCGA	A
284	TCGA.29.2425.01A	60	24.76.0	Nationwide Children's Hospital	TCGA-29-2425-F27462	dbe47bcc-3e28-4fec-95cf-f4363c17e184	TCGA-29-2425	Stage IIIC	22	9	0	0	AA3EE17C-6C0E-4A56-A241-B4F64FC86D90			No	YES		Tumor resection		NA		NO	12	2	G2		2425	Post-Adjuvant Therapy	TUMOR FREE	YES	Complete Remission/Response	NO			29	>20 mm		FALSE	2016	2010	2004	0	NA	OV	TCGA-29-2425.ec04e6ae-ae66-4fc2-b77b-485f77ce39bc.pdf		TCGA	A
285	TCGA.24.2033.01A	87	22.78.0	Nationwide Children's Hospital	TCGA-24-2033-F26490	803d2c06-fa19-4069-8e38-943eb8afc387	TCGA-24-2033	Stage IIIC	22	15	0	NA	84787C68-C68A-448B-AAF0-DCAE5DBFD4AA			No	YES		Tumor resection		NA			12	3	G3		2033		WITH TUMOR	YES	Partial Remission/Response	NO			24	>20 mm		FALSE	2016	2010	1995	0	178	OV	TCGA-24-2033.c804dedf-5495-4051-b87f-974afe4d5718.pdf	TCGA	TCGA	A
286	TCGA.61.2111.01A	61	22.78.0	Nationwide Children's Hospital	TCGA-61-2111-F28467	273e554f-1bb2-4549-a9b8-c642b76e2458	TCGA-61-2111	Stage IV	22	7	0	NA	4DA08013-FBCC-4FF9-A2BA-4DE98A52DA77			No	YES		Tumor resection		NA			12	12	G3		2111		WITH TUMOR	YES	Complete Remission/Response	NO			61			FALSE	2016	2009	1998	0	NA	OV	TCGA-61-2111.351930bc-ac4d-468e-9fe2-ba6f16c01444.pdf		TCGA	A
287	TCGA.13.0885.01A	70	11.84.0	Nationwide Children's Hospital	TCGA-13-0885-F24658	dc9ec5ec-5e34-40f1-baef-f0a594f2a4cb	TCGA-13-0885	Stage IIIC	22	25	0	NA	0A8686C1-3A5E-4791-84D8-BE148AC4575D			No	YES		Cytology (e.g. Peritoneal or pleural fluid)		80			12	2	G3		885	Pre-Adjuvant Therapy		YES	Complete Remission/Response	NO			13	11-20 mm		FALSE	2016	2009	2000	0	178	OV	TCGA-13-0885.81DFFD49-45F0-4A20-AC27-B8316B2E0289.pdf	TCGA	TCGA	A
288	TCGA.24.1843.01A	66	19.79.0	Nationwide Children's Hospital	TCGA-24-1843-F26330	9871548e-8f1f-4d83-87f7-e813b54143bc	TCGA-24-1843	Stage IIIC	22	2	0	NA	CEB73BE0-7680-4225-A28D-3382BC0FD384			No	YES		Tumor resection		NA		YES	12	6	G3		1843			YES	Complete Remission/Response	NO			24	1-10 mm		FALSE	2016	2009	2009	0	178	OV	TCGA-24-1843.d2625c77-0f03-42ea-b5ea-df45769f0fbb.pdf	TCGA	TCGA	A
289	TCGA.13.1477.01A	49	14.86.0	Nationwide Children's Hospital	TCGA-13-1477-F24839	15ee294f-4702-4ca4-a8b5-3926ef50fb20	TCGA-13-1477	Stage IV	22	31	0	NA	19D88FA4-2FB1-4818-9F18-3427768B3645			No	YES		Incisional Biopsy		NA			12	3	G2		1477	Pre-Adjuvant Therapy	WITH TUMOR	YES	Progressive Disease	NO			13	1-10 mm		FALSE	2016	2009	2000	0	178	OV	TCGA-13-1477.2507FA0F-9709-4B5D-9EC1-907637FB373A.pdf	TCGA	TCGA	A
290	TCGA.25.1635.01A	71	17.81.0	Nationwide Children's Hospital	TCGA-25-1635-F26756	ba5104ee-89a9-455e-bff2-e4f3bec0a20b	TCGA-25-1635	Stage IIIC	22	2	0	NA	4B080214-A297-4660-A0B4-42AD3775AE4C			No	YES		Tumor resection		NA			12	6	G3		1635		WITH TUMOR	YES	Complete Remission/Response	NO			25	1-10 mm		FALSE	2016	2009	2002	0	178	OV	TCGA-25-1635.28168C52-FD75-4B43-918B-C48CC8DA9C66.pdf	TCGA	TCGA	A
291	TCGA.25.1632.01A	68	17.81.0	Nationwide Children's Hospital	TCGA-25-1632-F26735	4ba05fe8-8855-4d63-a4a5-e711b36c1ae5	TCGA-25-1632	Stage IV	22	2	0	NA	C6F3363C-140D-4C83-8B3B-87410EAC4ED9			No	YES		Tumor resection		NA			12	6	G3		1632		WITH TUMOR	YES	Complete Remission/Response	NO			25	1-10 mm		FALSE	2016	2009	2002	0	178	OV	TCGA-25-1632.F083C2B4-20DE-440F-B6A8-2F332346CECA.pdf	TCGA	TCGA	A
292	TCGA.25.1634.01A	75	17.81.0	Nationwide Children's Hospital	TCGA-25-1634-F26749	116c7279-c17b-4dbb-8ff7-3939c33d41fb	TCGA-25-1634	Stage IIIC	22	2	0	NA	19BC386E-6CA8-4138-8958-487CA2A829FB			No	YES		Tumor resection		NA			12	6	G3		1634		WITH TUMOR	YES	Complete Remission/Response	NO			25	No Macroscopic disease		FALSE	2016	2009	2002	0	NA	OV	TCGA-25-1634.F000A224-05C3-4915-8ECD-02BAFE059232.pdf		TCGA	A
293	TCGA.30.1853.01A	58	21.74.0	Nationwide Children's Hospital	TCGA-30-1853-F27542	333dfd72-26d5-496a-bcc6-c256a5360b5c	TCGA-30-1853	Stage IIIC	22	2	0	NA	3BB6E360-F1DD-4B21-AC06-E91652D2D98A			No	YES		Tumor resection		NA		NO	12	6	G3		1853		WITH TUMOR	YES	Complete Remission/Response	NO			30	1-10 mm		FALSE	2016	2009	2000	0	178	OV	TCGA-30-1853.ded9ba4c-8d3d-450b-a345-772a3e3ae288.pdf	TCGA	TCGA	A
294	TCGA.25.1631.01A	73	17.81.0	Nationwide Children's Hospital	TCGA-25-1631-F26733	e5c704b8-3c25-452d-9629-1b554ad6dc1e	TCGA-25-1631	Stage IIIC	22	2	0	NA	747AA459-8B1F-41F0-83D2-65B189AE18D7			No	YES		Tumor resection		NA			12	6	G3		1631		TUMOR FREE	NO		NO			25	1-10 mm		FALSE	2016	2009	2002	0	178	OV	TCGA-25-1631.1C74F61E-1131-4782-8117-20C59B86D845.pdf	TCGA	TCGA	A
295	TCGA.36.1574.01A	48	17.81.0	Nationwide Children's Hospital	TCGA-36-1574-F27868	a362d009-06b1-4ec1-a13b-762036f060a8	TCGA-36-1574	Stage IIIC	22	2	0	0	DE1068A5-9350-41BA-8264-9C34B59232AF			No	YES		Tumor resection		NA			12	6	G3		1574	Preoperative	WITH TUMOR	YES	Complete Remission/Response	NO			36	>20 mm		FALSE	2016	2009	2007	0	178	OV	TCGA-36-1574.174e0ef6-e8bc-4c43-8253-ee6d3ff9c1ce.pdf	TCGA	TCGA	A
296	TCGA.13.1411.01A	81	13.84.0	Nationwide Children's Hospital	TCGA-13-1411-F24828	aea78ebe-c26b-47e2-a50f-000c9e792fa0	TCGA-13-1411	Stage IIIC	22	20	0	NA	306E02F0-A388-4B00-BDD9-917E76AC9D86			No	YES		Tumor resection		NA			12	3	G3		1411		WITH TUMOR	YES	Partial Remission/Response	NO			13	>20 mm		FALSE	2016	2009	2008	0	NA	OV	TCGA-13-1411.F73F2D6F-3FD9-4457-921A-9EE0E47A6470.pdf		TCGA	A
297	TCGA.13.0724.01A	72	9.82.0	Nationwide Children's Hospital	TCGA-13-0724-F24507	f97cc3a0-d1f0-4e85-bcb8-52e1d2d9cd79	TCGA-13-0724	Stage IV	22	24	0	NA	916767DA-A325-4A16-A487-B4CD97393497			No	YES		Excisional Biopsy		80			12	2	G3		724	Preoperative	WITH TUMOR	YES	Progressive Disease	NO			13	1-10 mm		FALSE	2016	2009	2002	0	NA	OV	TCGA-13-0724.1EC7581B-E7B6-41B9-B96C-DCAF37912D3F.pdf		TCGA	A
298	TCGA.61.2102.01A	74	22.78.0	Nationwide Children's Hospital	TCGA-61-2102-F28438	0b2aa437-7686-4d29-ac07-bc166237edbf	TCGA-61-2102	Stage IIIC	22	7	0	NA	3B97E72C-7363-4DC6-ABB8-2B781CAC8117			No	YES		Tumor resection		NA			12	12	G3		2102		WITH TUMOR	YES		NO			61			FALSE	2016	2009	1999	0	NA	OV	TCGA-61-2102.f0521e47-1cc3-4f72-9efd-3d128f57e614.pdf		TCGA	A
299	TCGA.13.0916.01A	49	11.84.0	Nationwide Children's Hospital	TCGA-13-0916-F24765	e104764b-efb0-4872-8f3f-d164a3d89d09	TCGA-13-0916	Stage IIIC	22	25	0	NA	469BFF83-9C2A-4938-BA70-95B16B120013			No	YES		Tumor resection		NA			12	2	G3		916		TUMOR FREE	YES	Complete Remission/Response	NO			13	No Macroscopic disease		FALSE	2016	2009	2006	0	178	OV	TCGA-13-0916.28A2A65C-70A2-40D2-A03A-F68884457C14.pdf	TCGA	TCGA	A
300	TCGA.13.0923.01A	74	11.84.0	Nationwide Children's Hospital	TCGA-13-0923-F24782	490be56a-1798-44b3-9506-10b9657852fa	TCGA-13-0923	Stage IIIC	22	25	0	NA	237766EC-A96F-4BDD-8E2B-93B907DC5EBA			No	YES		Tumor resection		NA			12	2	G3		923		TUMOR FREE	YES	Complete Remission/Response	NO			13	No Macroscopic disease		FALSE	2016	2009	2008	0	178	OV	TCGA-13-0923.06AB5B8C-7B57-43B0-8376-7A05C58AFC1A.pdf	TCGA	TCGA	A
301	TCGA.57.1586.01A	66	18.84.0	Nationwide Children's Hospital	TCGA-57-1586-F28080	63a6f203-f1b7-48b2-bb80-5d6fd277e34c	TCGA-57-1586	Stage IIIC	22	2	0	NA	C3F12723-B589-4417-BAF7-A35A6BEF2E09			No	YES		Tumor resection		NA		YES	12	6	G3		1586		WITH TUMOR	YES		NO			57	11-20 mm	YES	FALSE	2016	2009	2007	0	NA	OV	TCGA-57-1586.1245d63d-8859-496a-828e-4ccad717c114.pdf		TCGA	A
302	TCGA.25.1627.01A	73	17.81.0	Nationwide Children's Hospital	TCGA-25-1627-F26722	20c8251e-9302-47d0-b9fa-9e915447bc3d	TCGA-25-1627	Stage IIIC	22	2	0	NA	B006202A-7C4E-44FE-8A7D-C98E56517701			No	YES		Tumor resection		NA			12	6	G3		1627			YES		NO			25	1-10 mm		FALSE	2016	2009	2003	0	178	OV	TCGA-25-1627.FB36B0F9-6519-4CF5-9A74-F7015FD405FF.pdf	TCGA	TCGA	A
303	TCGA.61.1998.01A	48	22.78.0	Nationwide Children's Hospital	TCGA-61-1998-F28306	0d0da8b8-e9f8-4dbb-9a7f-ff76d2dc734f	TCGA-61-1998	Stage IIIC	22	8	0	NA	77888C82-7256-4DF2-B871-4C8842EDD01B			No	YES		Tumor resection		NA		YES	12	12	G3		1998		WITH TUMOR	YES		NO			61	1-10 mm	YES	FALSE	2016	2009	2009	0	178	OV	TCGA-61-1998.788d25c6-75c4-4c85-be93-98dec021219a.pdf	TCGA	TCGA	A
304	TCGA.13.0888.01A	78	11.84.0	Nationwide Children's Hospital	TCGA-13-0888-F24673	5da77845-7980-438e-b5bb-94e293431a72	TCGA-13-0888	Stage IIIC	22	25	0	NA	6ACF3644-52F4-4F29-A466-72C44B0B0A40			No	YES		Tumor resection		80			12	2	G3		888	Pre-Adjuvant Therapy	TUMOR FREE	YES		NO			13	No Macroscopic disease		FALSE	2016	2009	2003	0	178	OV	TCGA-13-0888.DFDEBDE5-C16E-4B29-9986-8EB557648AC5.pdf	TCGA	TCGA	A
305	TCGA.13.0762.01A	65	9.82.0	Nationwide Children's Hospital	TCGA-13-0762-F24549	42abf706-0f37-4c0a-944b-88df5792202d	TCGA-13-0762	Stage IIIC	22	24	0	NA	20D32B39-1C4F-44BB-ADEC-298381E5595E			No	YES		Tumor resection	ASHKENAZI	80			12	2	G3		762	Pre-Adjuvant Therapy	TUMOR FREE	YES	Complete Remission/Response	NO			13	No Macroscopic disease		FALSE	2016	2009	2006	0	NA	OV	TCGA-13-0762.5FC6D44F-6057-4014-9800-86050279F42E.pdf		TCGA	A
306	TCGA.24.0979.01A	53	12.85.0	Nationwide Children's Hospital	TCGA-24-0979-F25891	ebe9f336-2883-4474-a721-cb68273f0c20	TCGA-24-0979	Stage IV	22	11	0	NA	150ABF96-E687-4E7D-B843-776CA044C7F2			No	YES		Cytology (e.g. Peritoneal or pleural fluid)		NA			12	5	G3		979		WITH TUMOR	YES	Complete Remission/Response	NO			24	>20 mm		FALSE	2016	2009	2003	0	178	OV	TCGA-24-0979.3385E5B4-EBD4-4317-8805-EE6EA47A2E4A.pdf	TCGA	TCGA	A
307	TCGA.04.1356.01A	62	13.84.0	Nationwide Children's Hospital	TCGA-04-1356-F24005	5860debc-e1f5-4cbf-a327-55eaada5452e	TCGA-04-1356	Stage IIC	22	26	0	NA	5216F73F-53B8-48F8-AD8C-EBA51D46564B			No	YES		Tumor resection		80		YES	12	3	G3		1356	Preoperative	WITH TUMOR	NO	Progressive Disease	NO			4		YES	FALSE	2016	2009	2004	0	NA	OV	TCGA-04-1356.7D26B212-1DE7-43CC-A0DC-A9071C3A534F.pdf		TCGA	A
308	TCGA.09.2045.01A	50	24.76.0	Nationwide Children's Hospital	TCGA-09-2045-F24338	0174cdfc-8808-4567-97bc-03c86ce40b50	TCGA-09-2045	Stage IV	22	3	0	NA	54C02195-E33C-4CD2-A571-7DFFA39CAEBE			No	YES		Tumor resection		NA		YES	12	11	G2		2045		WITH TUMOR	YES	Stable Disease	NO			9	1-10 mm	YES	FALSE	2016	2009	1996	0	NA	OV	TCGA-09-2045.6c826e9d-b1aa-4c84-b294-c8fb41818da1.pdf		TCGA	A
309	TCGA.29.1769.01A	40	19.79.0	Nationwide Children's Hospital	TCGA-29-1769-F27366	b97223f7-bb76-4b6f-a938-a615aa68414a	TCGA-29-1769	Stage IIIC	22	2	0	0	1BE64C24-6C0B-4EDF-9F19-2D922B9088BA			No	YES		Tumor resection		NA		NO	12	6	G3		1769	Post-Adjuvant Therapy	TUMOR FREE	YES	Complete Remission/Response	NO			29	1-10 mm		FALSE	2016	2009	2007	0	178	OV	TCGA-29-1769.67f144b3-c10b-4f96-a70b-6794d817170f.pdf	TCGA	TCGA	A
310	TCGA.OY.A56Q.01A	78	409.36.0	Nationwide Children's Hospital	TCGA-OY-A56Q-F57585	9F8F69EC-4966-4E34-B5EE-5D8956F18154	TCGA-OY-A56Q	Stage IIA	22	17	0	NA	A45A54ED-B118-4ECC-BBEC-48BC53F8269B	Scheduled Follow-up Submission	Complete Remission/Response	No	YES		Tumor resection		NA	NO	NO	12	3	G3	No	A56Q		TUMOR FREE	YES	Complete Remission/Response	NO	YES	NO	OY	No Macroscopic disease	NO	FALSE	2016	2014	2012	0	178	OV	TCGA-OY-A56Q.3EF6F66B-8B6E-48E6-9CF4-F8A6B236856D.pdf	TCGA	TCGA	A
311	TCGA.24.1470.01A	54	15.83.0	Nationwide Children's Hospital	TCGA-24-1470-F26064	64784e56-eef8-4003-9cc8-7f8bc725b2bd	TCGA-24-1470	Stage IIIB	22	12	0	1	D1ECD86F-04C1-4F5C-96B5-953FECCB98AF			No	YES		Tumor resection		NA			12	5	G3		1470	Other	TUMOR FREE	YES	Complete Remission/Response	NO			24	1-10 mm		FALSE	2016	2009	2009	0	178	OV	TCGA-24-1470.f47eefcf-f15d-42cb-8bd2-d0c252ecafb3.pdf	TCGA	TCGA	A
312	TCGA.57.1994.01A	63	21.74.0	Nationwide Children's Hospital	TCGA-57-1994-F28096	0c4a4165-8e20-496f-b731-9666c8c63d86	TCGA-57-1994	Stage IC	22	10	0	NA	970FB928-902C-4A1B-9674-06F442FF718B			No	YES		Tumor resection		NA			12	6			1994			NO		NO			57			FALSE	2016	2011	2004	0	178	OV	TCGA-57-1994.54c3dd01-b473-424f-987a-c5d6e972e9bb.pdf	TCGA	TCGA	A
313	TCGA.24.2271.01A	55	24.76.0	Nationwide Children's Hospital	TCGA-24-2271-F26557	fd661ea5-f3fd-4b72-a100-02bd5ce517dc	TCGA-24-2271	Stage IIIC	22	5	0	NA	96810A06-1A33-466C-81DB-CE45167F2D97			No	YES		Tumor resection		NA		YES	12	4	G3		2271		WITH TUMOR	YES		NO			24	>20 mm	YES	FALSE	2016	2010	1999	0	178	OV	TCGA-24-2271.87d64a93-9b08-48a5-a26e-1cc4b5ac8bde.pdf	TCGA	TCGA	A
314	TCGA.30.1861.01A	74	21.74.0	Nationwide Children's Hospital			TCGA-30-1861	Stage IIIC	22	NA	0	NA	6F2DFB0B-63BE-4AA3-A225-71A209CE9917			No	YES		Tumor resection		NA			12	NA	G3		1861								30	1-10 mm		FALSE	2016	NA	2002	0	178	OV	TCGA-30-1861.446be880-d1d8-4b63-b4d5-5aa0468ccafe.pdf	TCGA	TCGA	A
315	TCGA.09.1662.01A	58	17.81.0	Nationwide Children's Hospital	TCGA-09-1662-F24243	0b2f4ddb-fa9e-45ec-97ab-a8fc3d0f4be8	TCGA-09-1662	Stage IV	22	2	0	NA	417C2FB7-370D-4070-AA81-3FB19C80E0A6			No	YES		Tumor resection		NA		YES	12	6	G3		1662		WITH TUMOR	YES	Complete Remission/Response	NO			9	1-10 mm	YES	FALSE	2016	2009	2001	0	178	OV	TCGA-09-1662.8e2676a4-2ac3-42af-be7d-cf74b6d82f2f.pdf	TCGA	TCGA	A
316	TCGA.24.1552.01A	77	15.83.0	Nationwide Children's Hospital	TCGA-24-1552-F26148	9ea4de18-69c5-4737-b8ec-956d3c28d2c2	TCGA-24-1552	Stage IIIC	22	13	0	0	D7D522D4-2610-4FFA-B328-0B03CE6CBC8E			No	YES		Tumor resection		NA		YES	12	5	G3		1552	Other	WITH TUMOR	YES	Complete Remission/Response	NO			24	1-10 mm		FALSE	2016	2009	1997	0	178	OV	TCGA-24-1552.FF7B6D0B-D13B-473E-A924-C63CB0B46511.pdf	TCGA	TCGA	A
317	TCGA.24.1424.01A	67	14.86.0	Nationwide Children's Hospital	TCGA-24-1424-F25941	8c85cbc9-0f48-4310-ab56-f53b981e1ee6	TCGA-24-1424	Stage IIIC	22	16	0	NA	388566B5-9FB2-4318-9E87-5D89CCB66834			No	YES		Tumor resection		NA			12	4	G3		1424		TUMOR FREE	YES	Complete Remission/Response	NO			24	1-10 mm		FALSE	2016	2009	2008	0	178	OV	TCGA-24-1424.2b1dfcc6-e4ee-4443-9472-171569244648.pdf	TCGA	TCGA	A
318	TCGA.13.0804.01A	73	9.82.0	Nationwide Children's Hospital	TCGA-13-0804-F24633	3a4fad46-797d-4276-b625-8cc78d3545f1	TCGA-13-0804	Stage IIIC	22	25	0	NA	70A5AA5B-F704-481D-81E7-5FA537200989			No	YES		Cytology (e.g. Peritoneal or pleural fluid)		NA			12	2	G3		804		WITH TUMOR	YES	Complete Remission/Response	NO			13	1-10 mm		FALSE	2016	2009	2003	0	178	OV	TCGA-13-0804.34870541-DEE9-4B39-A292-117E443B1CBF.pdf	TCGA	TCGA	A
319	TCGA.24.1553.01A	53	15.83.0	Nationwide Children's Hospital	TCGA-24-1553-F26157	7622d214-fe68-459f-80a3-c4740b69af22	TCGA-24-1553	Stage IIIB	22	13	0	NA	1829C3EA-4A4C-45DC-BA31-7A622CD75A5E			No	YES		Tumor resection		NA			12	5	G3		1553		WITH TUMOR	YES	Complete Remission/Response	NO			24	1-10 mm		FALSE	2016	2009	1997	0	178	OV	TCGA-24-1553.5abe7782-ca53-4add-9a9a-01955859420b.pdf	TCGA	TCGA	A
320	TCGA.61.2101.01A	55	22.78.0	Nationwide Children's Hospital	TCGA-61-2101-F28422	d25c7ceb-de04-4a5b-87e1-8c217938de7d	TCGA-61-2101	Stage IIIC	22	7	0	0	329B73CF-9879-40CD-9D02-C38557E9792C			No	YES		Tumor resection		100			12	12	G2		2101	Post-Adjuvant Therapy	WITH TUMOR	YES	Partial Remission/Response	NO			61	11-20 mm		FALSE	2016	2009	1999	0	NA	OV	TCGA-61-2101.b9d85995-85dd-4b00-b93f-3387cd018475.pdf		TCGA	A
321	TCGA.29.1691.01A	51	18.84.0	Nationwide Children's Hospital	TCGA-29-1691-F27148	cd9c0017-f19f-4f93-983c-3b4f58156aed	TCGA-29-1691	Stage IIIC	22	2	0	NA	55D9599D-9338-4D3B-BC55-1F8D00E34B3E			No	YES		Tumor resection		NA			12	6	G2		1691		WITH TUMOR	YES	Complete Remission/Response	NO			29	1-10 mm		FALSE	2016	2009	1995	0	178	OV	TCGA-29-1691.74e45220-b3ac-4404-8bb6-811f3d4ba611.pdf	TCGA	TCGA	A
322	TCGA.24.1422.01A	82	14.86.0	Nationwide Children's Hospital	TCGA-24-1422-F25934	53ee42c9-00e7-4df7-9070-362b248e998a	TCGA-24-1422	Stage IIIC	22	16	0	NA	43F63CD9-45AE-4639-B536-59624445FBA2			No	YES		Tumor resection		NA			12	4	G3		1422			NO		NO			24	1-10 mm		FALSE	2016	2009	2008	0	178	OV	TCGA-24-1422.8bcb6cf4-84ea-41a1-9113-061a7523c19f.pdf	TCGA	TCGA	A
323	TCGA.29.1768.01A	50	18.84.0	Nationwide Children's Hospital	TCGA-29-1768-F27358	d01ce2b3-4094-4593-84d7-6372bfb8657e	TCGA-29-1768	Stage IV	22	2	0	0	D27713B1-9060-48E8-A878-4F90B9CAAEAC			No	YES		Tumor resection		NA			12	6	G3		1768	Post-Adjuvant Therapy	WITH TUMOR	YES	Stable Disease	NO			29	>20 mm		FALSE	2016	2009	2006	0	NA	OV	TCGA-29-1768.12d9b343-a52d-4a36-ba7b-31bfeb66da50.pdf		TCGA	A
324	TCGA.25.1312.01A	69	13.84.0	Nationwide Children's Hospital	TCGA-25-1312-F26626	988ebd14-2804-4352-b66e-133006ea6a1e	TCGA-25-1312	Stage IV	22	27	0	NA	F33BDEEF-9C82-4F8C-8D4A-B2323A76F251			No	YES		Tumor resection		NA			12	3	G3		1312					NO			25	1-10 mm		FALSE	2016	2009	2001	0	NA	OV	TCGA-25-1312.9AD5ADDB-713E-4FF7-97F1-123FA771AC5B.pdf		TCGA	A
325	TCGA.24.1434.01A	59	14.86.0	Nationwide Children's Hospital	TCGA-24-1434-F25984	0e4f7bf8-affb-45c7-8d16-d2eb4a044257	TCGA-24-1434	Stage IIIC	22	12	0	NA	0B3F894E-3E5D-4821-8A4B-CE23C63DAF3E			No	YES		Tumor resection		NA		YES	12	5	G3		1434		WITH TUMOR	YES	Partial Remission/Response	NO			24	1-10 mm		FALSE	2016	2009	1999	0	178	OV	TCGA-24-1434.0a5fd2a4-560b-4769-ba4e-868854471961.pdf	TCGA	TCGA	A
326	TCGA.20.0987.01A	61	12.85.0	Nationwide Children's Hospital	TCGA-20-0987-F25518	2c19c195-d623-46e6-9244-dbd3d124989d	TCGA-20-0987	Stage IIIC	22	23	0	NA	7F794FDB-9FC8-4F9D-A999-62768E0ED041			No	YES		Fine needle aspiration biopsy		NA			12	2	G3		987		WITH TUMOR	YES		NO			20	1-10 mm		FALSE	2016	2009	2004	0	NA	OV	TCGA-20-0987.EB7C0C99-8A43-4023-B165-4EFFC1FC5800.pdf		TCGA	A
327	TCGA.61.1741.01A	76	19.79.0	Nationwide Children's Hospital	TCGA-61-1741-F28201	6c399b77-3d5e-4eb6-ae9a-f4857b8b5dab	TCGA-61-1741	Stage IIIB	22	2	0	NA	8F9766F1-D715-47D2-BA56-74914A0B9909			No	YES		Tumor resection		NA			12	6	G3		1741		WITH TUMOR	YES	Complete Remission/Response	NO			61	>20 mm	NO	FALSE	2016	2009	2004	0	NA	OV	TCGA-61-1741.e2d0ec41-559c-48d4-8c4d-59e0f9d48823.pdf		TCGA	A
328	TCGA.29.1761.01A	80	18.84.0	Nationwide Children's Hospital	TCGA-29-1761-F27312	d8897df7-fd26-4fd4-b696-00efd70cb5fc	TCGA-29-1761	Stage IIIC	22	2	0	NA	4C18F242-2FC7-4243-89EF-AE55A77B050B			No	YES		Tumor resection		NA			12	6	G3		1761		WITH TUMOR	YES	Stable Disease	NO			29	>20 mm		FALSE	2016	2009	1998	0	178	OV	TCGA-29-1761.63defa27-e729-4514-bdd2-d887c4100854.pdf	TCGA	TCGA	A
329	TCGA.24.2293.01A	47	24.76.0	Nationwide Children's Hospital	TCGA-24-2293-F26598	65ef94b1-f432-43af-b82b-79eda4ec62be	TCGA-24-2293	Stage IC	22	26	0	NA	9124187F-C73E-4B65-B12A-58FE6BCEBF6C			No	YES		Tumor resection		NA			12	2	G3		2293			YES	Partial Remission/Response	NO			24	>20 mm		FALSE	2016	2010	1995	0	NA	OV	TCGA-24-2293.caf7dd79-d1f9-4061-8b50-aa8e5a4f18b7.pdf		TCGA	A
330	TCGA.24.2026.01A	79	21.74.0	Nationwide Children's Hospital	TCGA-24-2026-F26456	69ced7f3-1e11-4515-89e8-2e5e148f5271	TCGA-24-2026	Stage IIIC	22	15	0	NA	C2A3CDAF-85C8-4F05-B395-0F35E794B98C			No	YES		Tumor resection		NA		YES	12	3	G3		2026			YES		NO			24	>20 mm		FALSE	2016	2010	1995	0	178	OV	TCGA-24-2026.7fc3cf2f-b132-4dce-b16a-2b4a1162da14.pdf	TCGA	TCGA	A
331	TCGA.31.1946.01A	30	21.74.0	Nationwide Children's Hospital	TCGA-31-1946-F27679	5a829c07-1749-4281-9d01-caab3b1caf7c	TCGA-31-1946	Stage IIIC	22	20	0	NA	25CF5DDA-43C3-4E90-99AC-F025BFF2C4BF			No	YES		Tumor resection		NA		NO	12	10	G3		1946		WITH TUMOR	YES		NO			31	No Macroscopic disease	YES	FALSE	2016	2009	2006	0	178	OV	TCGA-31-1946.5ef31a8f-38e7-486b-8efc-99cd8c1ec06d.pdf	TCGA	TCGA	A
332	TCGA.13.0911.01A	55	11.84.0	Nationwide Children's Hospital	TCGA-13-0911-F24749	18191146-bbb5-4110-af84-0c6698d2afc0	TCGA-13-0911	Stage IV	22	25	0	NA	1274CD2E-6724-4F36-9F59-428DFD091B7B			No	YES		Cytology (e.g. Peritoneal or pleural fluid)		80			12	2	G3		911	Pre-Adjuvant Therapy	WITH TUMOR	YES	Partial Remission/Response	NO			13	1-10 mm		FALSE	2016	2009	2005	0	178	OV	TCGA-13-0911.0DE80BC5-8AA8-423A-B99B-9CD9883F27C2.pdf	TCGA	TCGA	A
333	TCGA.25.2409.01A	71	24.76.0	Nationwide Children's Hospital	TCGA-25-2409-F26841	c42fe3b3-07fd-4f77-9037-972142140153	TCGA-25-2409	Stage IV	22	5	0	NA	CC5CE06E-6243-4421-9C5D-890FB764F17B			No	YES		Tumor resection		NA			12	1	G3		2409		WITH TUMOR	YES	Complete Remission/Response	NO			25	1-10 mm		FALSE	2016	2010	2005	0	NA	OV	TCGA-25-2409.89A631C6-5000-4A96-B752-879EAA7231CB.pdf		TCGA	A
334	TCGA.24.1471.01A	60	15.83.0	Nationwide Children's Hospital	TCGA-24-1471-F26069	4a48ca18-4453-402f-b1b1-f98c79a2793e	TCGA-24-1471	Stage IIIC	22	13	0	NA	4A78CE25-5322-4194-B0D0-AA821874B49B			No	YES		Tumor resection		NA		YES	12	5	G3		1471			YES		NO			24	>20 mm		FALSE	2016	2009	2009	0	178	OV	TCGA-24-1471.d20b8ed1-c74e-4ee8-9ae2-5512429810bc.pdf	TCGA	TCGA	A
335	TCGA.59.A5PD.01A	55	409.36.0	Nationwide Children's Hospital			TCGA-59-A5PD	Stage IC	22	NA	0	NA	06D249DF-8024-4C8E-9C32-640B69D1B86F			No	YES		Tumor resection		NA		YES	12	NA	G3	Yes, History of Synchronous/Bilateral Malignancy	A5PD						NO	YES	59		YES	FALSE	2016	NA	2011	0	NA	OV	TCGA-59-A5PD.9A3CB382-654F-4DFD-BF41-7615710D2825.pdf		TCGA	A
336	TCGA.61.1918.01A	45	21.74.0	Nationwide Children's Hospital	TCGA-61-1918-F28295	f5f189d5-ceda-430f-996d-dbd6cdbb24a2	TCGA-61-1918	Stage IV	22	30	0	NA	5829997A-42CD-4EFF-BE95-63E6BBE0AF88			No	YES		Tumor resection		NA			12	11	G3		1918		WITH TUMOR	YES	Complete Remission/Response	NO			61	No Macroscopic disease	YES	FALSE	2016	2009	2002	0	178	OV	TCGA-61-1918.6c95bd12-e871-4e4e-961f-09a64c1fe2de.pdf	TCGA	TCGA	A
337	TCGA.13.0920.01A	65	11.84.0	Nationwide Children's Hospital	TCGA-13-0920-F24775	7520c61e-b168-410f-9eeb-cda2deaed2a7	TCGA-13-0920	Stage IIIC	22	25	0	NA	F29BF260-9703-4785-8012-D113255903F6			No	YES		Tumor resection		NA			12	2	G3		920		WITH TUMOR	YES	Complete Remission/Response	NO			13	1-10 mm		FALSE	2016	2009	2007	0	178	OV	TCGA-13-0920.6880B406-08B2-43CE-9274-5826B1BE9114.pdf	TCGA	TCGA	A
338	TCGA.29.1785.01A	55	18.84.0	Nationwide Children's Hospital	TCGA-29-1785-F27442	17f78a1a-2ea9-4f63-8106-86672d28f6df	TCGA-29-1785	Stage IIIC	22	2	0	0	E6D789FE-96A8-47DF-B67E-98519C78451F			No	YES		Tumor resection		NA		YES	12	6	G3		1785	Post-Adjuvant Therapy		YES	Complete Remission/Response	NO			29	>20 mm		FALSE	2016	2009	2006	0	NA	OV	TCGA-29-1785.b520ed75-17dd-420f-b444-4436bb03f40f.pdf		TCGA	A
339	TCGA.13.1499.01A	56	14.86.0	Nationwide Children's Hospital	TCGA-13-1499-F24919	23f13a5e-8099-432a-a6a2-a3e2d887b8ba	TCGA-13-1499	Stage IIIC	22	31	0	NA	04EDBFAF-3CBD-4864-BE6E-D542055C541C			No	YES		Incisional Biopsy	ASHKENAZI	80			12	3	G3		1499	Pre-Adjuvant Therapy	WITH TUMOR	YES	Complete Remission/Response	NO			13			FALSE	2016	2009	2005	0	178	OV	TCGA-13-1499.3FC4A433-FAD1-4CC1-9BD6-A45E2707F6D0.pdf	TCGA	TCGA	A
340	TCGA.13.0887.01A	42	11.84.0	Nationwide Children's Hospital	TCGA-13-0887-F24668	5db4b8a6-caf0-4a60-9eb5-01711d0b7af9	TCGA-13-0887	Stage IIIC	22	25	0	NA	499A946E-17AD-46B8-BC0C-F224A6E2A0E2			No	YES		Tumor resection	ASHKENAZI	80			12	2	G3		887	Pre-Adjuvant Therapy	WITH TUMOR	YES	Complete Remission/Response	NO			13	1-10 mm		FALSE	2016	2009	2002	0	178	OV	TCGA-13-0887.AAEBFF3C-EA12-4D58-A424-2463307484A3.pdf	TCGA	TCGA	A
341	TCGA.25.1633.01A	64	17.81.0	Nationwide Children's Hospital	TCGA-25-1633-F26742	bdb1af60-d13a-43c7-a60d-2e6e2406beba	TCGA-25-1633	Stage IIIC	22	2	0	NA	74664589-817C-4A26-981B-8DF7EE3BE414			No	YES		Tumor resection		NA			12	6	G3		1633		WITH TUMOR	YES	Complete Remission/Response	NO			25	1-10 mm		FALSE	2016	2009	2002	0	178	OV	TCGA-25-1633.B3B45EA2-B154-45DC-B49D-422500EA1D9C.pdf	TCGA	TCGA	A
342	TCGA.24.1567.01A	54	17.81.0	Nationwide Children's Hospital	TCGA-24-1567-F26279	282f1e10-3acf-4ade-bf0f-83cf6b487059	TCGA-24-1567	Stage IIIB	22	2	0	NA	2615E85E-C218-4B18-8D9C-1E55DBCFE087			No	YES		Tumor resection		NA			12	6	G3		1567		WITH TUMOR	YES		NO			24	1-10 mm		FALSE	2016	2009	1999	0	178	OV	TCGA-24-1567.90910bbc-49e1-495b-9b06-11056ff401df.pdf	TCGA	TCGA	A
343	TCGA.57.1993.01A	56	21.74.0	Nationwide Children's Hospital	TCGA-57-1993-F28092	c5c65b87-f672-4576-8cc3-10552aea8459	TCGA-57-1993	Stage IIIC	22	7	0	NA	DDAEE33C-E763-4BFC-A946-6689BDFC8943			No	YES		Tumor resection		NA		YES	12	1	G3		1993		TUMOR FREE	YES		NO			57	No Macroscopic disease	YES	FALSE	2016	2010	2007	0	178	OV	TCGA-57-1993.55495e3a-6052-4fb1-b8a9-10b54dcdfbea.pdf	TCGA	TCGA	A
344	TCGA.29.1784.01A	55	18.84.0	Nationwide Children's Hospital	TCGA-29-1784-F27436	28926cc4-ceb1-40d1-b84d-c2e9bcb874e6	TCGA-29-1784	Stage IIIC	22	2	0	0	1743CD8B-45D0-40E6-9199-C20F98B1E1E6			No	YES		Tumor resection		NA		YES	12	6	G3		1784	Post-Adjuvant Therapy	TUMOR FREE	YES	Complete Remission/Response	NO			29	No Macroscopic disease		FALSE	2016	2009	2009	0	178	OV	TCGA-29-1784.e4614e5d-eb1f-4ac7-a17f-105936745e80.pdf	TCGA	TCGA	A
345	TCGA.30.1714.01A	68	18.84.0	Nationwide Children's Hospital	TCGA-30-1714-F27518	32baf547-650e-4412-8b72-977f2bfc79e6	TCGA-30-1714	Stage IV	22	2	0	NA	F2A3A19C-798A-4B81-B536-F64284FD6CB8			No	YES		Tumor resection	ASHKENAZI	NA		YES	12	6	G3		1714		WITH TUMOR	YES	Complete Remission/Response	NO			30	1-10 mm	NO	FALSE	2016	2009	2001	0	178	OV	TCGA-30-1714.7bec7160-e40c-4b47-b0d6-93652c5e27f2.pdf	TCGA	TCGA	A
346	TCGA.57.1582.01A	50	17.81.0	Nationwide Children's Hospital	TCGA-57-1582-F28059	d6ebac21-c97c-456d-b42e-726017a129d6	TCGA-57-1582	Stage IIIC	22	2	0	NA	E55B771C-F15F-45AA-8E47-F48BFFC77D58			No	YES		Tumor resection		NA		YES	12	6	G3		1582		WITH TUMOR	YES	Progressive Disease	NO			57	1-10 mm	YES	FALSE	2016	2009	2006	0	NA	OV	TCGA-57-1582.0ed35510-c6ad-416b-8b57-e97005471dc1.pdf		TCGA	A
347	TCGA.61.2012.01A	81	22.78.0	Nationwide Children's Hospital	TCGA-61-2012-F28352	c66877b2-6de0-46a6-8a98-f8808fc13af9	TCGA-61-2012	Stage IIC	22	8	0	NA	9CA87831-42C9-4BC3-A97D-E44B81AD9003			No	YES		Tumor resection		NA		YES	12	12	G2		2012			YES		YES			61		YES	FALSE	2016	2009	2006	0	NA	OV	TCGA-61-2012.534e3236-b9e7-4b0b-a2a3-2fc3a96fac81.pdf		TCGA	A
348	TCGA.13.1510.01A	62	14.86.0	Nationwide Children's Hospital	TCGA-13-1510-F24961	d8c042c4-cd72-4511-b639-9c2e3d05248c	TCGA-13-1510	Stage IIIC	22	31	0	NA	3EF52FF8-46B9-4CEC-847B-015B90128E33			No	YES		Tumor resection		NA			12	3	G3		1510		TUMOR FREE			NO			13	No Macroscopic disease		FALSE	2016	2009	2008	0	178	OV	TCGA-13-1510.D6FA84A0-0DE4-42F8-9D15-9EDA4115AE4D.pdf	TCGA	TCGA	A
349	TCGA.VG.A8LO.01A	55	409.36.0	Nationwide Children's Hospital			TCGA-VG-A8LO	Stage IV	22	NA	0	NA	D5AC9B2E-3D92-4C2E-B918-4B7A3FA52F84			No	YES		Excisional Biopsy		NA			12	NA	GB	No	A8LO						YES	NO	VG	>20 mm		FALSE	2016	NA	2013	0	178	OV	TCGA-VG-A8LO.6FF4C359-F127-44E6-A1A2-641D60A3665F.pdf	TCGA	TCGA	A
350	TCGA.23.2078.01A	66	22.78.0	Nationwide Children's Hospital	TCGA-23-2078-F25771	a7bc8fe5-86cb-4da0-a383-0be6d1f16c49	TCGA-23-2078	Stage IIIC	22	20	0	NA	994A7CDE-7FCF-44EC-9A4B-C517245DC322			No	YES		Tumor resection	ASHKENAZI	NA		YES	12	11	G3		2078		TUMOR FREE	YES	Complete Remission/Response	NO			23	No Macroscopic disease	YES	FALSE	2016	2009	2001	0	178	OV	TCGA-23-2078.19ed5fbe-17e1-43f3-bfa0-32f474a00be8.pdf	TCGA	TCGA	A
351	TCGA.09.1666.01A	57	17.81.0	Nationwide Children's Hospital	TCGA-09-1666-F24279	f21016c7-5541-4378-869b-7dcadae9392c	TCGA-09-1666	Stage IIIC	22	2	0	NA	C4E4DD89-1EDB-4525-BA1E-30F807D09390			No	YES		Tumor resection		NA		NO	12	6	G3		1666		WITH TUMOR	YES	Complete Remission/Response	NO			9	No Macroscopic disease	NO	FALSE	2016	2009	2003	0	178	OV	TCGA-09-1666.2de50dd9-b607-4a87-baae-468c4bf43205.pdf	TCGA	TCGA	A
352	TCGA.29.1777.01A	47	19.79.0	Nationwide Children's Hospital	TCGA-29-1777-F27415	26534f1e-ae94-44af-8630-10166f59e9a1	TCGA-29-1777	Stage IIIC	22	2	0	0	84F3EA0F-864D-46C5-8A78-C3CF27F7DB8D			No	YES		Tumor resection		NA			12	6	G2		1777	Post-Adjuvant Therapy	WITH TUMOR	YES	Progressive Disease	NO			29	>20 mm		FALSE	2016	2009	2008	0	NA	OV	TCGA-29-1777.bfd59906-509b-4ca3-9282-c881f9962e15.pdf		TCGA	A
353	TCGA.61.2110.01A	56	22.78.0	Nationwide Children's Hospital	TCGA-61-2110-F28456	47c8d668-e766-409d-b4bd-eb05a7befb17	TCGA-61-2110	Stage IIIC	22	4	0	NA	1C9290FF-972A-41E0-8BB2-07B7B34039BA			No	YES		Tumor resection		NA			12	12			2110		WITH TUMOR	YES	Progressive Disease	NO			61	No Macroscopic disease		FALSE	2016	2009	1998	0	NA	OV	TCGA-61-2110.d7a597dc-d607-4e20-90a9-a181d6c11d17.pdf		TCGA	A
354	TCGA.29.1776.01A	63	19.79.0	Nationwide Children's Hospital	TCGA-29-1776-F27409	fd4ab0eb-64c8-4130-b885-6ce0dabfa184	TCGA-29-1776	Stage IIIC	22	2	0	0	1FD4CF1E-07CD-480A-BBE0-B814C1B6A6AB			No	YES		Tumor resection		NA			12	6	G3		1776	Post-Adjuvant Therapy	WITH TUMOR	YES	Stable Disease	NO			29	>20 mm		FALSE	2016	2009	2008	0	178	OV	TCGA-29-1776.eb6df66e-c6ee-4c63-889d-9f4b6ca170c7.pdf	TCGA	TCGA	A
[truncated: 49 more columns]
